# Supplementary material for: Viromics unveils extraordinary genetic diversity of the family Closteroviridae in wild citrus
Source: PLoS Pathog. 2021 Jul 12;17(7):e1009751. doi: 10.1371/journal.ppat.1009751 (PMC8297929; doi:10.1371/journal.ppat.1009751)
Supplement: S2 Table — The corresponding reads numbers and average coverage of de novo assembly contigs in each sequencing library. (XLSX) [file ppat.1009751.s009.xlsx]

## Sheet: Sheet1
Locations	Library	Viruses	No. reads	Cover. (x)
location 1	YN4-1	CTV_YN4-1	38446	296.36
		CaAV-1_YN4-1	128198	1126.52
	YS42	CTV_YS42	32408	249.92
		CaAV-1_YS42-1	36530	321.4
		CaAV-1_YS42-2	31794	279.25
		CiVB_YS42	2245	19.67
location 2	YS11	CaAV-1_YS11-1	3219	28.12
		CaAV-1_YS11-2	60888	533.11
		CiVB_YS11	73478	644.92
	YNL7-2	CaAV-1_YN7-2	757936	6748.8
		CiVB_ZLV7-2	3476	30.69
	YNL8-2	CaAV-1_YNL8-21	120144	1060.5
		CaAV-1_YNL8-22	200539	1786.46
	YNL8-3	CaAV-1_YNL8-31	144248	1273.15
		CaAV-1_YNL8-32	111095	990.11
	YNL8-7	CTV_ZLA8-71	12386	96.38
		CTV_ZLA8-72	25265	196.58
		CaAV-1_ZLV8-71	662425	5845.86
		CaAV-1_ZLV8-72	568725	5068.15
	YNM2	CTV_YNM2	164340	1278.5
		CaAV-1_YNM2-1	176518	1556.89
		CaAV-1_YNM2-2	281242	2493.63
		CiVB_YNM2	1228	10.83
location 3	YN1-2	CTV_YN1-21	82271	633.46
		CTV_YN1-22	122186	941.31
		CaAV-1_YN1-2	198208	1739.4
		CiVB_YN1-2	1111	9.74
	YN1-3	CTV_YN1-31	69658	537.12
		CTV_YN1-32	124775	962.5
		CTV_YN1-33	5978	45.89
		CaAV-1_YN1-3	88352	770.04
	YN1-4	CTV_YN1-4	127226	980.65
		CaAV-1_YN1-4	131244	1146.19
	YN1-6	CTV_YN1-6	132023	1019.12
		CaAV-1_YN1-61	104106	915.21
		CaAV-1_YN1-62	99570	889.15
	YN1-7	CaAV-1_YN1-7	298126	2626.87
		CTV_YN1-71	192509	1485.25
		CTV_YN1-72	71766	552.31
	YS31	CaAV-1_YS31-1	70141	617.36
		CaAV-1_YS31-2	56326	492.27
		CiVB_YS31	3953	34.62
location 4	YN12-1	CaAV-2_YN12-1	40915	457.27
	YN12-3	CTV_YN12-3	77617	596.97
