# Supplementary material for: Viromics unveils extraordinary genetic diversity of the family Closteroviridae in wild citrus
Source: PLoS Pathog. 2021 Jul 12;17(7):e1009751. doi: 10.1371/journal.ppat.1009751 (PMC8297929; doi:10.1371/journal.ppat.1009751)
Supplement: S3 Table — The positive samples and ratios of citrus closterovirids in wild citrus samples tested with RT-PCR. (XLSX) [file ppat.1009751.s010.xlsx]

## Sheet: Sheet1
Viruses	Tested samples	Positive samples	Positive ritio	Total positive samples	Total virus incidence
CTV	49	2	0.0408163	16	0.326531
CiVB	49	0	0	9	0.183673
CaAV-1	49	2	0.0408163	14	0.285714
CaAV-2	49	1	0.0204082	1	0.0204082
CTV+CiVB	49	4	0.0816327	/	/
CTV+CaAV-1	49	7	0.142857	/	/
CaAV-1+CiVB	49	2	0.0408163	/	/
CTV+CiVB+CaAV-1	49	3	0.0612245	/	/
