# Supplementary material for: Viromics unveils extraordinary genetic diversity of the family Closteroviridae in wild citrus
Source: PLoS Pathog. 2021 Jul 12;17(7):e1009751. doi: 10.1371/journal.ppat.1009751 (PMC8297929; doi:10.1371/journal.ppat.1009751)
Supplement: S4 Table — List of primers designed based on de novo assembly contigs for amplifying the full-genome sequence of CiVB, two genotypes of CaAV-1, and CaAV-2. (XLSX) [file ppat.1009751.s011.xlsx]

## Sheet: Sheet1
Viruses	Primer names	Primer sequence (5’-3’)
Citrus virus B	CVB_df	AATTGTGCCTGTTATAGCTGGA
	CVB_dr	AGCTGTGTTCTCATAGCCTTGT
	CVB_5’RACE_1145	AGGAATCAGAGGAACCCTGTATG
	CVB_5’RACE_578	ATCCTCAGTGCGACGAACCCATA
	CVB_A1_368	AACGCAGGTTTACCCTATGATG
	CVB_B1_2509	TCAGGAAAAGCAGTCATTAAGG
	CVB_A2_1912	CAGAAAATGGTAGGACAAAGCA
	CVB_B2_4258	CTCCCTAATCGCACCACTAAAT
	CVB_A3_3883	AGGATTTTCTTCGCCTAACCAC
	CVB_B3_6075	CTATCTCCCTAAACGTGCAGTC
	CVB_A4_5414	CATTAAGACTCCCGTTCATTGC
	CVB_B4_8987	TGCCTCGGATGATGTCTCTTAT
	CVB_A5_8781	CATTTGCGATGCTGATTTGTAA
	CVB_B5_11567	ATTAACCATTAGATGCTTCCGG
	CVB_A6_11210	TCATCTCAAGACAGCGTATTCC
	CVB_B6_13985	ACGTGACGACCACTAAAGAATT
	CVB_A7_13648	CGATTTAGTCCGTTGGTTTAGA
	CVB_B7_16486	CGCATATAGCGTTAGTAAGGGT
	CVB_3’RACE_15910	GGAAGTTGTTTACGAACCAGTG
	CVB_3’RACE_16102	CGACACTTTGCGTGATTTAATA
Citrus associated ampelovirus 1	CAV1_df	CGATGTATTAGGGTGACGACTC
	CAV1_dr	TCACTGTAAACTTTCGCTCCTG
	CAV1A_5’RACE_1009	CCGAAAGAAAGAGAAAAGAAGAAT
	CAV1A_5’RACE_506	AATAAAAAGGACAAAATACAAAAT
	CAV1A_A1_209	TATCGCTTTTGTGATTTTCTTTCC
	CAV1A_B1_2165	CTCTTATTAACCATGTCCCTACTA
	CAV1A_A2_1949	GTGGCATTTTTCATATTATGTTCG
	CAV1A_B2_3989	TTCTCATAACCTCCCGAAATCAAA
	CAV1A_A3_3787	ACCGTAGGTTCACTTGGTTGTTCT
	CAV1A_B3_5918	TCACACCTATTCTATCGACGAGTA
	CAV1A_A4_5808	TAGATATTTCTTGCGATGAGTACG
	CAV1A_B4_7784	AACCATATCCACAGCTAATGAATT
	CAV1A_A5_7459	ACCGTTGTAAGTCGTCGTTATGAA
	CAV1A_B5_9589	GCAACCTTTAGGAAAAATCAACTT
	CAV1A_A6_9351	TACTTACGGGAGGTAGCAGTTCAT
	CAV1A_B6_11665	CAACCACTATTGAGTATAACGTCC
	CAV1A_A7_9351	CGAAATAATAGACGCATTGAGAAA
	CAV1A_B7_13572	AACTCGCTACTGTCGACCAACTCA
	CAV1A_A8_13336	TATAAGAAAGCATTACGCGGATCA
	CAV1A_B8_15425	TCTTTCGTCGGACTTTGTCTTCTA
	CAV1A_A9_15302	AAGGAGCCCAACTACAAAGATCTA
	CAV1A_B9_16820	ATATACCGATTCCACACACGTCAT
	CAV1A _3’RACE_15972	ACATAAACGTCGTAAAGACAAATT
	CAV1A _3’RACE_16506	TAGTCAACAATGGTATGGTGGTGG
	CAV1B_5’RACE_955	TGGTAATAGGAGCCATCAGAAGAA
	CAV1B_5’RACE_596	ATCAACACATCAAATAAACAACAC
	CAV1B_A1_187	TCTCACACCCTTCACTCTATCCAG
	CAV1B_B1_2458	TTAGGAAGACGGTAGATTGTGTGA
	CAV1B_A2_2340	CTTCTTGCTGAGGGTCTTTAATTC
	CAV1B_B2_4626	TAGAACATTCATCTTGTGCTGCGA
	CAV1B_A3_4440	GACGAGGTTAGTTGCTGAGTATTT
	CAV1B_B3_6424	TAAAATCAAAGAATCATCGCCTGC
	CAV1B_A4_6206	GAGGCATCTGTTTTAGACAAGTGG
	CAV1B_B4_8250	TCAATACCCACTTCCATGTCACAA
	CAV1B_A5_8164	CTTCTCTTATTTTGTCATATTGCG
	CAV1B_B5_10446	GTTTTTCCAAGTTTCTGGGCATTA
	CAV1B_A6_10282	GGATATAATGAAACATAGGGGAGA
	CAV1B_B6_12476	AATTCAGTCGTATTGTGTACCTCC
	CAV1B_A7_12265	GCGATAGCTAATGGTAAGTTGCAA
	CAV1B_B7_14200	CATGACGCTATCAAATAACGCTAC
	CAV1B_A8_13936	GGTTAGCACAGTATTTGAGCAGGA
	CAV1B_B8_16379	ATCCACCACCATACCATTGTTGAC
	CAV1B _3’RACE_16037	GGATAGGAGTGTGAAAGCGGTAGT
	CAV1B _3’RACE_16198	TACAAATAGCCAACGAGACAGGAT
Citrus associated ampelovirus 2	CAV2_df	CTTTCAGGTGTAAATCCGAGTT
	CAV2_dr	CTTCTGCTCACCTTACTCTCTG
	CAV2_5’RACE_460	GCCGACTTCACTACCGTCTTTA
	CAV2_5’RACE_989	CCATCGCTTCACACAAATCAGG
	CAV2_A1_335	TAATCCCTCATGGCACCAATAA
	CAV2_B1_2684	CAAATAAATCGTAACAACCGGC
	CAV2_A2_2583	GAGGTAGTAGGTGTCCCAGCAG
	CAV2_B2_4355	CCTCCGACAACTTTCTCTGATC
	CAV2_A3_4157	GATAGCATGACCGTGCCAGTAG
	CAV2_B3_6107	AAGAATAGCGACGCATCCCATA
	CAV2_A4_5924	CGAAGTACCTTAATTGCAGCGT
	CAV2_B4_8231	CGTCGTGGATTCTATTAGGTTCGT
	CAV2_A5_7943	ATCCACCCGATGAAAAATACTTAA
	CAV2_B5_10012	TTTAGCCGTTTCCAAATCTATCAT
	CAV2_A6_9814	TTACTTACCAGATGTGTCAGGAAA
	CAV2_B6_11680	TCACGGTTACTATTTGTTTATTGT
	CAV2_A7_11395	GTCAAGAATCTTTCAGAGCTAGTT
	CAV2_B7_13443	TTTCTTTACTTTAGGTTTTGGTGT
	CAV1B _3’RACE_12879	TGTGTTGAGAGATTGAGAGCAT
	CAV1B _3’RACE_13348	GATCGACACTTTAACTTCCTAG
