# Supplementary material for: Viromics unveils extraordinary genetic diversity of the family Closteroviridae in wild citrus
Source: PLoS Pathog. 2021 Jul 12;17(7):e1009751. doi: 10.1371/journal.ppat.1009751 (PMC8297929; doi:10.1371/journal.ppat.1009751)
Supplement: S1 Data — (FA) [file ppat.1009751.s012.fa]

>Citrus_associated_ampelovirus_1_isolate_YN1-7
CGTATTTTACCGGACTAGTAGGGATCGAAGCCCCGGTGAACACCACAACCCCCACCCGCA
ATACTCTGCAATTCATTTTGCTCCCCGACGTTTTGCTGGTTTTCTCAAAACCTGCTCCCT
ACCGATTGCTTCTGCGATCATTTTCCTTGCAGTTCTTTTTCTCGTTTCTTTTTCTTTGTT
TATTTTATTTAAATTCTCTCACACCCTTCACTCTATCCAGTCGATTGCATTCGTAATCTT
CTTTCCTGCTTATTTCTTTTATATTATAGTTTTTCTATTTTTATATTATTATATCCTCTT
CAACACCTAACTCTTCTTAGTTTAATACATTTGTATTTTTCTTTCCTATAATTTCTTTTT
TAAAATTATTTCTATTGTTATTATTATATCTGTTTATCTTTCTCACCACTCCATCCCTGA
CGATTTCTTCCGAGATCATCTTTTCCTTACCTGTTTTATTTTTAAAAATTTTTTATAATT
TAGTATTATTTTTATTATATCGTAGATTTTTTATCTTTAAACCGATATTCTAGATATAAT
TTTTCCTTATTTTTAAATCCTTAGTATTTATAGTTATATTATGTGTTGTTTATTTGATGT
ATTGATAGTTACTTTAGCTGTAGTTATTTATAAGTTTATCTTTTCCTAAGTTCTTTAGTG
CCTCTATAGTTTTCTTTTTATAAATATGTTTTCTTCTTTTAGTTATTTCATAGCAACGCG
TAGTCTTTTTAGATTCGCGGTTTTCCTTTATTTATATGTTTTATTTCTGAACTGAACGTA
CTGTACCCCCTTTTCTTTTTATTATTTATCCGATCTGTAAGGGGCTTTGGTTATCCCATA
TTCCCTTTTTTATTCTTTGCTTTCTTTTAAGGCAAGACTAAGCCTTCTCCCCCCCAGGAA
GTCTCCGTGATCTGGGTTTTCTTTTCTTCTATCCTATTATTATCTTCTGATGGCTCCTAT
TACCACAGCCGACGTAGCCAATTCCTTGTCTAAGGAGGCTATGCTGACTGAGCCCCTTAA
AAATTATTTAAACCGCTGTACTTTCAATGTCGGAAGTGAACTCGCCGGACATGTTGACGG
CGAGCTTCGACAGATGTTACTGGAGAAAGACGCAACGCTCAAATCTAAGCGTCAGGTTCT
CGTTTCTGTTTCCTTATCTACGGAGCAGAAGTCGCGACTGGAGGAGTACTTTCCTGAGTT
GTACCTTAAATTCAAGGACTCCAGTCATTCCGACCATCCCTTCGCTAACGCCATGCGTGC
TTGCCTTAACGCTTACTATGTCAGTTTGCTGCGAGGTGATCACATTATTGATGTGGGTGG
TTCTCTTTCTTCCCATCTGAGTTGTTGCAACAAAAATGTTCATATTTGCAATCCCATACT
CAATGGTAAGGATGTTGCACGTCGGTTTTCTGAGGCGTCAACTATTAAGAATTTAGCCGC
CGATCCTGAGCGCGCTGCGGATCTTGCTTTCCGCGTTTCTCTTGAGTCATGTACGACTTG
CGAGAAACCCATGCACAAATGTAATTTTTCGGCTACTAATGCCATGTGCGTGGATGTTTA
TGACATGTCTTTAAGGTATATCGTCGATGCCATGCACGACCGTGATATACATAGACTTGT
CTTTGCTGCTATGTTGCCCGTAGAGCTCCTGGAGCCTCGGGGTGAGGTTATGTTGCGCGA
CACGAACACTGTTGTTCGTTGGTCTGAGCGCACTTTTGGTCGGAGTACTGCTGAGTATTT
CATTCAGGGTACTGGTGAGTGTTATAGTCACTCACTTGACGATCTGCGCGGTTTTCTGAG
CGCAGGTAAGGTCGTTTCGAAAAACGGTGGCATTTTCCACGTTATGTTCGACGGCAATCG
TGGCGACTACAAATTGTTCACGATTATCCGCGTCGGCACTGATAAGCCCCTTTTTTCGAC
GTTGCGGAGGTATCCGTCCACTCTAAATGGGATGTATAAAGTTTCCATCCCGGTGGATTT
GCGTAATAGCTACGAGATTAAGGATCTGTATCTCGATGAAGACTTCGTAGCACGCGTGAA
GTCGTATCTTGTTAATACGACGTCGAGCACTAATGATCGAAATTACGAATATACTATGTC
GTGCTTGAGATCGCAGAAGACGCACCTGATTGTCGGCTCTAGAGTCGTTCATTCAAAGGT
CGAGTTAGACCCGAATGAGCTTCCCATTGTTGCCGCAACTTTTTTGCGTGACGCCGTCGG
ATCTCGTCGTAGGGCTATCGAGGTGGCCAATATTGCTGGCCTCGATGATTGGAGTTTTTG
GAGATGGATCAAATTTATCGTGAACAAGTTTTTATCCATCTTTTCGGGTTGTATCAAGAC
CTTCATATTCTTCTTGCTGAGGGTCTTTAATTCTGATTATTATAATTTTTTAGCGGCTTT
AAGGAAACCGCTCGAACGTGTTGAAGAGCAGGTGGAGGTCACGCTCACACAATCTACCGT
CTTCCTAACCGAAGATGATGATCTTGTGGACCATGAAGGGTCGTATAAACGTGTCGTGGA
GACGGCGAAGAAGGACGCCGTTTTGAAAAGCGCGGCGAAATTGGAAGAGCTCTTCCGCGA
CGCGGTTGCGTCGCAGATCACTGTTGAGAAGCTCATTGAGGGGCTCAAAGATGAGGAGAA
CGTTGTTGATTCGTTGAAACATATGTGGCGTAATATCGCCAAGAACAACAACAAGGTAAC
GGCGCAAGAGGTTAATGCCGTTGAGATAGACAATATAATCAAAGATCCCGCCTGTAGGGA
TAAGATGTTGAAGGAGAGAACCCTTGCTGAGGGTTTCTGTTTGGAGGATCTGCGTGAAAT
TGAGAGACTTCTCGATGGGAATAATTGCGTACCCAAAGTTGAGCCAATTAGACGTTCACC
GATGGAATTGGGTATTACACCTAAGGTCGAGGAGACATCAACCTCAAGCGTCAAGGATAT
TAAGTCGAAGAAATCTATCCGTGACGGTAAACGCGCCGTTGATACCGCGTCGAAGCCTAA
CGCTAGCCTATTGTCTGACATCAAGAGACATTCTAAGTCTCTGAGATTGAGGGACGACGG
TGCAAGCTCTTCAGGCGCGGTTTTTGATGAGGATAAAAACCGTAAGATTTGTGCGTTTAA
TGATACTCGCGCTGGTGACAAGACCCACAATGATTTGGTGGCTTGTTCTGACGCGGCTCT
GGCTGGTCGCACTCCTGTCGTTCGTAAACTCTGCGAGGCCGCTCCTGCTATCGTGCCCGT
TGTTGATGTTGCGCCAGTCGTCGCGCCTGTTTGCGAGGCTACAACTGTCGTAGCTCCCGC
CTCTGTTCCTATGTCTGACGTTCCCTCAATTCTCGTTGATGAAGACGATTTCGATGATGA
CACCAATGGTATTATTGAAGATTTCTTTCGTCAAAGTTCCTCAGGCAAATTGGATTTACC
TTCTGTGGGTATTTCTTCCGGGTCTCTTGATGATTTTCTCCCGGAGTTCGCTTTAGATGA
GTCGCCGGAGACCGTTGCTTCTCCAGCCGCTATTAGGACTGTTCCTGCTGTTTGTAGGCC
TCCTTTAGCCGCTTTGGCTCGTGATGATAAGCGTGACGATGATGGTTGTGCTTCTGTGGC
ACGGCTTGAGTGCGCCCCTTCAAAGGTTAACACTTCTGTGTGTTTTCCTTCTACAGTTCT
CGTCGCCACTGATACTTCTTCTTGTGACGGGGATGTTAGCGAGGTTGTCTCCTCTGACGA
TTGCTCAAGTGACACTGTTGGGGAATCCTCATCTAACTCCGACGATTCGGATGGTGATGG
AGACTCTTTCTGTTTACCTCGCGCTACTGAAGGTTTGATTTCGGGGGGGTATGAGAAGGC
CGCTGATAAGAAACTTTTGAAGTATTTGAGGCCTGAGCATAAAATGGACACACTAAAAAT
TTTTAAGAAGTGTCTCCTCTCGAATTGTGACTGGGCTGTGGCCAAAGATCCAATTTTTGC
CATGCGTAGGATGTCCGCCTGCCCTAGTAGGAGTTTGCCTGCCGAATTTCGTGACAAGGC
AGGTGTGGAGTATATGTTACACGCGGCCGTTTCTTGCTATGACCTTTATGCTAAATATCT
GAAGCTTTGTGGTCAAGTTAAACGCGTGTTTCGCACTGGTGATATATGTCAGGAGACAAA
AGACTCGTTTCGGAGTTTGAATGTCTTCAGGAAATTACAAGAGAAGATCTTTATCGATGG
CGAGGCTGTTTCGCCGCAGTGCGCCTTCGCGGTTTTTGACATTGAAGAGCAAAGATTTAT
AACCGCGGAGGATATGAAGAATTCGAGCACGAAAGGAAAGTACTATGCCTGTTGTGATGA
TCTCTTCAAGGGAATAAACTTCAGGATTTTACGTGCTCTTGTTAGGTTTGCGGGGACTTG
CGACGTCGACCTGGTTTTCGACGAGAAGAAAGTCTCTTTGGAGAACACACCTCCTGGAGG
TGGAAAAACGACGAGGTTAGTTGCTGAGTATTTGAAGAACCCCGTCGGCTGTTTGATTGT
CACGGCTAATTCTGGAAGTGCCGCTGACATTAACTCAGAGATTGCCAAGAAACGAAAAAG
ACAAAAGCAGAAGATTGCTCGTACTGCTGACAGTAGGCTAATCAATTGGGTTTCGCAGCA
CAAGATGAATGTTCTAAGGGTCGATGAATGCTTCTTAATGCATTATGGCCAATTAAAGTT
TGTGGCTGCCATCAGTAAGTGCCCCAACATCGTTCTGTACGGTGATGAGAACCAGATCCC
GTTCATCAACAGGATAAAATGCTTCAGTTGCAATAATGAGGTTCTCAAGTCTAGTGGGGT
TGACGTGTTAAACATCGATGGGTCATACCGTTGCCCAGGTGATGTTTGTTTTTACCTTTC
ATCCTTGAAGAAAGTTACGGGTGAGAGGTGTTACCCTCTGGGGGTGAAGAAATTGAATGG
TGAGAGGGGGAATAGAAGTTTGTCAAGCACTCCTATCTTGTCTGTTGATGATGTTCCGAC
GTCGGGTTTCGACGTTTATGTCACTTACACACAGATGGAGAAGAACATGTTGCAAGCCTC
TCTCATCCGCAGAAAATGCGCAAAAACCGTGTTGACGGTTCATCAGGTTCAAGGAAAGAC
CTATGGTAATGTGGCAGTGGTAAGAATAAAGCCGGCAGATGATCAAGTTTTCAATTCTTT
GGGTCATCATATTGTTGCTATCAGCCGGCATACAGAATCCATGAAATACTTCTGTCTGTC
TAGGAAGTTAGACGACAGGTTGGGCAAAGCTATTAGCGCCATGGGTACTGTGAAGGATGA
GTTATTGCGTGGTGTAGAATGTTCCAATGGCCCACGCAATTTATATTACAGCGCCTAACG
TCAAGTCCGCTATGATTGCGCCACACTCCGCTGTCAGTCGGAGTCATTTGAATATCGTGA
ATCTCTTTCTCGAGGAAGTAGTCAAGGGGAGCACGAGTCTAGAATTCTTTCACAGGGAAG
ACTGTGTTGAATTCGAAGACTTTGATGTGAACCTTGACAATGTACTTATTAGAGAGAGTG
AACGTAAGGTGGCAATTGCAAGCAATCCCGATGTTGTTCCAGTTATTCGCTCTCAAATTG
GGAGCAAGAAGCGTAATTCTTTAAGGAGCAACATCCTGACGTTTGAGGCGAGAAATTTTA
ATGCGGACAGAGGTGTAGATATCTCGTGCGATGAGTACGTTTCTGATATACTCGTGGAAA
ACTTTTTCTCGAAATTGATCGATGAATCTAAGTTAGCACAAGTACTCGTCGACTCGACTA
GTGTGTCGGTTCCTAAATTGGGTGATTGGATTGATTCGCGTGATGGCGGTAGATTCAAAG
GGCTTGTCAACGACCTTAGTGTCCCACGGGACATCGAAGACAACCTGACGAATTTCCGCC
TGATGGTCAAATCTGATGCTAAGCCCAAATTAGATGACTCCATAATATCCAAAGTTTCAT
CGGGTCAGAATATCGTCTACCACAAGAAGAAAATTAATGCCGTTTTCAGTAACGTATTTT
TGCAGGTGGTAGAAGCTTTGAGGTTCTGTCTGGTCCCGAACGTCATCTTGTATACGGGTA
TGAATACAGATGACTTTGCTAGTGAAGTCCAATCTCGTATAGGTCCGGATATCGATAATT
ATTTTTGTGGGGAGTTGGACATTTCGAAGTATGATAAGTCTCAAGGCCCTCTTTTTAAGC
AAATCGAGGAGAAAATTCTCCGTCGTTTTGGGGTTGAGGCATCTGTTTTAGACAAGTGGT
ACGCAAGTGAATATGAATCATGCGTGACCACCGAGGATCGTGCTTTTCAAGCAGACATCG
GCGCTCAACGGAGATCTGGTGCATCCAATACATGGCTGGGTAATACTCTGATTAATATGT
GCTTGCAGGCTGCTTGCTCTAATTTTGAAGATTTCTCATGTATTGCGTTTGCAGGCGATG
ATTCTTTGATTTTATCTCGCCTTCCCGTTGCCAATGTCTATTCTGAAATTCAAGACATGT
ACGGTTTCGATGTGAAATTTATCCAACACGCGGCGCCGTATTTTTGTTCTAAATATCTTG
TGAACAACGGCGCCAATCTCGTTTTTGTCCCGGATCCGTACAAAGTGCTCGTCAAGCTCG
GTAGGCTAGTCTCAGATAAAGAGAAGCTCTGCCATGAAATTTTTATTAGTTTCTGTGATG
CCGTTAAATATTTAAATAACGAAGTAGTAGTAAGTAAACTTGTTTATTATCATAGCATTA
AGTATGGTCCTGCTGCTTTCGCGTACGGTGCTTTTGCTAGCATCCATTGCATTTCTGCAA
ATTTCGCGCAGTTTAAGCGTCTGTTTTACAGCCGCTCAGGACACGGTTTTTGTTTATCCC
TTAATGATTGATTTTATTGAGTTTGTTGTGCGTTTGTTTGTTTTTGGTTTTCTTTTTCTT
TTGTTTTTCCGTTTTTACATCTCTGGACTGGTACGTTGTCGACGTCGTCGGCCTCCACCT
CTTTTTTGAGGGAGAAAAGGGACAATACCCGGTTGAGATACTCGTGATATCTCCGAGCTG
CCACAACGTTAATGTGGTTCTGTTCAGTCGAGCTGCCCCAACGTCAAAGGGGTGTTTTCG
GTCCGACGGCCGCCTTTATTGTAAAGGGAGAAAAGCGTCATCGTTTAACAATTTCGTGAA
TTGTTCGAGCTGCCTCAACGTCAATGAGGTTTTGGGGAAACGTTAAGTGTTAACGTGAAA
CACTCATTTGTGTACATAAACTAGTTTTGTAGATATTAGATTTTTTGAGCGTCATGGTTC
TTTTCCATGCGTGGTGGTGTAGCTTCGATGTAAGTGTCGCTTTCCCGACCGTTGTAAGTC
GTCGTTTTGAATCACGACGCGGTACGTTGTTCGCTGCCGCGTGACGTCGCGGGGCGTCGT
GGTTCTTGGTAGGGCGGGTTGACGTCGCGCTCTTTTGTACATAGTTGTATATATTTTCTT
TTCTTTTTGTTGTAAATAGTAGTTTAGGGTAATGTACATTAAAACGTAGTTATGTACGGG
TACTATGCGTCGATAGATATAAAGTCGTAAAAAATAAAATGTTTAAGGGTTTAGTAACCG
TTCTATTTTTGTATATACTCGCCAGGGGAGACTGTAAGATAACACTACATAATTCATTAG
CTGTGGATATGGTTTGTAGTGGTGGAATAATCGCTCGTAGAGGATCTTCTGTCTTTTTGT
CCGGCAACGGCAGGTGTGCTGATGTCGTCAATGATGGGAATAGGACGTTGTTTGAATACA
ATGAACTTCCTACCAAGACATATGTTGATCTTTCTTATGTCGATGCGTGTACTTTTGCCG
CTGAAATAGTAGTCAACGGTGTCGTCATAGCAAAAAGCGATTGTCAATGCACCTATGATC
AACCTATCTTAAGTCCATGCACAATTCACAGGACGAACAATTTCTGTTGTTTAGAGAATT
TTGGTACGGACACTACTTGCGATATCGATACGGAGTATTATAAATTTATCAACTCGTGTA
GTACCAGAGTTTACAAGTACGCGTACGACGATAAACTTGGATTGGTAATCGCAAACACGA
CTGATGATATTGTGGCTAATATAGGCGGTGCTGAAAGCCCTGCAAATAACCATGAACACG
AACCAGTTCACCTCGGCCATTCTAACGCTAACGTATGTTTGCGTTTGTGTTTTAATATTT
ATTTGCTTCTCTTATTTTGTCATATTGCGTATAGTTAATAATTTGAGACTTAAAGATAAC
ATATCACGAAGAGGGGGATTGTGACATGGAAGTGGGTATTGATTTCGGTACGACATATTC
GACCGTATGTTACGATTCAAATGGTGTAAGCGGATGTTTGCCGATAGCCGGTTCGGTTTT
TGTCCCGACCGTTGTTTTCATACCAGAGGGTAAGACTGAATATTACATCGGTAACGTAGC
ACACGAGAGGGCTACTTCGTTAAAGGGGCGGTTGTACGTAAATCTTAAGCGTTGGGTAGG
AGCTACGAAGCAAAACATAAATGTATTTCGTAGGAAATTAAAGAACGAACATGACGTGCA
AGTTCACGGTGACTATGATGTACGCATCGGAGGTATAGGTGAAGGTACAGATCGATGTAT
TAGGGTGACGACTCTAATCTTTCTTTTTCTTAAAGCGCTAATTATAGAAGTGGAATCAGC
TGTGAACAAAAGAGTTGATGGGTTCGTATGTTCGGTACCGGCAGATTACAACTCGTTCAA
ACGTGGCTATTTAGCTGTAGCCGCAGAAAAATTACAACGAAATATACGGGCACTAGTGAA
CGAGCCGACGTCCGCCGCACTTTTTTCGATGGCGCGAAGTGATCTTAAGGGAGATGTTGT
CAGTGTCTTTGACTTTGGTGGTGGTACTTTTGATGTGTCGATTCTAGTACGCGTGGCTGA
TATCTATTGTGTGATGTATTCGATCGGCGACAACTACTTAGGAGGCAGGGACGTTGATCG
AGCGATAATAGAAGTCGTTTATAATAAATTGAACGGAATGGTAGACAGAACGGATCTTCT
TACCTCCATTCAAGGAATTAAAGAGGATATTTCATCCAGACCGGAATTGGAAGATCATCT
TGTACAAAGCGGTGGAAGAATATATGGTTTCAAACTCACTCACGAGGAACTCGCAGAGAT
CTCACTGCCGTTTATTCAGCGTGCGATCTCCTTATTTACATGTGGTTTAAAAACTCTAGG
TAATCCTTCGACTGTGGTAGTACTTACAGGAGGTAGCAGTTCATTGCCCGGCGTCGATGG
ATTACTGAGGCAAATACCTTGCGTAACGGACATTTATTTTAGCAACAGAGATTATCGTAT
TTCTGTCGCCGCAGGAGCGAAAGTTTACAGTGACATTCTTTGCGGGGGAAGTAGTATGAG
GTTGATCGACACATTAACACACAGTCTTTCTGACGAGTTAAGTTATCTCACACCAAAGTT
GATTTTTCCCAAAGGTTGCGTGGTCCCTAACAAAATTTCTATAGATTTTGGTGTGTCGGG
ATCATCTATTCCCTACGGCGTCATGGAAGGCGAAAGTAATGTCTCTTGGCTAAATGAAAT
GACGTTTAAAGGGATACATTCGCGAAGAAGTTCCGCTAGAAAATCGGATAAAGCTACGTA
CGCGATAAGTATTGATGGTAGATTGTCTTTATCTGTCGATGGTGACACGGTGGAAAACAT
TATGAAAGCTTCCGAAGTAGAGGATGAGTACGAGAGCTTCCAGTATCAAGACGGTCTTCA
GGAAAGTTACGACAGGTATCTTAAAGATTACACATCTGATATAAGTGAGTTATACGATAT
TAAGCTAACACTAGAAGATTTAGAACAGAAAATCGATTCAGGGACTTTTAACGATCCGAA
AGATCTGTTGCAAAAATAACCATGCTGATCGAATATGAGTCGAGACTTGATGATACTTTG
GATTATTTTTATGCAACAAAGAATAGGAGGAAAGTGTTCGAAGATATAATAGACGTCGTA
GGTTACGCCTTAATGAATGAAAACCGAACAGGTGGTGAGTTATCATTACAAGCTGGGATG
TTAGGTAGGGTTCGCGTACAAAAGGCTGATATAAGAGGTATAACGGTCGAAACGATACAG
GACAAAAACACAGCGCTGGCGATTATAATATTGGAGGTATGTGGCGCCACCTCGAATTCA
ATATATTCGAGTAGTATGTGTTATTACTATTATATGAACAGACATAACGTCTTAACAGAA
AGGAAAGGTAGTTTGGATGAACCAATAGATCACGGTAGTGACAAGTATTTTAACTTGACA
CCAACCGATCGTTTGTCATGCGCAGATATAATGAAACATAGGGGAGAAATTTATTCTGAA
TTTTGTGTGCTTGTCGGTTGTTACCTCGGAAGGGCGGTAACATATGATGACATCGGCGGA
ATTCACCGACTTCCGGTTGTAGAGACGATGTTAAGTGTTGTCGATAATGCGCAGAAACTT
GGAAAAACAATACCCAGGTGCATAAAAACATATTGCGAAGATAGGTTGAAATACGATCGA
AAAATCAATGATAAGTCGGTAAATAGTAAATATATACCAATGCGTGTGTTCGCTTCAGAT
ATAACGAAGTTATTATCGAAACGCTTCGAGACGGTATCGAATAGTAGTCTGTATAACCAA
CTATTAGACCTTTGTCACACGAGTCGTCCAAAAATTTATGACTATGAGCGCAGGTACCAA
TGGTATTTAAAGGTGATGCACGAATTGTCGAATTCCTTTAAAACTTATTACGATTTGTCG
TTCAGATCTGATAGGAAAAGGATTCGAAGCGACATGACGTTGCTTGATGGAGATAATTTG
CACGATTTAGAGAGTTACTTCGAAAGTAATATACAGACCAAAGACCTACGAACAATCGAA
GAGAAAGAAGTCGATTTACTTTACAAGGTCGAACAAACTTTGTTGCGTTATCATGATAAA
ATTAATTCGGCCGAATTGCCTATTGTATATGTCGTATCCGCATATCTAATATATTTTTCA
ATATATTCGACCTGTATGAAGAGAGTAGAACGTCACAAACGGAAGTTTGTTGTGGATTTT
CAGGGGAGAATAGTGATCATAAAACCTCTGGAGGCTATAACGTATGCGAGTATGGTGTCA
AGGACGACCAACTGCATTAGGTTATGGGCCAGAAATTATGCCGCTCTAACGTTTTGGTTA
AGGAAAACCAACAATCTTCAAACGAATGTATGGAACAAATTTCGCGACGTGCCACAATAT
TTGTGTTTCGATACAGTCAACTTCGTTCCTACGGAAATGCTGGACTTACGGGAGAATATC
GCCGTTAGTGTCATCTCCAAGTGGATTAAATGTAACAACAATCCTAGAAGAGGAAAGTTT
CTTTTCGAATTCGGTGATGCGAAATAATAGACGCATTGAGAAAAAGAAAAACGTCGTACG
ATAGACGCAAATATTATTCAAAATGGGCATTGTAAAAAATAGAGTTGTTAGGTTGAATAC
TCAACCAGAATCATTATTTAAGACGCCACGTGATGTGGACGTTGTACTCAATAGTGGTTA
TGAAGACGTTAGGGCCGTATCTGGAAGTTCAGACGAGGCATTGGGGATAGTAGCAAAAAT
AGCGTACAGGACACCTTTGGATGTTTTTACAAACCAAGTGGTACGCTTGACGAGCGACCC
AAAAACTGAATATCGGACGCCCGAGGGCATACCCGTTGTTTTAAAGGATAATGTAGTAGT
GGTAAGACCAGCAGTTAGCACTGACTCGACTCTACCCGTATTAAGCACGAGTGCGTATAC
GGTTTCTACGGATAAAACGAGAGAGCATGGAAAGAATAGAGAAGATTATACAAACGTAAG
CAGACAAAATCAAGAGAATTTAGGGCGGGGATTCAAGACTACAACAGACATAACCGAAAT
ATTTAACAATCCGAATATGTCTATAGCTTTGGACTTAAATGCTTTGCAAGCGGGAGTGCC
GAAAATCAATAGTCAACCCGGTGTGGTATCCACGGATCATGCTATTGAAGCATCTAACGC
CTTGAGAGAGCTATGTCGACAGGTTACAAAAAGTAATGGATCCGATAAACTGACCCCTTT
CTTATTGGGATCATTGCAGTTAGCTCTCACATATTCAACAGTCAGAGAGGCGAGTTATAA
TGATGCTAGCGCCGTTACGTTAGCGACACCGGAAGCAGAGGTGCTTAAGTACGGCGATCT
AAAGACCACTCTGTACAACGTGTTGGAAATCAAGGGTTATGAAAACTCGATGAGGCAATA
CTTACGTTTGTTTTCACTGACGACAAGTCATGCGATAGCTAATGGTAAGTTGCAACCTAA
CGAAAAAGTATCCATGCAACATGGTGTTACGAAGAAATGGTTGCCATACACATTCGACTT
CATGAGACCAAACTACTCGTATGTGAACAATAACGCTGTGTATGCATGGCAATTGGCTCA
AGAAACAGCGTTCAAAAGGAAGCAGAAAAGCAATCAACAGGAGGTACACAATACGACTGA
ATTGAGTAGAGCGATCGAGTAATGGGTTCAAAATTTAAAATACCCGATCTTCAAGTGAGT
TCGGATCTAGTAAACGATGGTAAAATATACGCGGAATTATATGACGATCCGAAAGCACTC
GAGAGATACTTGTCTCTCGACAGTAATGATGGAACGGTCTTTATTGGTAAAGCGCAATCA
CAAAATATGATAAGCCGAAATCTTTCGTTAACTATCGTAGTTTCGAATCTCAACTCGGAA
GGTACGGGTTACATCGAGATAAAATTCGTTAACGTAAAAAATAACTATTCGTTTAGTTTT
ATAATCATGCGTGGAGGCGCGTATGAAGGTAATTATTACGTAGGTTTAGTAAGAAAGAAG
GGGGTAGCGCGAGAGATCAACCAACTCGATAATATGAATGGTCGATGGTCAACGTCTCAA
ATGGGTATATTGATAACGATAGAGAAAGGCATCGCCAATCTTATAGTAAACAAAAACGAC
GTGTTGACGATCAAAGACGAAGAAATTGAAGATATCGCGTACGATTGTCAAATATATAGA
GGGGTATTATGTGAGCGAAAATTGGCACTAGAAAAATATTATGATCATGCGTCCAGTGTG
AAAGAGTATAAATTCTCATATACAAATACGAGATCTTTAATGTTTGCGGTGAGATTCGCT
GACGCTATCGTGAAACCAGTCAATGCCTGTCTGGAGGATGACGAGACACGTATAAGAAAG
CATTACGCGGATCATTTTGTCTTCGACCGACCGCCGGTCATCACTAAACCAGTGAGAAAA
ACAAACACGGAGAACCAAGAGGACGGAGGAAAAATTTTTGAAGAAGAGAAGAAAAACCTT
ACTTCGTCAAAAATAAGCGCACGAAGAGAACGCGAAGAGATCGTTCATCTAGAGGACGCG
GCGGTTGAGATCGCTAACTTCGATGAGTTGGTCGACGGTAGTGAGTTACCGAGAGTGTTA
GCAAGGACCAAACCGGTTGATTTCGAAATATTAGATTTCGAACCACCGCAATTGGTGTCC
GTGAGCGACGCGAAGAAGATAAATAGACGACTATCACAATTTATGGCTGACAGACAATTA
AGCATCGGTAGTGAAGCGATAAAATATTTTTGTATAATATTGATACAAGCATGTCTCACG
TATAGTACTTGTAAGAGTAAGCCAAGTCGTCGTTGTCGATCTGTGACAGGAAAGATGTTA
GACAAAAACAACACATTAATATCGTTCACTCTCGATTATGACGAAGTCATAGAGAAATGT
ATGTCCTTGGGCGATTTAGATTATGATAATGTGTTGCGAAAATACATGCGATATTATTCA
GCAACCACAATAGCATTGCTCAAAAATGGAGTGTGTAAACCGAATTATTACACTGCAGCT
AGGCACGGTGTCATTAAAGCTTATATAAATTATTGTTTCGATTTTTCTCTTTACGACGCT
CGATACGGGACTAGAGATATAGGGTTAGCACAGTATTTGAGCAGAAAGACAGCGGTAGCT
TTGAAGAAGGACGAAAGAGAGACGCGCGAGTTATATAACACAAGTCAACTAGGATGGCAG
TGACTCCGGATAGGGGAGTAACTTCTCATCGCGACGACCCTATTACCATGGGAAAAATGG
TGATGATAACAAATGTAGTTAACATATTGTTAACGATACTTAAAATCATAGCTGTATTAA
TGTCAGCGTCTACCGCGATGATGGTAGCGTTGTTTGATAGCGTCATGGATATACTGAGTG
GTTTTTCGAGTCAGATACTGGTTGGTAAGTTCGGTAATCCTTCACAAAAATATTACGACG
TGTTTGGAATAGATCACGTATGTGCGGTGAACTATCTAATAACCGCCTCGATATTCATTA
CTGGAAATGTGTTTCTCATTTTCGAGAATGTTTCTAGCATAATAAACAAAACGGGACTAA
GTGAAATTAAAGGGAGGTATACAGTAAATTGGTATACGTGCTTAGCCGTATCACTAATCA
CCGTAGTATCAAAATTTTTTCTATTTTTAATTATGTATTCTTCGAAGCATGCCGACGAAA
GAATGTTGGCACAAGATCATATCGTAGACGTTATCGTGAACAGTTCAACAGTAATATTAA
TAGCCACATATGGTAAATTATCGAGTATCATGGATGGCGTGGTAGGGTTACAACTGTGCG
TGTTTACCGGTAGCATTTGGATATACTTATTATACGAAAACATTAAACCAAGTTTACTGA
TAGGCAAATTGGTAACTCAAGAAGGCGCGGATAGAGTAATTCATCTAACGCGTGATCATC
GAGTCGTAGTCTCGAGGAATAATAGTCCATTAGTTCTGTTGAGACATCTGTATGGATCTA
CAACCGATAGCATTACAACTGACCCCGACGGCGAACAAGCCGACGGTGCGCGTAATATAT
AGGTTTGACACCGCTTGTACTTTAGCGTATGAAGATATTAACAGTAAGAAAAAGCCATTT
GGGTTAGTAGATCACTTAATAACCATACCGCGGTATTTCTTCACGGATATATTTGTATGT
AATAGTGAAAGGTTTCTGAAAACATTAGTAAACATGATGATCGAGAGCGAACAATATAGA
GGTTATATAGCTAATATCATGGATGGGACGGATTGCATGATCTATGGTGCCGCTCTGGTC
GATGGTATTAGTCAGAATGATAGATTGATTTTTCTTAAGGAGCCCAACTACAAAGATCTA
TTGAAGGGCGCTGAGGCCAACTTCATAAACGTGAATTTGAGCAGATTAAATAGTTTACAT
GGACCATGCCGCGATGTAGAGGACAAAGTCCGACGAAAGAATCACGTATTAGGATTACTA
AAAGAAAATTTTAGGAAAGATAAAGAGCCTCTTGTGCGTGATCATCACTTGTACACTACT
ATTACCAAGAGATTGGGTGAATCGGACTTGGTCGATGACAAGTATCTTCTCGTTGAAAAC
GAAATAGATAAAAATTTTACGAAAGTCTTAAAAGATCTGTACATAAACGTGTCAGATAAT
ATAAGCAGTATTAAAGATAAAGACGTGTTTACCTCATTAATGGAACCAGATCTCATATAA
TGGGAAATATTCTTTCATATGACTACGCTGGCGATCGCGAGATGAATTGGTATCACGAAC
GCGAGATACCGCAAGAATTTTACGTGAATTACCAACGATGTGCTATGGATTATCCTCACG
ACTCGATAAAAGCCTTGTCGGAAATTAACTATAAATTGATACGGAATGAAGGCGCGCTAT
GTGATTATGGTAATAGACGAAACTCATTTATAGTACAACGTTATGACAATTACGCGAACG
AATTGGTTGATAAACATCAACGAACCTTAGAGGAAACGTATAAGAAACATAAACGTCGTA
AAGACAAGTTGTGTAGTTTATACAGATGTTTTTACGCTTAACTCCCAGTGGAGGTAGGCA
ATTACAAAGCAATTAACATCGAAACAATCTACGTTAACTTTAATATCATCGATCAGCGAA
TTAAATTCAAACGAGAAAATGTATCATTTATCAGCTACGGTTGTACCGAGCCAATCTGTT
ACGACCTATGATGTAAAATTTATGGATAGGAGTGTGAAAGCGGTAGTTACTGCGGAGCCT
GGAGCTGTTAACAAGTGGCTAGCTAATAGCAAATACGGTAAGGCAAAAGCCAATGAGGAT
ATGATATATGGAATAGATGCGGAGTGGGTAACGACCAATTGTGGTCGTAGCAAAGTCTGC
GTACTACAAATAGCCAACGAGACAGGATGTCTTATCTACCAGATAGGGAACGCGGAAATA
ATACCGCGATCTCTTTATAAATTCTTCTTACATCCTAACAACATTTACGCGGGCGTCGCG
GTCGCTGAAGACTTCAGCAAACTTTACACCGACTACAATATAGTCAACAATGGTATGGTG
GTCGATTTACGTGATTTGGCTGTGTCTCGTATGATGAGTACTAAATATAAGTGGTATGGT
CTGAAAAGATTAACCGAAGATTTTTGCGGTTACACTCTTCCAAAGGATAAGAGAGTAACG
CTATCGAACTGGGCGGCATTTGTCCTAAATGCGGAACAGGTGACGTATGCGACATTAGAC
GCGCTGGCGTCTTTTGAAAATTATGTGGAGATAGAGTATAACGCTAAATTAATGCGTGAG
TACGCTATTCCAGGAGATGCACACATGTGCGATGACGTGTGTGGAATCGGTATATGCGAT
AATAACGAAATTGCGATGCGGCCGCATTAAGCCGTATTTACAAATATTAAAATTTTTATA
ATAATTAAGGAATGTTTTAATATGATTATAATAATATAAAAATCGGGGGTGTGACTATAG
TCCTTACCGAGCGGTTCGTACACTGTTACGAATAGACTCCTCAAGATGACTTGAGGGG
>Citrus_associated_ampelovirus_1_isolate_YS42-1
CGGACTAGTAGGGATCGAAGCCCCGGTGAACACCACAACCCCCACCCGCACAACTCTGCA
ATTCATTTTGCTCCCTGACGTTTTGCTGGTTTTCTCAAAACCTGCTCCCTAACAATTGCT
TTTGCAATTATTTTCCTTGCAGTTTTTCTTTTATCTATCTCTCTTTGTTTATTTTTCTTT
AAATTCTCTTCTTCTATTACCTCTATCTAGATTATCGCTTTTGTGATTTTCTTTCCTATT
ATTTCTTTTTCTTATAATATTTTATTATTACTCCTTTCTAATAGATATTTATCCAATCTC
TCTATCCCAGACGAATACCTACGTAATCGTTTTTCCTTATCTTTTATTTATAAATCTTTA
GAATTTTAAACTATATTCTTAAAATATTTTTATTTTTATTCTATTTAAAATTTTTTATTT
TAGCTATCTTCTTTCCATAAGTTTATTATTATTAATATTTTTGTTTTTTCTTTTTATTCT
TATAATATTTTGTATTTTGTCCTTTTTATTTAATTGAGATCATTTGTATTATTTCCAAAT
TTTTATATCTTTATTTATATTATATTTATGATGTGTTGTTTATTCGATTTTATTTTAGTT
ACTATCGCTATAGTTATTCTTAAATTCGTGTTTTCCTAATTATTTTTATTTTTAAATAAT
CCTTCTTTTATTTATATGTTTTCTTTAAATTTGTATCGTACCTCCCTTTCTTATTTATAT
AGTTTAACAGTTTTCCTAGTTGTTTATGTTTTATTTTAAGTACTGAGATCATTGTCCCCT
TTTTTTATATCTTAGTATTCGTATCTGTAAGGGGATTTCGTGACCCCATATTCCCCTTTT
CTCCCTTTCTTATTTCTTAGTATTCAGTTCTGTCAGGGGATTTCGTAACCCCATATTCCC
TTTCTCTCCTCTTATATAATCACCTTCTTAAGGCAAGACTAAGCCTTCTCCCTCCCAGGA
AGTCTCCGTGATCTGGGTCCTAATCTATTATTCTTCTTTTCTCTTTCTTTCGGCAAGACT
AAGCCTTCTCCCCCCCAGGAAGTCTCCGTGATCTGGGTTTTTCTTTTCTTTTCTTATGGC
ACCTCTTACCGCTCCTGATGTTGCCAACTCGCTGTCGAAGGAGGCTTTGTTGGCGGAGCC
GCTGAAGAACTACCTTAATCGCTGCACTTTCAACGTTGGAAGTGAGCTTGCTGGCCATGT
CGATGGCGAACTCCGACAAATGTTGTTGGAGAAGGATGCGACGCTTAAATCTAAGCGTCA
GGTTTCGATCACTGCTTCCCTGTCTACGGAGCAGAAGTCACGACTGGAGGAATATTTCCC
TGAATTATACCTCAAGTTTAAAGACTCCAGTCACTCGGATCATCCTTTTGCAAATGCGAT
GCGTACGTGCCTCAACGCTCATTTTGTCAATTTGCTTAGAGGCGATAGCATCATTGATGT
GGGTGGTTCGCTTTCCGCACACTTGAGTTGTTGCAATAAAAATATTCATATCTGCAACCC
TATACTCAACGGGAAGGATGTCGCACGTCGGTTTTCTGAGGCGTCGACCGTTAAGAATCT
GGCCGCTGATCCTGAGCGCGCCGCGGATCTGGCTTTCCGCGTTTCTCTCGAGTCTTGCAC
CACTTGCGAGAAACCCATGCACAAATGCAGGTTCTCTGCTACGAACGCTATGTGCGTGGA
TGTTTATGACATGTCTCTTAGGTATATCGTCGATGCGATGCACGACCGCGATATACATAG
ACTTGTCTTTGCTGCGATGTTGCCTGTCGAGCTCCTGGAGCCTCGAGGGGAGGTTATGTT
ACGCGACACGAACACTGTTGTTCGTTGGTCGGAGCGCACTTTTGGCGCGAGTACAGCTGA
ATTCTTTATTCAGGGTACTGGTGAGTGTTACTCACACTCGCTCGACGATCTGCGCGGTTT
TCTGAGCGCAGGTAAGGTTGTTTCGAAAAATGGTGGCATTTTTCATATTATGTTCGATGG
TAATCGTGGAGACTATAAGTTATTCACGATTATTCGTGTCGGCACTGATAAGCCCCTTTT
TTCATCTTTGCGGAGGTATCCGTCCACTCTGAATGGGATGTATAAAGTTTCTATCCCAGT
GGACTTGAGGAGCAGTTATGAGATCAAAGATCTCTATTTGGATGAAGACTTCGTGGCGCG
AGTGAAGTCTTACTTGGTGAACACGACGTCTAGCACGAACGATCGCAATTATGAATACAC
GATGTCGTGTCTGAGATCGCAAAAGACGCATTTGATCGTCGGTTCGAGGGTTGTTCACTC
AAAGGTCGAATTAGACCCGAACGAACTTCCCATTGTAGCCGCGACTTTCTTGCGTGATGC
TGTTGGGTCGCGTCGTAGAGCTATCGAGGTGGCAAATATTGCAGGCCTCGATGATTGGAG
CTTCTGGAGATGGATCAAATTCATTGTAAGTAAATTTTTATCCATTTTTTCAGGTTGTAT
CAAGACCTTTATCTTCTTTTTATTGAGGGTCTTTAATTCTGATTACTATAACTTTTTGGC
GGCTTTGAGGAAACCGCTCGAGCGCGTTGAGGAACAGGTGGAGGTGAAGCTTACCCAATC
CACCATCTTCATGACTGAGGATGACGACCTCGTAGACCACGAGGGATCTTATAGGCGGGT
CGTCGAAACGGCAAAGAAGGACGCCGTCTTAAAAAGTGTGGCCAAGTTAGAAGAGCTCTT
CCGCGACGCCGTTGCGTCGCAGATTTCGGTCGAAAAACTTATTGAAGGGCTCAAGGATGA
GGAGAATGTTGTCGATTCATTAAAGCATATGTGGCGTAATATCGCCAAGAACAACAACAA
AGTTACGGCTGAGGAGGTCAATGCCGTTGAGATTGATAACATCATCAAGGATCCCATCTG
CCGGGACAAGATGATAAAGGAAAGGACCATCGCTGAAGGTTTCTCTTTAGAAGATCTAGC
AGAAATCGAAAGACTTCTCGATGGGAACAACTGTGTGCCTAAAGTTAAACCCGTTCAGCG
TTCTCCCGTGGAATTGGGGAAAGACGCTCTTGAAATTGAAGGGGATGTGTTGGTCGGCGC
TGATAAACGCAAGAAAAAGAGCATTCGCGATGGAAAGCGCGTTGCGGAGATTTCTACCAA
CCCGAACGCCAGCTTATTGTCTGAGATCAAGAGACGCTCTAAGTCTCTAGTTGTCAAAGA
TGACGGAGCTGGCTGTTCGTCTGGTGTTTTTGATGACGCTAAGAATAAGAAGATATGCGC
CTTCAACGATACTCGCGCCGGCGACAAGAGCCATTCGGATATTGTAGCGTGTGCCGACGC
TGCTTTGGCTGGTCGTACTGCCGTTACTCGTAAGTTATGCGAGGCTGCGTCTGTTGCAGT
GCCCGCCGTTGTTGCCGCACCTGTTGTTGAAGCGGCCGGTGACGTTACTTCTGTTGTAGC
GCTCGCCCGTGTTGATGTACCGGATTCTACGTCGACTCGTCTCACCGATGAAGATTTCGA
CGATGACACTAATTGTGTTATTGATGAATTCTTTCGTCAGTGTTCCGCGAGTTCGGTTGA
AGGTACCGCTAGTGGCTCTGTCGCCGCTGTTTCACCCTCTGTGGGTGTTTCTCCGGGATC
TCGAGATGATTCTCTCCCGGTGTCTGCTACGGATGAGTCTCCAAGGGTTATTCAACCTTC
TGCCGCTATTAGGATTGTGCCTGCGACTTGCAAGCCGCCTTTAGCCGCTCTGACTCGCGA
TGATGGACGCGATGATGACGGTCATGCTTCTGTGGCTAGACCTGTGAGCGCCCCTGCTGC
TGTGAACGCTACCGTAGGTTCACTTGGTTGTTCTCCTGTCGCTTTCGACAGCGCTTCTTG
CGACGGAGATGTTAGTGAGGCTGTCACCTCTGACGATTGCTCAAGTGACGCGTTGGTGGA
GTCATCCTCTAGTTCCGATGCTTCGGACAGTGACTGTGACTCGTTCCGGTTGCCTCGTGC
AACGGAAGGTTTGATTTCGGGAGGTTATGAGAAGGCTGCCGACAAGAAAATTTTGAAATA
TTTGCGGCCTGAACATAAATTGGACACTCTAACGATTTTTAAAAAATGTCTTCTCTCGAA
CTGTGACTGGGCAGTGGCGCGTGATCCGATTTTTGCCATGCGTAGGATGTCTGCTTGTCC
CAGTCGGAGTGTACCCGCCGAGTTTCGTGATAAGGCGGGGGTCGAGTATATGTTACACGC
GGCCGTTTCATGTTATGACCTCTATGCTAAATACCTGAAGCTTTGTGGTCAAGTCAAACG
CGTGTTTCGCACAGGTGATATATGTCAGGAAACGAAGGACTCTTTCCGAAGTCTCAACGT
CTTTCGTAAGTTTCAAGAAAAGATCTTCATTGATGGTGAGCCTGTGTCTCCGCAATGTGC
CTACGCGGTCTTCGATATAGAAGAACAACGGTTTGTGACTGCGGCGGATATGAAGAATTC
GAGCACCAAAGGGAAATATTATGCCTGTTGTGATGACCTTTTTAAGGGAATCAACTTCAG
AATTTTGGGTGCTCTGGTGAAGTTTGCTGGGACCTGTGACGTCGATCTAGTTTTCGACGA
GAAAAAGATCACATTGGAGAACACACCTCCTGGAGGTGGTAAAACGACGAGGTTGGTAAC
GGAATATCTTAAGAACCCCGTCGGGTGTTTGATTGTCACGGCGAATTCTGGAAGTGCCGA
TGACATTAACTCTGAGTTAGCCAAAAAGAAGAAAAAGCAGAAGGAAAGAATCGCAAGAAC
TGCTGACAGTAGGCTAATAAATTGGGTTTCGCAGCATAAAATGAACGTTTTAAGGGTCGA
TGAATGTTTTCTGATGCATTACGGCCAGTTGAAATTTATTGCTGCTATAAGTATGTGCCC
CAACGTCGTTCTGTACGGCGATGAGAATCAAATCCCGTTTATCAACAGGATAAAGTGCTT
CAGTTGCAACAATGAGGTTCTCAAGTCCGATGGGGTCGATGTGAAAAACATTGATGGGTC
GTACCGTTGCCCAGGTGATGTTTGTTTCTACTTGTCATCTTTGAAGAAAGTGACAGGTGA
GAGGTGTTACCCTCTGGGGGTAAAGAAGTTGAACGGTGAGAGGGGCAACCGAAGCTTATC
AAGCTCCCCCATCTTGTCAGTGGATGACGTTCCCACGTCGGGGTTTGACGTTTACGTTAC
CTACACTCAGATGGAGAAGAATATGTTGCAAGCCTCTCTTATCCGAAGAAAATGCGCAAA
AACCGTGCTAACGGTTCATCAAGTTCAAGGTAAGACTTATGGGAAAGTGGCAGTGGTAAG
AGTCAAACCGGCTGATGACCAGGTTTTTAATTCTTTGGGTCATCATATCGTAGCTATAAG
CCGGCACACCGAATCTATGAAATACTTCTGTTTATCCAGGAAATTGGATGACAGATTGAG
CAAAGCAATTAGCGCCATGGGTACGGTGAAGGATGAGTTGTTGCGAGGTGTCGATTGTGT
CAATGGACCTCGCAATTTATATTACAGCGCCTAACGTCAAGTCCGCTATGATTGCGCCAC
ACTCCGCAGTTAGTCGGAGCCATTTGAATATCGTAAATCTCTTTCTCGAGGAAGTAGTCA
AGGGTAGCACTAGTCTAGAGTTCTTTCACAGGGAAGACTGTGTGGAATTCGAAGATTTTG
ATGCGAACCTTGACAATGTGCTTATTAGAGAAAGTGAACGTAAGGTGGCAATTGCAAGCA
ATCCCGATGTTGTTCCAGTTATCCGCTCTCAGATTGGGAGCAAGAAGAAAAACTCTTTAA
GGAGCAACATCCTGACGTTTGAGGCGAGAAATTTTAACGCGGACAGGGGTGTAGATATTT
CTTGCGATGAGTACGTATCAGATATACTCGTGGAAAACTTTTTCTCGAAATTGATCGATG
AATCTAAGTTAGCACAAGTACTCGTCGATAGAATAGGTGTGAGTGTTCCTAGATTGGGCG
ATTGGATTGATTCGCGTGACGGCGGGAGGTTCAAGGGGCTTGTCAACGACCTTAGCGTCC
CCATGGACGTCGAAGACAACCTGATTAACTTTCGCCTGATGGTCAAGTCTGATGCCAAGC
CCAAGCTAGATGATTCCGTAATATCCAAAGTTTCTTCGGGTCAGAATATCGTCTACCACA
AAAAGAAAATTAATGCCGTTTTCAGTAACGTGTTTTTGCAGGTGGTTGAAGCTTTGAGGT
TCTGTCTGATCCCGAATGTGATCTTATATACCGGTATGAATACCGATGATTTTGCGAGTG
AAGTCCAATCTCGTATCGGTCCTGATATTGATAATTACTTCTGTGGCGAGTTGGACATTT
CTAAGTATGATAAGTCTCAAGGCCCACTTTTTAAGCAAATCGAGGAGAAAATTCTCCGGC
GTTTTGGGGTTGAGGCGTCAGTCTTGGATAAGTGGTACGCAAGTGAGTATGAATCGTGCG
TAGCCACGCAGGATCGAACTTTTCAAGCAGACATTGGTGCTCAACGGAGGTCCGGCGCTT
CGAATACATGGTTGGGTAATACTTTGATTAATATGTGCTTGCAAGCCGCTTGCACTAATT
TCGAAGAGTTATCGTGTATTGCGTTCGCGGGCGACGATTCATTGATTCTATCTCGTCTTC
CCGTTCCCAATGTCTATTCAGAGATCCAGGATATGTATGGGTTTGATGTGAAGTTCATTC
AACACGCAGCACCTTATTTTTGTTCTAAATATCTTGTGAACAATGGTGCGAATCTGGTTT
TTGTCCCAGACCCATACAAGGTACTCGTTAAGTTGGGCAGGATCGTCTCAGATAAGGAGA
AACTCTGCCATGAAGTTTTCGTAAGTTTCTGTGATTCTGTTAAATATTTAAATAATGAAA
CTGTTGTTAGTAAGCTTGTATATTATCATAGTATTAAGTATGGTCCTGCTGCTTTTGCGT
ATGGTGCCTTTGCTAGCATCCATTGCATTTCTGCTAATTTCGCGCAGTTTAAGCGTCTAT
TCTACAGTCGCTCAGGACACGGTTTTTGTTTATCTCTTAATGATTGATTCTTGTTGTTTC
ATTATGTTTTCGTTTGTTTTTGGGTTTTTCCTTGTTTTCTTTCTTCGTTTCTACTTTCCC
GGACTGGTACGTTGTCGACATTGTCGGCCTCCACCTCGTTTTCGAGGGAGAAAAGGGACA
ATACCCGGTTGAGATACGCGTGATATCTCCGAGCTGCCACAACGTCAACGTGGACTGGTT
TTTCGAGCTGCCCCAACGTCAAAGGGGTATTATCGGTCCGACGGCCGCCTTTATCTTAAA
GGGAGAAAAGCGTCATCGTTTGACAATTTCGTGAATTGTTCGAGCTGCCTCAACGTCAAT
GAGGTTTTGGGGAAACGTTAAGTGTTAACGTGAAACACTCATTTGTGTACATAAACTAGT
TTTGTAGATATTAGATTTTTTGAGCGTCATGGTTCTTTTCCATGCGTGGTGGTGTTGCTT
CGATGTAAGTGTCGCTTTCCCGACCATTGTAAGTCGTCGTTATGAATCACGACGCGGTAC
GTTGTTCGCTGCCGCGTGACGTCGCGGGGCGTCGTGGTTCTTGGTAGGGCGGGTTGACGT
CGCGCTCTTTTGTACATAGTTGTATATATTTTCTTTTCTTTTTGTTGTAAATAGTAGTTT
AGGGTAATGTACATTAAAACGTAGTTATGTACGGGTACTATGCGTCGATAGATATAAATT
CGTAAAAATAAAATGTTTAAGGGTTTAGTAACCGTTCTATTTTTGTATATACTCGCCAGG
GGAGACTGTAAGATAACACTACACAATTCATTAGCTGTGGATATGGTTTGTAGTGGTGGA
ATAATCGCTCGTAGAGGTTCTTCTGTCTTTTTGTCCGGCAACGGCAGGTGTGCTGATGTC
GTCAATGATGGGAATAGGACGTTGTTTGAATACAATGAACTTCCTATCAAGACATATGTT
GATCTTTCTTATGTCGATGCGTGCACTTTTGCCGCTGAAATAGTAATCAACGGTGTCGTT
ATAGCAAAAAGCGATTGTCAATGTACCTATGATCGACCTATCTTAAGTCCATGCACAATT
CACAGGACGAACAACTTCTGTTGTCTGGAGAATTTTGGTACGGACGCTACTTGCGATATC
GATACGGAGTATTATAAATTTATCAACTCGTGTAGTACCAGAGTTTACAAGTACGCATAC
GACGATAAACTTGGATTGGTAATCGCAAATACGACTGATGATATTGTGGCTAATATAGGC
GGTGCTGAAAGCCCTGCAAATAACCATGAACACGAACCAGTTCACCTCGGCCCTTAAAGA
TAACATATCACGAAGAGGGGGATTGTGACATGGAAGTGGGTATTGATTTCGGTACGACAT
ATTCGACTGTATGTTACGATTCAAATGGTGTAAGCGGATGTTTGCCGATAGCCGGTTCGG
TTTTTGTCCCGACCGTCGTTTTTATACCGGAGGGTAAGACTGAATATTACATCGGTAACG
TAGCACACGAGAGGGCTACTTCGTTAAAGGGGCGGTTGTACGTAAATCTTAAGCGTTGGG
TAGGAGCTACGAAGCAAAACATAAATGTATTTCGTAGGAAATTAAAGAACGAACATGACG
TGCAAGTTCACGGTGACTATGATGTACGCATCGGAGGTATAGGTGAAGGTACAGATCGAT
GTATTAGGGTGACGACTCTAATCTTTCTTTTTCTTAAAGCGCTAATTATAGAAGTGGAAT
CAGCTGTGAACAAAAGAGTTGATGGGTTCGTATGTTCGGTACCGGCAGATTACAACTCGT
TCAAACGTGGCTATTTAGCTGTAGCCGCAGAAAAATTACAACGAAATATACGGGCGCTAG
TGAACGAGCCGACGTCCGCCGCACTTTTCTCGATGGCGCGAAGTGATCTTAAGGGAGATG
TTGTCAGTGTCTTTGACTTTGGTGGTGGTACTTTTGATGTGTCGATTCTAGTACGCGTGG
CTGATATCTATTGTGTGATGTATTCGATCGGCGACAACTACTTAGGAGGCAGGGACGTTG
ATCGAGCGATAATAGAAGTCGTTTATAATAAATTGAACGGAATGGTAGACAGAACGGACC
TTCTTACCTCCATTCAAGGAATTAAAGAGGATATTTCATCCAGACCGGAATTGGAAGATC
ATCTTGTACAAAGCGGTGGAAGAATATATGGTTTCAAACTCACTCACGAGGAACTCGCAG
AGATCTCACTGCCGTTTATTCAGCGTGCGGTCTCCTTATTTACATGCGGTTTAAAAACTC
TAGGTAATCCCTCGACTGTGGTAGTACTTACGGGAGGTAGCAGTTCATTGCCTGGCGTCG
ATGGGTTACTGAGGCAAATACCTTGCGTAACGGACATTTATTTTAGCACCAGAGATTATC
GTATTTCTGTCGCCGCAGGAGCGAAAGTTTACAGTGACATTCTTTGCGGGGGAAGTAGTA
TGAGGTTGATCGACACATTAACACACAGTCTTTCTGACGAGTTAAGTCATTTTACACCAA
AGTTGATTTTTCCTAAAGGTTGCGTGGTCCCTAACAAAATTTCTATAGATTTTGGTGTGT
CGGGATCATCTATTCCCTACGGCGTCATGGAAGGCGAAAGTAATATCTCTTGGCTAAATG
AAATGACGTTTAAAGGGATACATTCGCGAAGAAGTTCCGCGAAAAAGTCGGATAAAGCCA
CATACGCGATAAGTATTGATGGTAGATTGTCTTTATCTGTCGATGGTGACACAGTGGAAA
ACATTATGAAAGCTTCCGAAGTAGAGGACGAGTACGAGAGCTTCCAGTATCAAGACGGTC
TTCAGGAAAGTTACGACAGGTATCTTAAAGACTACACGTCTGATATAAGTGAGTTATACG
ATATTAAGCTAACACTAGAAGATTTAGAACAGAAAATCGATTCAGGGACTTTTAACGATC
CGAAAGATTTGTTGAAAAAATAACCATGCTCATCGAATATGAGTCGAGGCTTGATGATAC
CTTGGATTATTTTTATGCAACAAAGAACAGGAGGAAAGTGTTCGAAGATATAATAGACGT
CGTAGGTTACGCCTTAATGAATGGAAACCGAACAGGTGGTGAGTTATCATTACAAGCTGG
GATGTTAGGTACGGTTCGCGTACAAAAGGCTGATATGAGAGGTATAACGGTCGAAACGGT
ACAGGACAAAACCACAGCGCTAGCGATTATAATATTAGAGGTATGTGGCGCCACCTCGAA
TTCAATATATTCGAGTGGTATGTGTTATAACTATTATATGAACAGACATACCGTCTTAAC
AGAAAGGAAAGGTAGTTTGGATGAACTAATAGATCACGGTAGTGACAAGTATTTTAACTT
GACGCCAACCGATCGTTTGTCATGCGCAGATATAATGAAACATAGGGGAGAAATTTATTC
TGAATTTTGTGTGCTTGTCGGTTGTTACCTCGGAAGGGCGGTAACATATGATGACATCGG
CGGAATTCACCGACTTCCGGTTGTAGAGACGACGTTAAGTGTTGTCGATAATGCCCAGAA
ACTTGGAAAAACAGTACCCAGGTGTATAAAAACATATTGCGAAGATAGGTTGAAATACGA
TCGAAAAATCAATGATAAGTCGGTGAACAGTAAATATATACCTATGCGTGTGTTCGCTTC
AGACATAACGAAGTTATTATCGAAACGCTTCGAGATGGTGTCGAACACTAGTCTGTATAA
CCAACTATTAGACCTTTGTCACACGAGTCGTCCAAAAATTTATGACTATGAGCGCAGGTA
CCAATGGTATTTAAAGGTGATGCACGAATTGTCGAATTCCTTTAAAGCTTATTACGATTT
GTCGTTCAGATCCGATAGGAAAAGGATTCGAAGCGACATGACGTTGCTTGATGGAGATAA
TTTGCACGATTTAGAGAGTTACTTCGAAAGCAATATACAGACCAAAGACCTACGAACAAT
CGAAGAGAAAGAAGCCGATTTACTTTACAAGGTCGAACAAACTTTGTTGCGTTATCATGA
TAAGATTGATTCGGCCGAATTGCCGATTGTATATGTCGTATCCGCATATCTAATATATTT
TTCAATATATTCGACCTGTATGAAGAGAGTAGAACGTCACAAACGGAAGTTTGTTGTGGA
TTTTGAGGGGAGAATAGTGATCATAAAACCTCTGGAGGCCATAACGTATGCGAGTATGGT
GTCAAGGACGACCAACTGCATTAGGTTGTGGGCCAGAAATTATGCCGCTCTAACGTTTTG
GTTAAGAAAAACCAACAATCTTCAAACGAATGTATGGAACAAATTTCGCGACGTGCCACA
ATATTTGTGTTTCGATACAGTCAACTTCGTTCCTACGGAGATGCTGAACTTAAGGGAGAA
TATCGCCGTTAGTGTCATCTCCAAGTGGATTAAATGTAACAACAATCCTAGAAGAGGAAA
GTTTCTTTTCGAATTCGGTGATGCGAAATAATAGACGCATTGAGAAAAACATCGTACGGT
AGACGCAAAATACTATTCAAAATGGGCATTGTTAAAAATAGAGTTGTAAGGTTGAATACT
CAACCAGAATCATTATTTAAGACGCCACGTGATGTGGACGTTATACTCAATAGTGGTTGT
GAAGACGTTAGAGCCGTATCTGGAAGTACAGACGAGGCACTGGGGATAGTAGCGAAAGTA
GCGTACAGGACACCTTTGGATGTTTTTACGAACCAAGTGGTACACTTGACGAGCGACCCT
AAAACTCAATATCGGACGCCCGAGGGCGTACCCGTTGTTTTAAAGGACAATGTGGTAGTG
GTAAGACCAGCAGTTAGCACTGACTCGACTCTATCCGTATTAAGCACGAGTGCGTATACG
GTTTCTACGGCAAAAACGAGAGAGCATGGAAAGGATGGAAATGATTATACAAACGTAAGC
AGACAAAGTCAAGAGAATTTAGGGCGGGGATTCAAGACTACAACAGACATATCCGAAATA
TTTAACAATCCGAATATGTCTATAGCTTTGGACTTAAATGCTTTGCAAGCGGGAGCGCCC
AAAATCAATAGTCAACCCGGTGTGGTATCCACGGATCATGCTATTGAAGCATCTAACGCT
TTGAGAGAGCTATGTCGACTGATTACAAAAAGTAATGGATCTGATAAACTGACCCCTTTC
TTATTGGGATCATTACAGTTAGCTCTCACATATTCAACAGTCAGAGAGGCGAGTTACAAT
GATGCTAGCGCCGTTACGTTAGCGACACCGGAAGCAGAGGTGCTTAAGTACGGCGATCTA
AAGACCACTCTGTACAACGTGTTGGAAATCAAGGGTTACGAAAACTCGATGAGGCAATAC
TTACGTTTGTTTTCACTGACGACAAGTCATGCGATAGCTAATGGTAAGTTGCAACCTAAC
GAAAAAGTATCCATGCAACATGGTGTTACGAAGAAATGGTTGCCATACACATTCGACTTC
ATGAGACCAAACTACTCGTATGTGAACAATAACGCTGTGTATGCATGGCAGTTGGCTCAA
GAAACAGCGTTCAGAAGGAAGCAGAAAAGCAATCAGCAGGAGGTACACAATACAACTGAA
TTGAGTAGAGCGATCGAGTAATGGGCTCAAGATTAAAAATACCCGATCTTCAAGTAAGTT
CGGATCTAGTAAACGATGGTAAAATATACGCGGAACTATATGACGATCCGAAAGCACTCG
AGAGGTACTTGTCTCTCGACAGTAATGATGGAACGGTCTTTATTGGTAAAGCGCAATCAC
AAATTATGATAAGCCGAAATCTTTCGTTAACTATCGTAGTTTCGAATCTCATCTCGGAAG
GTACGGGTTACATCGAGATAAAATTCGTTAACGTCAAAAATGACTATTCGTTTAGTTTTA
TAATCATGTGTGGTGGTGCGTATAAAGGTAATTATTACGTGGGTTTAGTAAGAAAAAGGG
GAGTAGCGCGAGAGATCAACCAACTCGATAATATGAATGGTCAATGGTCAACAACTCGAC
TGAATACATTGATAACGATAGGGAAAGGCATCGCCAATCTTACAGTAAACAACAACAACG
TGTTGACGATCGAAGACGAAGAAATTGAAGATGTCGCGTACGATTGTCAAATATATAGAG
GAAGATTATGTGAGCGAAAATTGGCACTAGAAAAATATTATGATCATGCATCCAATGTGA
AAGAGTATAAATTCTCATATACAAATACGAGATCTCTTATGTTTGCGGTGAGATTCGCTG
ACGCTATCGTGAAACCAGTCAATGCCTGTTTAGAGGATGACGAGACACGTATAAGAAAGC
ATTACGCGGATTATTTTGTCTTCGACCGACCGCCGGTCGTCACTAAACCAGTGAGGAAAA
CAAACACGGAGAACCAAGAGGACAGAGGAAAAATTTTTGAAGAAGAGATGAAAAACCCTA
CTTCGTCAAAAATAAGCGCACGAAAAGAACGCGAAGAGATCGTTCATCTAGAGGACGCAG
CGGTTGAGATCGCTAACTTCGATGAGTTGGTCGACAGTAGCGAGTTACCGAGAGTGTTAT
TAAAGACCAAACCGGTTGGTTTCGAAATATTAGATTTCGAACCACCGCAATTGGTGTCCG
TGAGCGACGCGAAGAAGATAAATAGACAACTATCACAATTTATGGCTGATAAACAATTAA
GCATCGGTAGTGAAGCGATAAAATATTTTACTATAATATTGATACAGGCATGTCTCACGT
ATAGTACTTGTAAGAGTAAGCCAAGTCGTCGTTGTCGATCTGTGACAGGAAAGATGTTAG
ACAAGAACAACATATTAATATCGTTCACTCTCGATTATGACGAAGTCATAGAGAGATGTA
TGTCCTCGGGCGATTTAGATTATGATAACGTGTTGCGAAAATACATGCGATATTATTCAG
CAACCACAATAGCATTGCTCAAAAATGGAGTGTGTAAACCGAATTATTACACTGCAGCTA
GGCACGGTGTCATTAAAGCTTATATAAATTATTGTTTCGATTTTTCTTTGTACGACGCTC
GATATGGGACTAGAGATATAGGGTTAGCACAGTATTTGAGCAGGAAGACAGCGGTAGCTT
TGAAGAAGGAGGAAAGAGAAACACGCGAGTTGTATAACACAAGTCAACTAGGATGGCAGT
GACTCCGGATAGGGGAGTAACTTCTCATCGCGACGACCCTATTACCATGGGAAAATTGGT
GATGATAACAAATGTAGTTAACATATTGTTAACGATACTTAAAATCATGGCTGTATTAAT
GTCAGCGTCTACCGCGATGATGGTAGCGTTATTTGATAGCGTCATGGATATATTGAGTGG
TTTTTCGAGTCAGATATTGGTTGGTAAGTTCGGCAATCCTTCACAAAAATATTACGACGT
GTTTGGAATAGATCACGTATGTGCGGTGAACTATCTAATAACCGCCTCAATATTCATTAC
TGGAAACGCGTTTCTCATTTTCGAGAATGTTTCTAGCATAATAAACAAAACGGGACTAAG
TGAAATTAAAGGGAGGTATACAGTAAATTGGTATACGTGCTTAGCCGTATCACTAATCAC
CGTAGTATCAAAATTTTTCTTATTTTTAATTATGTATTCTTCGAAGCGTGCCGACGAAAG
AATGTTGGCACAAGATCATATCGTAGACGTTATCGTAAACAGTTCAACAGTGATATTAAT
AGCCACATATGGTAAATTATCAAGTATTATGGATGGCGTGGTGGGGTTACAACTGTGCGT
GTTTACCGGTAGCATTTGGATATACTTATTATACGAAAACATTAAACCAAGTTTACTGAT
AGGCAAATTGGTGACTCAAGAAGGCCCGGATAGAGTAATTCATCTAACGCGTGATCATCG
AGTCGTAGTCTCGAGGAATAATAGTCCATTAGTTCTGTTGAGACATTTGTATGGATCTCC
AACCGATAGCATTACAACTGACCCCGACGGCGAACAAGCCAACGGTGCGCGTAATATATA
GGTTTGACACCGCTTGTACTTTAGCGTATGAAGATATTAACAGCAAGAAAAAGCCATTTG
GGTTAGTAGATCACTTAATAACTATACCGCGGTATTACTTCTCGGATATATTTGTATGTA
ATAGTGAAAGATTTCTGAAAACATTAGTAAACATGATGATCGAGAGCGAACAGTATAGAG
GTTACATAGCTAATCTCATGGATGGGGCGGATTGCATGATCTATGGTGTCGCTCTGGTCG
ATGGTATTAGTCAGAACGATAGATTGATTTTTCTTAAGGAGCCCAACTACAAAGATCTAT
TGAAGGGCGCTGAGGCTAACTTCATAAACGTGAATTTGAGCAGATTAAATAGTTTATATG
GACCATGCCACGATGTAGAAGACAAAGTCCGACGAAAGAATTACGTATTAGGATTACTAA
AAGAAAATTTTAGGAAAGATAAAGAGCCTCTTGTGCGTGATCATCATTTGTACACTACTA
TTACCAAGAGATTGGGTGAATCGGATTTGGTTGATGACAAGTATCTTCTCGTTGAAAACG
AAATAGATAAAAATTTTACGAAAGTCTTAAAGGACCTGTACATAAACGTATCGGATAACA
TAAGCAATATTAAAGATAAAGACGTGTTCACCTCATTAATGGAACCAGATCTTATATAAT
GGGAAATATTCTTTCATATGACTACGCTGGCAATCGCGAGATGAATTGGTATCACGAACG
CGAGATACCGCAAGAATTTTACGTGAATTACCAACGATGTGCTATGGATTACCCTCACGA
CTCGATAAAAGCCTTGTCGGAAATTAATTATAAATTGATACGGAATGAAGGCGCGCTATG
TGATTATGGTAATAGACGAAACTCATTTATAGTGCAACGTTATGACAATTACGCGAACGA
ATTGGTTGATAAACATCAACGAACCTTAGAGGAAACGTATAAGAAACATAAACGTCGTAA
AGACAAATTGTGTAGTTTATACAGATGTTTTTACGCTTAACTCCCAGTGGAGATAGGCAA
TTACAAAGCAATCAACATCGAAACAATTTACGTTAACTTTAATATCATCGATCGGCGAAT
TAAATTCAAACGAGAAAATGTATCATTTATCAGCTACGGTTGTACCGAGCCAATCTGTTA
CGACCTATGATGTAAAATTTATGGATAGGAGTGTGAAAGCGGTAGTTACTGCGGAGCCTG
GAGCTGTTAACAAGTGGCTAGCTAATAGCAAATACGGCAAGGCAAAAGCCAATGAGGATA
TGATATATGGAATAGATGCGGAGTGGGTAACGACCAATTGTGGTCGTAGCAAAGTCTGCG
TACTACAAATAGCCAACGAGACAGGATGTCTTATCTACCAGATAGGGAACGCGGAAATAA
TACCGCGATCTCTTTATAAATTCTTCTTACATCCCAACAATATTTACGCGGGCGTCGCGG
TCGCTGAAGATTTCAGCAAACTTTATACCGACTACAATATAGTCAACAATGGTATGGTGG
TGGATTTACGTGATTTGGCTGTGTCTCGTATGATGAGTACCAAATATAAGTGGTATGGTC
TGAAAAGATTAACCGAAGATTTTTGCGGTTACACTCTTCCAAAGGATAAGAGAGTAACGC
TATCGAACTGGGCGGCATTTGTACTAAATGCGGAACAGGTGACGTATGCGACATTAGACG
CGCTGGCGTCTTTTGAAAATTACGTGGAGATAGAGTATAACGCTAAGTTAATGCGTGAGT
ACGCTATTCCAGGGGATGCACACATGTGCGATGACGTGTGTGGAATCGGTATATGCGATA
ATAACAAAAATTGCGATGCGGCCGCATTAAGCCGTATTTAAAAGAGACGATAAAATCGTC
ATAAATTAAATATTAAACGTTTTTATGATTTTATAATAATTAAGGAATGTTTTAATATGA
ATATAATAATATAAAAATCGGGG
>Citrus_associated_ampelovirus_1_isolate_YNM2-1
CGGACTAGTAGGGATCGAAGCCCCGGTGAACACCACAACCCCCACCCGCACAACTCTGCA
ATTAATTTTGCTCCCTGACGTTTTGCTGGTTTTCTCAAAACCTGCTCCCTTACAATTGCT
TTTGCAATTATTTTCCTTGCAGTTTTTCTCTTTTTTATCTCTCTTTGTTTATTTTTCTTT
AAATTCTCTTCTTCTATCACCTCTATCTAGATTATCGCTTTTGTGATTTTCTTTCCTATT
ATTTCTTTTTCTTTTAATATTTTATTATTACTCCTTTCTAATAGATATTTATCCAATCTC
TCTATCCCAGACGAATACCTACGTAATCGTTTTTCCTTATCTTTTATTTATAAATTTTTA
GAATTTTAAACTATATTCTTAAAATATTTTTATTTTTATTCTATTTTAATTTTTTTATTT
TAGCTATCTTCTTTCCATAAGTTTATTATTATTAACATTTTTGTATTTTGTTTGTATTCT
TATAATATTTTGTATTTTGTCCTTTTTATTTAATTGAGATCATTCGTATTATTTCCATAA
TTTTTAATCTTTATTTATATTATATTTATGATGTGTTGTTTATTCGATTTTATTTTAGTT
ACTATCGCTATAGTTATTCTTAAATTCGTGTTTTCCTAATTATTTTTATTTTTAAATAAT
CCTTCTTTTATTTATATGTTTTCTTTAAATTTGTATCGTACCTCCCTTTCTTATTTATAT
AGTTTAACAGTTTTTCTAGTTGTTTATATTTTATTTTAAGTACTGAGATCATTGTCTCCC
TTTTTTATATCTTAGTATTCATATCTGTAAGGGGATTTCGTAACCCCATATTCCCCTTTT
CTCCCTTTCTTATTTCTTAGTATTCTGTTCTGTCAGGGGATTTCGTAACCCCATATTCCC
TTTCTCTCCTTTTATATAATCACCTTCTTAAGGCAAGACTAAGCCTTCTCCCTCCCAGGA
AGTCTCCGTGATCTGGGTCCTAATCTATTTTTCTTCTTTTCTCTTTCTTTCGGCAAGACT
AAGCCTTCTCCCCCCCAGGAAGTCTCCGTGATCTGGGTTTTTCTTTTCTTTTCTTATGGC
GCCTCTTACCGCTCATGATGTCGCCAACTCGCTGTCGAAGGAGGCTTTGTTGGCGGAGCC
GCTGAAGAACTACCTCAATCGCTGCACTTTCAACGTTGGAAGTGAGCTTGCTGGCCATGT
CGATGGCGAACTCCGACAAATGTTGTTGGAGAAGGATGCGACGCTTAAATCTAAGCGTCA
GGTTTCGATCACTGCTTCCCTGTCTACGGAGCAGAAGTCACGACTGGAGGAATATTTCCC
TGAATTATACCTCAAATTTAAAGACTCCAGTCACTCGGATCACCCTTTTGCAAACGCGAT
GCGTACGTGCCTCAACGCTCATTTTGTTAATTTGCTTAGAGGCGATAGTATCATTGATGT
GGGTGGTTCGCTTTCCGCGCACTTGAGTTGTTGCAATAAAAATATTCATATCTGCAACCC
TATACTCAACGGGAAGGATGTCGCACGTCGGTTTTCTGAGGCGTCGACCGTTAAAAATCT
GGCCGCTGATCCTGAGCGCGCCGCGGATCTGGCTTTCCGCGTTTCTCTCGAGTCTTGCAC
CACTTGTGAGAAACCCATGCACAAATGCAGGTTCTCTGCTACGAACGCTATGTGCGTGGA
TGTTTATGACATGTCTCTTAGGTATATCGTCGATGCGATGCACGACCGCGATATACATAG
ACTTGTCTTTGCTGCGATGTTGCCTGTCGAGCTCCTGGAGCCTCGAGGGGAGGTTATGTT
ACGCGACACGAACACTGTTGTTCGTTGGTCGGAGCGCACTTTTGGCGCGAGTACAGCTGA
ATTCTTTATTCAGGGTACTGGTGAGTGTTACTCGCACTCGCTCGACGATCTGCGCGGTTT
TCTGAGCGCAGGTAAGGTTGTTTCGAAAAATGGTGGCATTTTTCATATTATGTTCGATGG
TAATCGTGGAGACTATAAGTTATTCACGATTATTCGTGTCGGCACTGATAAGCCCCTTTT
TTCGTCTTTGCGGAGGTATCCGTCCACTCTGAATGGGATGTATAAAGTTTCTATCCCAGT
GGACTTGAGGAGCAGTTATGAGATCAAAGATCTCTATTTGGATGAAGACTTCGTGGCGCG
CGTGAAGTCTTACTTGGTGAACACGACGTCTAGCACGAATGATCGCAATTATGAATACAC
GATGTCGTGTCTGAGATCGCAAAAGACGCATTTGATCGTCGGTTCGAGGGTTGTTCATTC
AAAGGTCGAATTAGACCCGAACGAACTTCCCATTGTAGCCGCGACTTTCTTGCGTGATGC
CGTTGGGTCGCGTCGTAGAGCTATCGAGGTGGCAAATATTGCGGGCCTCGATGATTGGAG
CTTCTGGAGATGGATCAAATTCATTGTAAGTAAATTTTTGTCCATTTTTTCAGGTTGTAT
CAAGACCTTTATCTTCTTTTTATTGAGGGTCTTTAATTCTGATTACTATAACTTTTTGGC
GGCTTTGAGGAAACCGCTCGAGCGCGTTGAGGAACAGGTGGAGGTGAAGCTTACCCAATC
CACCATCTTCTTGACTGAGGACGACGACCTCGTAGACCACGAGGGATCTTATAGGCGGGT
CGTCGAAACGGCAAAGAAGGATGCCGTTTTAAAAAGTGTAGCCAAGTTAGAAGAGCTCTT
CCGCGACGCCGTTGCGTCGCAGATTTCGGTCGAAAAACTTATTGAAGGGCTCAAGGATGA
GGAGAATGTTGTTGATTCATTAAAGCATATGTGGCGTAATATCGCCAAGAACAACAACAA
AGTTACGGCTGAGGAGATCAATGCCGTTGAGATTGATAACATCATCAAGGATCCCATCTG
CCGGGACAAGATGATAAAGGAAAGGACCATCGCTGAAGGTTTCTCATTAGAAGATCTAGC
AGAAATCGAAAGACTTCTCGATGGGAACAACTGTGTGCCTAAAGTCAAACCCGTTCAGCG
TTCTCCCGTGGAATTGGGGAAAGACGCTCTTGAAATTGAAGGGGATGTGTTGGTCGGCGC
TGATAAACGCAAGAAAAAGAGCATTCGTGATGGAAAGCGCGTTGCGGAGATTTCTACCAA
CCCGAACGCCAGCTTATTGTCTGAGATCAAGAGACGCTCTAAGTCTCTAGTTGTCAAAGA
TGACGGAGCTGGCTGTTCGTCTGGTGTTTTTGATGACGCTAAGAATAAGAAGATATGCGC
CTTCAACGATACTCGCGCCGGCGATAAGAGCCATTCGGATATTGTAGCGTGTGCCGACGC
TGCTTTGGCTGGTCGTACTGCCGTTACTCGTAAGTTATGCGAGGCTGCATCTGTTGCAGT
GCCCGCCGTTGTTGCCGCACCTGTTGTTGAAGCGGCCGGTGACGTTACTTCTGCTGTAGC
GCTCGCCCGTGTTGATGTACCGGATTCCACGTCGACTCGTCTCACCGATGAAGATTTCGA
TGATGACACTAATTGTGTTATTGATGAATTCTTTCGTCAGTGTTCCGCGAGTTCAGTTGA
AGGTACCGCTAGTGGCTCTGTCGCCGCTGTTTCACCCTCTGTGGGTGATTCTCCGGGATC
TCGAGATGATTCTCTCCCGGTGTCTGCTACGGATGAGTCTCCAAAGGTTATTCAACCTTC
TGCTGCTATTAGGATTGTGCCTGCGACTTGCAAGCCGCCTTTAGCCGCTCTGACTCGCGA
TGATGGACGCGATGATGACGGTCATGCTTCTGTGGCTAGACCCGTGAGCGTCCCTGCTGC
TGTGAACGCTACCGTAGGTTCACTTGGTTGTTCTCCTGTCGCTTTCGATAGCGCTTCTTG
CGACGGAGATGTTAGTGAGGCTGTCACCTCTGACGATTGCTCAAGTGACGCGTTGGTGGA
GTCATCCTCTAGTTCCGATGCTTCGGACAGTGACAGTGACTCGTTCCGGTTGCCTCGTGC
AACGGAAGGTTTGATTTCGGGAGGTTATGAGAAGGCTGCCGACAAAAAAATTTTGAAATA
TTTGCGGCCTGAACATAAATTGGACACTCTAACGATTTTTAAAAGGTGTCTTCTCTCGAA
CTGTGACTGGGCAGTGGCGCGTGATCCGATTTTTGCCATGCGTAGGATGTCTGCTTGTCC
CAGTCGGAGTGTACCCGCCGAGTTTCGTGATAAGGCGGGGGTCGAGTATATGTTACACGC
GGCCGTTTCATGTTATGACCTCTATGCTAAATACCTGAAGCTTTGTGGTCAAGTCAAACG
CGTGTTTCGCACAGGTGATATATGTCAGGAAACGAAGGACTCTTTCCGAAGTCTCAACGT
CTTTCGTAAGTTTCAGGAAAAGATCTTCATTGATGGTGAGCCTGTGTCTCCGCAATGCGC
CTACGCGGTCTTTGATATAGAAGAACAACGGTTTGTGACTGCGGCGGATATGAAGAATTC
GAGCACCAAAGGGAAATATTATGCCTGTTGTGATGACCTTTTTAAGGGAATCAACTTCAG
AATTTTGGGTGCTCTGGTGAGGTTTGCTGGGACCTGTGATGTCGATCTAGTTTTCGACGA
GAAAAAGATCACATTGGAGAACACACCTCCTGGAGGTGGTAAAACGACGAGGTTAGTAAC
GGAATATCTTAAGAACCCCGTCGGGTGTTTGATTGTCACGGCGAATTCTGGAAGTGCCGA
TGACATTAACTCTGAGTTAGCCAAAAAGAAGAAAAAGCAGAAGGAAAGAATCGCAAGAAC
TGCTGACAGTAGGCTAATAAATTGGGTTTCGCAGCATAAAATGAACGTTTTAAGGGTCGA
TGAATGTTTTCTGATGCATTACGGCCAGTTGAAATTTATTGCTGCTATAAGTATGTGCCC
CAACGTCGTTCTGTACGGCGATGAGAATCAAATCCCGTTTATCAACAGGATAAAGTGCTT
CAGTTGCAACAATGAGGTTCTCAAGTCCGATGGGGTCGATGTGAAAAACATTGATGGGTC
GTACCGTTGCCCAGGTGATGTTTGTTTCTACTTGTCATCTTTGAAGAAAGTGACAGGTGA
GAGGTGTTACCCTCTGGGGGTAAAGAAGTTGAACGGTGAGAGGGGCAACCGAAGCTTATC
GAGCTCCCCCATCTTGTCTGTGGATGACGTTCCCACGTCGGGGTTTGACGTTTACGTTAC
CTACACTCAGATGGAGAAGAGTATGTTGCAAGCCTCTCTTATCCGAAGAAAATGCGCAAA
AACCGTGCTAACGGTTCATCAAGTTCAAGGAAAGACTTATGGGAAAGTGGCAGTGGTAAG
AATCAAACCGGCTGATGACCAGGTTTTTAATTCTTTGGGTCATCATATCGTAGCTATAAG
CCGGCACACCGAATCTATGAAATACTTCTGTTTATCCAGGAAATTGGATGACAGACTGAG
CAAAGCGATTAGCGCCATGGGTACGGTGAAGGATGAGTTATTGCGAGGTGTCGATTGTAT
CAATGGACCTCGCAATTTATATTACAGCGCCTAACGTCAAGTCCGCTATGATTGCGCCAC
ACTCCGCAGTTAGTCGGAGCCATTTGAATATCGTAAATCTCTTTCTCGAGGAAGTAGTCA
AGGGTAGCACTAGTCTAGAGTTCTTTCACAGGGAAGACTGTGTGGAATTCGAAGATTTTG
ATGTGAACCTTGACAATGTGCTTATTAGAGAAAGTGAACGTAAGGTGGCAATTGCAAGCA
ATCCCGATGTTGTTCCAGTTATCCGTTCTCAGATTGGGAGCAAGAAGAAAAACTCTTTGA
GGAGCAACATCCTGACGTTTGAGGCGAGAAATTTTAACGCGGACAGGGGTGTAGATATTT
CTTGCGATGAGTACGTATCAGATATACTTGTGGAAAACTTTTTCTCGAAATTGATCGATG
AATCTAAGTTAGCACAAGTACTCGTCGATAGAATAGGTGTGAGTGTTCCTAGAATGGGCG
ATTGGATTGATTCGCGTGACGGCGGGAGGTTCAAGGGGCTTGTCAACGACCTTAGCGTCC
CCATGGACGTCGAAGACAACCTGATTAACTTTCGCCTGATGGTCAAGTCTGATGCCAAGC
CCAAGCTAGATGACTCCATAATATCCAAAGTTTCTTCGGGCCAGAATATCGTCTACCACA
AAAAGAAAATTAATGCCGTTTTCAGTAACGTGTTTTTGCAGGTGGTAGAAGCATTGAGGT
TCTGTCTGGTCCCGAATGTGATCTTATATACCGGTATGAATACCGATGATTTCGCGAGTG
AAGTCCAATCTCGTATCGGTCCTGATATTGATAATTACTTCTGTGGCGAGTTGGACATTT
CTAAGTATGATAAGTCTCAAGGCCCACTTTTTAAGCAAATCGAGGAGAAAATTCTCCGAC
GTTTTGGGGTTGAGGCGTCAGTTTTGGATAAGTGGTACGCAAGTGAGTATGAATCGTGCG
TAGCCACGCAGGATCGAACTTTTCAAGCAGACATTGGTGCTCAACGGAGGTCCGGCGCTT
CGAATACATGGTTGGGTAATACTTTGATTAATATGTGCTTGCAAGCCGCTTGCACTAATT
TCGAAGAGTTATCGTGTATTGCGTTCGCGGGCGACGATTCATTGATCCTATCTCGTCTTC
CCGTTCCCAATGTCTATTCAGAGATCCAAGATATGTATGGGTTTGATGTGAAGTTCATTC
AACACGCAGCACCTTATTTTTGTTCTAAATATCTTGTGAACAATGGTGCGAATCTGGTTT
TTGTCCCAGACCCATACAAGGTACTCGTTAAGTTAGGCAGGATCGTCTCAGATAAGGAGA
AACTCTGCCATGAAGTTTTTATAAGTTTTTGTGATTCTGTTAAATATTTAAATAATGAAA
CTGTTGTTAGTAAGCTCGTATATTATCATAGTATTAAGTATGGTCCTGCTGCTTTTGCAT
ATGGTGCCTTTGCTAGCATCCATTGCATTTCTGCTAATTTCGCGCAGTTTAAGCGTCTAT
TCTACAGTCGCTCAGGACACGGTTTTTGTTTATCTCTTAATGATTGATTTTTGTTGTTTC
ATTATGTTTTCGTTTGTTTTTGGGCTTTTCCTTGTTTTCTTTCTTCGTTTCTACTTTCCC
GGACTGGTACGTCGTCGACATTGTCGGCCTCCACCTCGTTTTCGAGGGAGAAAAGGGATA
ATACCCGGTTGAGATACGCGTGATATCTCCGAGCTGCCACAACGTCAACGTGGACTGGTT
TTTCGAGCTGCCCCAACGTCAAAGGGGTATTATCGGTCCGACGGCCGCCTTTATCTTAAA
GGGAGAAAAGCGTCATCGTTTGACAATTTCGTGAATTGTTCGAGCTGCCTCAACGTCAAT
GAGGTTTTGGGGAAACGTTAAGTGTTAACGTGAAACACTCATTTGTGTACATAAACTAGT
TTTGTAGATATTAGATTTTTTGAGCGTCATGGTTCTTTTCCATGCGTGGTGGTGTAGCTT
CGATGTAAGTGTCGCTTTCCCGACCGTTGTAAGTCGTCGTTATGAATCACGACGCGGTAC
GTTGTTCGCTGCCGCGTGACGTCGCGGGGCGTCGTGGTTCTTGGTAGGGCGGGTTGACGT
CGCGCTCTTTTGTACATAGTTGTGTATATTTTCTTTTCTTTTTGTTGTAAATAGTAGTTT
AGGGTAATGTACATTAAAACGTAGTTATGTACGGGTACTATGCGTCGATAGATATAAATT
CGTAAAAATAAAATGTTTAAGGGTTTAGTAACCGTTCTATTTTTGTATATACTCGCCAGG
GGAGACTGTAAGATAACACTACACAATTCATTAGCTGTGGATATGGTTTGTAGTGGTGGA
ATAATCGCTCGTAGAGGATCTTCTGTCTTTTTGTCCGGCAACGGCAGGTGTGCTGATGTC
GTCAATGATGGGAATAGGACGTTGTTTGAATACAATGAACTTCCTATCAAGACATATGTT
GATCTTTCTTATGTCGATGCGTGCACTTTTGCCGCTGAATTAGTAATCAACGGTGTCGTT
ATAGCAAAAAGCGATTGTCAATGCACCTATGATCGACCTATCTTAAGTCCATGCACAATT
CACAGGACGAACAACTTCTGTTGTCTGGAGAATTTTGGTACGGACGCTACTTGCGATATC
GATACGGAGTATTATAAATTTATCAACTCGTGTAGTACCAGAGTTTACAAGTACGCATAC
GACGATAAACTTGGATTGGTAATCGCAAATACGACTGATGATATTGTGGCTAATATAGGC
GGTGCTGAAAGCCCTGCAAATAACCATGAACACGAACCAGTTCACCTCGGCCATTCTAAC
GCTAACGTATGTTTGCGTTTGTGTTTTAATATTTATTTGCTTCTCTTATTTTGTCATATT
GCGTATAGTTAATAATTTAAGACTCAAAGATAACATATCACGAAGAGGGGGATTGTGACA
TGGAAGTGGGTATTGATTTCGGTACGACATATTCGACTGTATGTTACGATTCAAATGGTG
TGAGCGGATGTTTGCCGATAGCCGGTTCGGTTTTTGTCCCGACCGTCGTTTTTATACCGG
AGGGTAAGACTGAATATTACATCGGTAACGTAGCACACGAGAGGGCTACTTCGTTAAAGG
GGCGGTTGTACGTAAATCTTAAGCGTTGGGTAGGAGCTACGAAGCAAAACATAAATGTAT
TTCGTAGGAAATTAAAGAACGAACATGACGTGCAAGTTCACGGTGACTATGATGTACGCA
TCGGAGGTATAGGTGAAGGTACAGATCGATGTATTAGGGTGACGACTCTAATCTTTCTTT
TTCTTAAAGCGCTAATTATAGAAGTGGAATCAGCTGTGAACAAAAGAGTTGATGGGTTCG
TATGTTCGGTACCGGCAGATTACAACTCGTTCAAACGTGGCTATTTAGCTGTAGCCGCAG
AAAAATTACAACGAAATATACGGGCGCTAGTGAACGAGCCGACGTCCGCCGCACTTTTCT
CGATGGCGCGAAGTGATCTTAAGGGAGATGTTGTCAGTGTCTTTGACTTTGGTGGTGGTA
CTTTTGATGTGTCGATTCTAGTACGCGTGGCTGATATCTATTGTGTGATGTATTCGATCG
GCGACAACTACTTAGGAGGCAGGGACGTTGATCGAGCGATAATAGAAGTCGTTTATAATA
AATTGAACGGAATGGTAGACAGAACGGACCTTCTTACCTCCATTCAAGGAATTAAAGAGG
ATATTTCATCCAGACCGGAATTGGAAGATCATCTTGTACAAAGCGGTGGAAGAATATATG
GTTTCAAACTCACTCACGAGGAACTCGCAGAGATCTCACTGCCGTTTATTCAGCGTGCGA
TCTCCTTATTTACATGCGGTTTAAAAACTCTAGGTAATCCCTCGACTGTGGTAGTACTTA
CGGGAGGTAGCAGTTCATTGCCCGGCGTCGATGGATTACTGAGGCAAATACCTTGCGTAA
CGGACATTTATTTTAGCAACAGAGATTATCGTATTTCTGTCGCCGCAGGAGCGAAAGTTT
ACAGTGACATTCTTTGCGGGGGAAGTAGTATGAGGTTGATCGACACATTAACACACAGTC
TTTCTGACGAGTTAAGTTATTTCACACCAAAGTTGATTTTTCCCAAAGGTTGCGTGGTCC
CTAACAAAATTTCTATAGATTTTGGTGTGTCGGGATCATCTATTCCCTACGGCGTCATGG
AAGGCGAAAGTAATGTCTCTTGGCTAAATGAAATGACGTTTAAAGGGACACATTCGCGAA
GAAGTTCCGCGAAAAAATCGGATAAAGCTACATACGCGATAAGTATTGATGGTAGATTGT
CTTTATCTGTCGATGGTGACACAGTGGAAAACGTTATGAAAGCTTCCGAAGTAGAGAATG
AGTACGAGAGCTTCCAGTATCAAGACGGTCTTCAGGAAAGTTACGACAGGTATCTTAAAG
ACTACACATCTGATATAAGTGAGTTATACGATATTAAGCTAACACTAGAAGATTTAGAAC
AGAAAATCGATTCAGGGACTTTTAACGATCCGAAAGATTTGTTGAAAAAATAACCATGCT
CATCGAATATGAGTCGAGGCTTGATGATACCTTGGATTATTTTTATGCAACAAAGAACAG
GAGGAAAGTGTTCGAAGATATAATAGACGTCGTAGGTTACGCCTTAATGAATGGAAACCG
AACAGGTGGTGAGTTATCATTACAAGCTGGGATGTTAGGTGCGGTTCGCGTACAAAAGGC
TGATATGAGAGGTATAACGGTCGAAACGGTACAGGACAAAACCACAGCGCTAGCGATTAT
AATATTAGAGGTATGTGGCGCCACCTCGAATTCAATATATTCGAGTGGTATGTGTTATAA
CTATTATATGAACAGACATACCGTCTTAACAGAAAGGAAAGGTAGTTTGGATGAACCAAT
AGATCACGGTAGTGACAAGTATTTTAACTTGACGCCAACCGATCGTTTGTCATGCGCAGA
TATAATGAAACATAGGGGAGAAATTTATTCTGAATTTTGTGTGCTTGTCGGTTGTTACCT
CGGAAGGGCGGTAACATATGATGACATCGGCGGAATTCACCGACTTCCGGTTGTAGAGAC
GACGTTAAGTGTTGTCGATAATGCCCAGAAACTTGGAAAAACAATACCCAGGTGTATAAA
AACATATTGCGAAGATAGGTTGAAATACGATCGAAAAATCAATGATAAGTCGGTGAACAG
TAAATATATACCTATGCGTGTGTTCGCTTCAGACATAACGAAGTTATTATCGAAACGCTT
CGAGACGGTGTCGAACAGTAGTCTGTATAACCAACTATTAGACCTTTGTCACACGAGTCG
TCCAAAAATTTATGACTATGAGCGCAGGTACCAATGGTATTTAAAGGTGATGCACGAATT
GTCGAATTCCTTTAAAGCTTATTACGATTTGTCGTTCAGATCCGATAGGAAAAGGATTCG
AAGCGACATGACGTTGCTTGATGGAGATAATTTGCACGATTTAGAGAGTTACTTCGAAAG
CAATATACAGACCAAAGACCTACGAACAATCGAAGAGAAAGAAGCCGATTTACTTTACAA
GGTCGAACAAACTTTGTTGCGTTATCATGATAAGATTGATTCGGCCGAATTGCCGATTGT
ATATGTCGTATCCGCATATCTAATATATTTTTCAATATATTCGACCTGTATGAAGAGAGT
AGAACGTCACAAACGGAAGTTTGTTGTGGATTTTGAGGGGAGAATAGTGATCATAAAACC
TCTGGAGGCCATAACGTATGCGAGTATGGTGTCAAGGACGACCAACTGCATTAGGTTATG
GGCCAGAAATTATGCCGCTCTAACGTTTTGGTTAAGAAAAACCAACAATCTTCAAACGAA
TGTATGGAACAAATTTCGCGACGTGCCACAATATTTGTGTTTCGATACAGTCAACTTCGT
TCCTACGGAAATGCTGGACTTACGGGAGAATATCGCCGTTAGTGTCATCTCCAAGTGGAT
TAAATGTAACAACAATCCTAGAAGAGGAAAGTTTCTTTTCGAATTCGGTGATGCGAAATA
ATAGACGCATTGAGAAAAACATCGTACGATAGACGCAAAATATTATTCAAAATGGGCATT
GTTAAAAATAGAGTTGTAAGGTTGAATACTCAACCAGAATCATTATTTAAGACGCCACGT
GATGTGGACGTTATACTCAATAGTGGTTGTGAAGACGTTAGAGCCGTATCTGGAAGTACA
GACGAGGCACTGGGGATAGTAGCGAAAGTAGCGTACAGGACACCTTTGGATGTTTTTACG
AACCAAGTGGTACACTTGACGAGCGACCCTAAAACTCAATATCGGACGCCCGAGGGCGTA
CCCGTTGTTTTAAAGGACAATGTGGTAGTGGTAAGACCAGCAGTTAGCACTGACTCGACT
CTATCCGTATTAAGCACGAGTGCGTATACGGTTTCTACGGCAAAAACGAGAGAGCATGGA
AAGGATGGAAATGATTATACAAACGTAAGCAGACAAAGTCAAGAGAATTTAGGGCGGGGA
TTCAAGACTACAACAGACATATCCGAAATATTTAACAATCCGAATATGTCTATAGCTTTG
GACTTAAATGCTTTGCAAGCGGGAGCGCCAAAAATCAATAGTCAACCCGGTGTGGTATCC
ACGGATCATGCTATTGAAGCATCTAACGCTTTGAGAGAGCTATGTCGACAGATTACAAAA
AGTAATGGATCTGATAAACTGACCCCTTTCTTATTGGGATCATTACAGTTAGCTCTCACA
TATTCAACAGTCAGAGAGGCGAGTTACAATGATGCTAGCGCCGTTACGTTAGCGACACCG
GAAGCAGAGGTGCTTAAGTACGGCGATCTAAAGACCACTCTGTACAACGTGTTGGAAATC
AAGGGTTACGAAAACTCGATGAGGCAATACTTACGTTTGTTTTCACTGACGACAAGTCAT
GCGATAGCTAATGGTAAGTTGCAACCTAACGAAAAAGTATCCATGCAACATGGTGTTACG
AAGAAATGGTTGCCATACACATTCGACTTCATGAGACCAAACTACTCGTATGTGAACAAT
AACGCTGTGTATGCATGGCAGTTGGCTCAAGAAACAGCGTTCAGAAGGAAGCAGAAAAGC
AATCAGCAGGAGGTACACAATACAACTGAATTGAGTAGAGCGATCGAGTAATGGACTCAA
GATTTAAAATACCCGATCTTCAAGTAAGTTCGGATCTAGTAAACGATGGTAAAATATACG
CGGAACTATATGACGATCCGAAAGCACTCGAGAGGTACTTGTCTCTCGACAGTAATGATG
GAACGGTCTTTATTGGTAAAGCGCAATCACAAATTATGATAAGCCGAAATCTTTCGTTAA
CTATCGTAGTTTCGAATCTCATCTCGGAAGGTACGGGTTACATCGAGATAAAATTCGTTA
ACGTCAAAAATGACTATTCGTTTAGTTTTATAATCATGTGTGGTGGTGCGTATAAAGGTA
ATTATTACGTGGGTTTAGTAAGAAAAAGGGGAGTAGCGCGAGAGATCAACCAACTCGATA
ATATGAATGGTCAATGGTCAACAACTCGACTGAATACATTGATAACGATAGGGAAAGGCA
TCGCCAATCTTACAGTAAACAACAACAACGTGTTGACGATCGAAGACGAAGAAATTGAAG
ATATCGCGTACGATTGTCAAATATATAGAGGAAGATTATGTGAGCGAAAATTGGCACTAG
AAAAATATTATGATCATGCATCCAGTGTGAAAGAGTATAAATTCTCATATACAAATACGA
GATCTCTTATGTTTGCGGTGAGATTCGCTGACGCTATCGTGAAACCAGTCAATGCCTGTT
TAGAGGATGACGAGACACGTATAAGAAAGCATTACGCGGATCATTTTGTCTTCGACCGAC
CGCCGGTCGTCACTAAACCAGTGAGGAAAACAAACACGGAGAACCAAGAGGACAGAGGAA
AAATTTTTGATGAAGGGATGAAAAACCCTACTTCGTCAAAAATAAGCGCACGAAAAGAAC
GCGAAGAGATCGTTCATCTAGAGGACGCAGCGGTTGAGATTGCTAACTTCGATGAGTTGG
TCGACAGTAGCGAGTTACCGAGAGTGTTATTAAAGACCAAACCGGTTGGTTTCGAAATAT
TAGATTTCGAACCACCGCAATTGGTGTCCGTGAGCGACGCGAAGAAGATAAATAGACAAC
TATCACAATTTATGGCTGATAAACAATTAAGCATCGGTAGTGAAGCGATAAAATATTTTA
CTATAATATTGATACAGGCATGTCTCACGTATAGTACTTGTAAGAGTAAGCCAAGTCGTC
GTTGTCGATCTGTGACAGGAAAGATGTTAGACAAGAACAACATATTAATATCGTTCACTC
TCGATTATGACGAAGTCATAGAGAGATGTATGTCCTCGGGCGATTTAGATTATGATAACG
TGTTGCGAAAATACATGCGATATTATTCAGCAACCACAATAGCATTGCTCAAAAATGGAG
TGTGTAAACCGAATTATTACACTGCAGCTAGGCACGGTGTCATTAAAGCTTATATAAATT
ATTGTTTCGATTTTTCTTTGTACGACGCTCGATACGGGACTAGAGATATAGGGTTAGCAC
AGTATTTGAGCAGGAAGACAGCGGTAGCTTTGAAGAAGGAGGAAAGAGAAACACGCGAGT
TGTATAACACAAGTCAACTAGGATGGCAGTGACTCCGGATAGGGGAGTAACTTCTCATCG
CGACGACCCTATTACCATGGGAAAATTGGTGATGATAACAAATGTAGTTAACATATTGTT
AACGATACTTAAAATCATGGCTGTATTAATGTCAGCGTCTACCGCGATGATGGTAGCGTT
ATTTGATAGCGTCATGGATATATTGAGTGGTTTTTCGAGTCAGATATTGGTTGGTAAGTT
CGGCAATCCTTCACAAAAATATTACGACGTGTTTGGAATAGATCACGTATGTGCGGTGAA
CTATCTAATAACCGCCTCGATATTCATTACTGGAAACGCGTTTCTCATTTTCGAGAATGT
TTCTAGCATAATAAACAAAACGGGACTAAGTGAAATTAAAGGGAGGTATACAGTAAATTG
GTATACGTGCTTAGCCGTATCACTAATCACCGTAGTATCAAAATTTTTCTTATTTTTAAT
TATGTATTCTTCGAAGCGTGCCGACGAAAGAATGTTGGCACAAGATCATATCGTAGACGT
TATCGTAAACAGTTCAACAGTGATATTAATAGCCACATATGGTAAATTATCAAGTATTAT
GGATGGCGTGGTGGGGTTACAACTGTGCGTGTTTACCGGTAGCATTTGGATATACTTATT
ATACGAAAACATTAAACCAAGTTTACTGATAGGCAAATTGGTGACTCAAGAAGGCCCGGA
TAGAGTAATTCATCTAACGCGTGATCATCGAGTCGTAGTCTCGAGGAATAATAGTCCATT
AGTTCTGTTGAGACATTTGTATGGATCTCCAACCGATAGCATTACAACTGACCCCGACGG
CGAACAAGCCAACGGTGCGCGTAATATATAGGTTTGACACCGCTTGTACTTTAGCGTATG
AAGATATTAACAGCAAGAAAAAGCCATTTGGGTTAGTAGATCACTTAATAACTATACCGC
GGTATTACTTCTCGGATATATTTGTATGTAATAGTGAAAGATTTCTGAAAACATTAGTAA
ACATGATGATCGAGAGCGAACAGTATAGAGGTTACATAGCTAATCTCATGGATGGGGCGG
ATTGCATGATCTATGGTGTCGCTCTGGTCGATGGTATTAGTCAGAACGATAGATTGATTT
TTCTTAAGGAGCCCAACTACAAAGATCTATTGAAGGGCGCTGAGGCTAACTTCATAAACG
TGAATTTGAGCAGATTAAATAGTTTATATGGACCATGCCACGATGTAGAAGACAAAGTCC
GACGAAAGAATCACGTATTAGGATTACTAAAAGAAAATTTTAGGAAAGATAAAGAGCCTC
TTGTGCGTGATCATCATTTGTACACTACTATTACCAAGAGATTGGGTGAATCGGATTTGG
TTGATGACAAGTATCTTCTCGTTGAAAACGAAATAGATAAAAATTTTACGAAAGTCTTAA
AGGACCTGTACATAAACGTATCGGATAACATAAGCAATATTAAAGATAAAGACGTGTTCA
CCTCATTAATGGAACCAGATCTTATATAATGGGAAATATTCTTTCATATGACTACGCTGG
CAATCGCGAGATGAATTGGTATCACGAACGCGAGATACCGCAAGAATTTTACGTGAATTA
CCAACGATGTGCTATGGATTACCCTCACGACTCGATAAAAGCCTTGTCGGAAATTAATTA
TAAATTGATACGGAATGAAGGCGCGCTATGTGATTATGGTAATAGACGAAACTCATTTAT
AGTGCAACGTTATGACAATTACGCGAACGAATTGGTTGATAAACATCAACGAACCTTAGA
GGAAACGTATAAGAAACATAAACGTCGTAAAGACAAATTGTGTAGTTTATACAGATGTTT
TTACGCTTAACTCCCAGTGGAGATAGGCAATTACAAAGCAATCAACATCGAAACAATTTA
CGTTAACTTTAATATCATCGATCGGCGAATTAAATTCAAACGAGAAAATGTATCATTTAT
CAGCTACGGTTGTACCGAGCCAATCTGTTACGACCTATGATGTAAAATTTATGGATAGGA
GTGTGAAAGCGGTAGTTACTGCGGAGCCTGGAGCTGTTAACAAGTGGCTAGCTAATAGCA
AATACGGCAAGGCAAAAGCCAATGAGGATATGATATATGGAATAGATGCGGAGTGGGTAA
CGACCAATTGTGGTCGTAGCAAAGTCTGCGTACTACAAATAGCCAACGAGACAGGATGTC
TTATCTACCAGATAGGGAACGCGGAAATAATACCGCGATCTCTTTATAAATTCTTCTTAC
ATCCCAACAATATTTACGCGGGCGTCGCGGTCGCTGAAGATTTCAGCAAACTTTATACCG
ACTACAATATAGTCAACAATGGTATGGTGGTGGATTTACGTGATTTGGCTGTGTCTCGTA
TGATGAGTACCAAATATAAGTGGTATGGTCTGAAAAGATTAACCGAAGATTTTTGCGGTT
ACACTCTTCCAAAGGATAAGAGAGTAACGCTATCGAACTGGGCGGCATTTGTCCTAAATG
CGGAACAGGTGACGTATGCGACATTAGACGCGCTGGCGTCTTTTGAAAATTACGTGGAGA
TAGAGTATAACGCTAAGTTAATGCGTGAGTACGCTATTCCAGGGGATGCACACATGTGCG
ATGACGTGTGTGGAATCGGTATATGCGATAATAACAAAAATTGCGATGCGGCCGCATTAA
GCCGTATTTAAAAGAGACGATAAAATCGTCATAAATTAAATATTAAACGTTTTTATAATT
TTATAATAATTAAGGAATGTTTTAATATGAATATAATAATATAAAAATCGGGG
>Citrus_associated_ampelovirus_1_isolate_YS11-1
CGGACTAGTAGGGATCGAAGCCCCGGTGAACACCACAACCCCCACCCGCACAACTCTGCA
ATTCATTTTGCTCCCTGACGTTTTGCTGGTTTTCTCAAAACCTGCTCCCTAACAATTGCT
TTTGCAATTATTTTCCTTGCAGTTTTTCTTTTATTTATCTCTCTTTGTTTATTTTTCTTT
AAATTCTCTTCTTCTATCACCTCTATCTAGATTATCGCTTTTGTGATTTTCTTTCCTATT
ATTTCTTTTTCTTATAATATTTTATTATTACTCCTTTCTAATAGATATTTATCCAATCTC
TCTATCCCAGACGAATACCTACGTAATCGTTTTTCCTTATCTCTTATTTTTAAATCTTTA
GAATTTTTAACTATATTCTTAAAATATTTTTAATTTTATCCTATTTTAAATTTTTATTTT
AGCTATCTTCTTTCCATAAGTTTATTATTATTAATATTTTTGTATTTTGTTTGTATTCTT
ATAATATTTTGTATTTTGTCCTTTTTATTTAATTGAGATCATTTGTATTATTTCCAGAAT
TTTATATCTTTATTTAGATTATATTTATGATGTGTTGTTTATTCGATTTTATTTTAGTTA
CTATCGCTATAGTTATTCTTAAATTCGTGTTTTCCTAATTATTTTTATTTTTAAATAATC
CTTCTTTTATTTATATGTTTTCTTTAAATTTGTATCGTACCTCCCTTTCTTATTTATATA
GTTTAACAGTTTTCCTAGTTGTTTATGTTTTATTTTAAGTACTGAGATCATTGTCCCCCT
TTTTTATATCTTAGTATTCGTATCTGTAAGGGGATTTCGTAACCCCATATTCCCCTTTTC
TCCCTTTCTTATTTCTTAGTATTCTGTTCTGTCAGGGGATTTCGTAACCCCATATTCCCT
TTCTCTCCTTTTATATAATCACCTTCTTAAGGCAAGACTAAGCCTTCTCCCTCCCAGGAA
GTCTCCGTGATCTGGGTCCTAATCTATTATTCTTCTTTTCTCTTTCTTTCGGCAAGACTA
AGCCTTCTCCCCCCCAGGAAGTCTCCGTGATCTGGGTTTTTCTTTTCTTTTCTTATGGCA
CCTCTTACCGCTCATGATGTTGCCAACTCGCTGTCGAAGGAGGCTTTGTTGGCGGAGCCG
CTGAAGAACTACCTTAATCGCTGCACTTTCAACGTTGGAAGTGAGCTTGCTGGCCATGTC
GATGGCGAACTCCGACAAATGTTGTTGGAGAAGGATGCGACGCTTAAATCTAAGCGTCAG
GTTTCGATCACTGCTTCCCTGTCAACGGAGCAGAAGTCACGACTGGAGGAATATTTCCCT
GAATTATACCTCAAGTTTAAAGACTCCAGTCACTCGGATCACCCTTTTGCAAACGCGATG
CGTACGTGCCTCAACGCTCATTTTGTCAATTTGCTTAGAGGCGATAGCATCATTGATGTG
GGTGGTTCGCTTTCCGCACACTTGAGTTGTTGCAATAAAAATATTCATATCTGCAACCCT
ATACTCAACGGGAAGGATGTCGCACGTCGGTTTTCTGAGGCGTCGACCGTTAAGAATCTG
GCCGCTGATCCTGAGCGCGCCGCGGATCTGGCTTTCCGCGTTTCTCTCGAGTCTTGCACC
ACTTGCGAGAAACCCATGCACAAATGCAGGTTCTCTGCTACGAACGCTATGTGCGTGGAT
GTTTATGACATGTCTCTTAGGTATATCGTCGATGCGATGCACGACCGCGATATACATAGA
CTTGTCTTTGCTGCGATGTTGCCTGTCGAGCTCCTGGAGCCTCGAGGGGAGGTTATGTTA
CGCGACACGAACACTGTTGTTCGTTGGTCGGAGCGCACTTTTGGCGCGAGTACAGCTGAA
TTCTTTATTCAGGGTACTGGTGAGTGTTACTCGCACTCGCTCGACGATCTGCGCGGTTTT
CTGAGCGCAGGTAAGGTTGTTTCGAAAAATGGTGGCATTTTTCATATTATGTTCGATGGT
AATCGTGGAGACTATAAGTTATTCACGATTATTCGTGTCGGCACTGATAAGCCCCTTTTT
TCATCTTTGCGGAGGTATCCGTCCACTCTGAATGGGATGTATAAAGTTTCTATCCCAGTG
GACTTGAGGAGCAGTTATGAGATCAAAGATCTCTATTTGGATGAAGACTTCGTGGCGCGC
GTGAAGTCTTACTTGGTGAACACGACATCTAGCACGAATGATCGCAATTATGAATACACG
ATGTCGTGTCTGAGATCGCAAAAGACGCATTTGATCGTCGGTTCGAGGGTTGTTCACTCA
AAGGTCGAATTAGACCCGAACGAACTTCCCATTGTAGCCGCGACTTTCTTGCGTGATGCT
GTTGGGTCGCGTCGTAGAGCTATCGAGGTGGCAAATATTGCGGGCCTCGATGATTGGAGC
TTCTGGAGATGGATCAAATTCATTGTAAGTAAATTTTTATCCATTTTTTCAGGTTGTATC
AAGACCTTCATCTTCTTTTTATTGAGGGTCTTTAATTCCGATTACTATAACTTTTTGGCG
GCTTTGAGGAAACCGCTCGAGCGCGTTGAGGAACAGGTGGAGGTGAAGCTTACCCAATCC
ACCATCTTCATGACTGAAGATGACGACCTCGTAGACCACGAGGGATCTTATAGGCGGGTC
GTCGAAACGGCAAAGAAGGACGCCGTTTTAAAAAGTGTGGCCAAGTTAGAAGAGCTCTTC
CGCGACGCCGTTGCGTCGCAGATTTCGGTCGAAAAACTTATTGAAGGGCTCAAGGATGAG
GAGAATGTTGTTGATTCATTAAAGCATATGTGGCGTAATATCGCCAAGAACAACAACAAA
GTTACGGCTGAGGAGGTCAATGCCGTTGAGATTGATAACATCATCAAGGATCCCATCTGC
CGGGACAAGATGATAAAGGAAAGGACCATCGCTGAAGGTTTCTCTTTGGAAGATCTAGCA
GAAATCGAAAGACTTCTCGATGGGAACAACTGTGTGCCTAAAGTTAAACCCGTTCAGCGT
TCTCCCGTGGAATTGGGGAAAGACGCTCTTGAAATTGAAGGGGATGTGTTGGTCGGCGCT
GATAAACGCAAGAAAAAGAGCATTCGCGATGGAAAGCGCGTTGCGGAGATTTCTACCAAC
CCGAACGCCAGCTTATTGTCTGAGATCAAGAGACGCTCTAAGTCTCTAGTTATCAAAGAT
GACGGAGCTGGCTGTTCGTCTGGTGTTTTTGATGACGCTAAGAATAAGAAGATATGCGCC
TTCAACGATACTCGCGCCGGCGACAAGAGCCATTCGGATATTGTAGCGTGTGCCGACGCT
GCTTTGGCTGGTCGTACTGCCGTTACTCGTAAGTTATGCGAGGCTGCATCTGTTGCAGTG
CCCGCCGTTGTTGCCGCACCTGTTGTTGAAGCGGCCGGTGACGTTACTTCTGTTGTAGCG
CTCGCCCGTGTTGATGTACCGGATTCTACGTCGACTCGTCTCACCGATGAAGATTTCGAT
GATGACACTAATTGTGTTATTGATGAATTCTTTCGTCAGTGTTCCGCGAGTTCGGTTGAA
GGTACCGCTAGTGGCTCTGTCGCCGCTGTTTCACCCTCTGTGGGTGATTCTCCGGGATCT
CGAGATGATTCTCTCCCGGTGTCTGCTACGGATGAGTCTCCAAAGGTTATTCAACCTTCT
GCCGCTATTAGGATTGTGCCTGCGACTTGCAAGCCGCCTTTAGCCGCTCTGACTCGCGAT
GATGGACGCGATGATGACGGTCATGCTTCTGTGGCTAGACCTGTGAGCGCCCCTGCTGCT
GTGAACGCTACCGTAGGTTCACTTGGTTGTTCTCCTGTCGCTTTCGATAGCGCTTCTTGC
GACGGAGATGTTAGTGAGGCTGTCACCTCTGACGATTGCTCAAGTGACGCGTTGGTGGAG
TCATCCTCTAGTTCCGATGCTTCGGACAGTGACTGTGACTCGTTCCGGTTGCCTCGTGCA
ACGGAAGGTTTGATTTCGGGAGGTTATGAGAAGGCTGCCGACAAGAAAATTTTGAAATAT
TTGCGGCCTGAACATAAATTGGACACTCTAACGATTTTTAAAAAATGTCTTCTCTCGAAC
TGTGACTGGGCAGTGGCGCGTGATCCGATTTTTGCCATGCGTAGGATGTCTGCTTGTCCC
AGTCGGAGTGTACCCGCCGAGTTTCGTGATAAGGCGGGGGTCGAGTATATGTTACACGCG
GCCGTTTCATGTTATGACCTCTATGCTAAATACCTGAAGCTTTGTGGTCAAGTCAAACGC
GTGTTTCGCACAGGTGATATATGTCAGGAAACGAAGGACTCTTTCCGAAGTCTCAACGTC
TTTCGTAAGTTTCAGGAAAAGATCTTCATTGATGGTGAGCCTGTGTCTCCGCAATGTGCC
TACGCGGTCTTCGATATAGAAGAACAACGGTTTGTGACTGCGGCGGATATGAAGAATTCG
AGCACCAAAGGGAAATATTATGCCTGTTGTGATGACCTTTTTAAGGGAATCAACTTCAGA
ATTTTGGGTGCTCTGGTGAAGTTTGCTGGGACCTGTGATGTCGATCTAGTTTTCGACGAG
AAAAAGATCACATTGGAGAACACACCTCCTGGAGGTGGTAAAACGACGAGGTTGGTAACG
GAATATCTTAAGAACCCCGTCGGGTGTTTGATTGTCACGGCGAATTCTGGAAGTGCCGAT
GACATTAACTCTGAGTTAGCCAAAAAGAAGAAAAAGCAGAAGGAAAGAATCGCAAGAACT
GCTGACAGTAGGCTAATAAATTGGGTTTCGCAGCATAAAATGAACGTTTTAAGGGTCGAT
GAATGTTTTCTGATGCATTACGGCCAGTTGAAATTTATTGCTGCTATAAGTATGTGCCCC
AACGTCGTTCTGTACGGCGATGAGAATCAAATCCCGTTTATCAACAGGATAAAGTGCTTC
AGTTGCAACAATGAGGTTCTCAAGTCTGATGGGGTCGATGTGAAAAACATTGATGGGTCG
TACCGTTGCCCAGGTGATGTTTGTTTCTACTTGTCATCTTTGAAGAAAGTGACAGGTGAG
AGGTGTTACCCTCTGGGGGTAAAGAAGTTGAACGGTGAGAGGGGCAACCGAAGCTTATCA
AGCTCCCCCATCTTGTCTGTGGATGACGTTCCCACGTCGGGGTTTGACGTTTACGTTACC
TACACTCAGATGGAGAAGAATATGTTGCAAGCCTCTCTTATCCGAAGAAAATGCGCAAAA
ACCGTGCTAACGGTTCATCAAGTTCAAGGTAAGACTTATGGGAATGTGGCAGTGGTAAGA
ATCAAACCGGCTGATGACCAGGTTTTTAATTCTTTGGGTCATCATATCGTAGCTATAAGC
CGGCACACCGAATCTATGAAATACTTCTGTTTATCCAGGAAATTGGATGACAGATTGAGC
AAAGCAATTAGCGCCATGGGTACGGTGAAGGATGAGTTGTTGCGAGGTGTCGATTGTGTC
AATGGACCTCGCAATTTATATTACAGCGCCTAACGTCAAGTCCGCTATGATTGCGCCACA
CTCCGCAGTTAGTCGGAGCCATTTGAATATCGTAAATCTCTTTCTCGAGGAAGTAGTCAA
GGGTAGCACTAGTCTAGAGTTCTTTCACAGGGAAGACTGTGTGGAATTCGAAGATTTTGA
TGTGAACCTTGACAATGTGCTTATTAGAGAAAGTGAACGTAAGGTGGCAATTGCGAGCAA
TCCCGATGTTGTTCCAGTTATCCGCTCTCAGATTGGGAGCAAGAAGAAAAACTCTTTAAG
GAGCAACATCCTGACGTTTGAGGCGAGAAATTTTAACGCGGACAGGGGTGTAGATATTTC
TTGCGATGAGTACGTATCAGATATACTCGTGGAAAACTTTTTCTCGAAATTGATCGATGA
ATCTAAGTTAGCACAAGTACTCGTCGATAGAATAGGTGTGAGTGTTCCTAGATTGGGCGA
TTGGATTGATTCGCGTGACGGCGGGAGGTTCAAGGGGCTTGTCAACGACCTTAGCGTCCC
CATGGACGTCGAAGACAACCTGATTAACTTTCGCCTGATGGTCAAGTCTGATGCCAAGCC
CAAGCTAGATGATTCCGTAATATCCAAAGTTTCTACGGGTCAGAATATCGTCTACCACAA
AAAGAAAATTAATGCCGTTTTCAGTAACGTGTTTTTGCAGGTGGTAGAAGCTTTGAGGTT
CTGTCTGATCCCGAATGTGATCTTATATACCGGTATGAATACCGATGATTTTGCGAGTGA
AGTCCAATCTCGTATCGGTCCTGATATTGATAATTACTTCTGTGGCGAGTTGGACATTTC
TAAGTATGATAAGTCTCAAGGCCCACTTTTTAAGCAAATCGAGGAGAAAATTCTCCGGCG
TTTTGGGGTTGAGGCGTCAGTCTTGGATAAGTGGTACGCAAGTGAGTATGAATCGTGCGT
AGCCACGCAGGATCGAACTTTTCAAGCAGACATTGGTGCTCAACGGAGGTCCGGCGCTTC
GAATACATGGTTGGGTAATACTTTGATTAATATGTGCTTGCAAGCCGCTTGCACTAATTT
CGAAGAGTTATCGTGTATTGCGTTCGCGGGCGACGATTCATTAATTCTATCTCGTCTTCC
CGTTCCCAATGTCTATTCTGAGATCCAGGATATGTATGGGTTTGATGTGAAGTTCATTCA
ACACGCTGCACCTTATTTTTGTTCTAAATATCTTGTGAACAATGGTGCGAATCTGGTTTT
TGTCCCAGACCCATACAAGGTACTCGTTAAGTTAGGCAGGATCGTCTCAGATAAGGAGAA
ACTCTGCCATGAAGTTTTTATAAGTTTCTGTGATTCTGTTAAATATTTAAATAATGAAAC
TGTTGTTAGTAAGCTTGTATATTATCATAGTATTAAGTATGGTCCTGCTGCTTTTGCGTA
TGGTGCCTTTGCTAGCATCCATTGCATTTCTGCTAATTTCGCGCAGTTTAAGCGTCTATT
CTACAGTCGCTCAGGACACGGTTTTTGTTTATCTCTTAATGATTGATTTTTGTTGTTTCA
TTATGTTTTCGTTTGTTTTTGGGTTTTTCCTTGTTTTCTTTCTTCGTTTCTATTTTCCCG
GACTGGTACGTTGTCGACATTGTCGGCCTCCACCTCGTTTTCGAGGGAGAAAAGGGACAA
TACCCGGTTGAGATACGCGTGATATCTCCGAGCTGCCACAACGTCAACGTGGACTGGTTT
TTCGAGCTGCCCCAACGTCAAAGGGGTATTATCGGTCCGACGGCCGCCTTTATTGTAAAG
GGAGAAAAGCGTCATCGTTTAACAATTTCGTGAATTGTTCGAGCTGCCTCAACGTCAATG
AGGTTTTGGGGAAACGTTAAGTGTTAACGTGAAACACTCATTTGTGTACATAAACTAGTT
TTGTAGATATTAGATTTTTTGAGCGTCATGGTTCTTTTCCATGCGTGGTGGTGTAGCTTC
GATGTAAGTGTCGCTTTCCCGACCATTGTAAGTCGTCGTTATGAATCACGACGCGGTACG
TTGTTCGCTGCCGCGTGACGTCGCGGGGCGTCGTGGTTCTTGGTAGGGCGGGTTGACGTC
GCGCTCTTTTGTACATAGTTGTATATATTTTCTTTTCTTTTTGTTGTAAATAGTAGTTTA
GGGTAATGTACATTAAAACGTAGTTATGTACGGGTACTATGCGTCGATAGATATAAAGTC
GTAAAAAAATAAAATGTTTAAGGGTTTAGTAACCGTTCTATTTTTGTATATACTCGCCAG
GGGAGACTGTAAGATAACACTACACAATTCATTAGCTGTGGATATGGTTTGTAGTGGTGG
AATAATCGCTCGTAGAGGATCTTCTGTCTTTTTGTCCGGCAACGGCAGGTGTGCTGATGT
CGTCAATGATGGGAATAGGACGTTGTTTGAATACAATGAACTTCCTATCAAGACATATGT
TGATCTTTCTTATGTCGATGCGTGCACTTTTGCCGCTGAAATAGTAATCAACGGTGTCGT
TATAGCAAAAAGCGATTGTCAATGCACCTATGATCGACCTATCTTAAGTCCATGCACAAT
TCACAGGACGAACAACTTCTGTTGTCTGGAGAATTTTGGTACGGACGCTACTTGCGATAT
CGATACGGAGTATTATAAATTTATCAACTCGTGTAGTACCAGAGTTTACAAGTACGCATA
CGACGATAAACTTGGATTGGTAATCGCAAATACGACTGATGATATCGTGGCTAATATAGG
CGGTGCTGAAAGCCCTGCAAATAACTATGAACACGAACCAATTCACTTCGGCCATTCTAA
CGCTAACGTATGTTTGCGTTTGTGTTTTAATATTTATTTGCTTCTCTTACTTTGTCATAT
TGCGTATAGTTAATAATTTGAGACTTAAAGATAATATACCACTAAGAGGGGGATTGTGAT
ATGGAGGTAGGTATTGATTTCGGTACGACGTATTCGACTGTATGTTACGATTCAAATGGT
GTAAGCGGATGTTTGCCGATAGCCGGTTCGGTTTTTGTCCCGACCGTCGTTTTTATACCG
GAGGGTAAGACTGAATATTACATCGGTAACGTAGCACACGAGAGGGCTACTTCGTTAAAG
GGGCGGTTGTACGTAAATCTTAAGCGTTGGGTAGGAGCTACGAAGCAAAACATAAATGTA
TTTCGTAGGAAATTAAAGAACGAACATGACGTGCAAGTTCACGGTGACTATGATGTACGC
ATCGGAGGTATAGGTGAAGGTACAGATCGATGTATTAGGGTGACGACTCTAATCTTTCTT
TTTCTTAAAGCGCTAATTATAGAAGTGGAATCAGCTGTGAACAAAAGAGTTGATGGGTTC
GTATGTTCGGTACCGGCAGATTACAACTCGTTCAAACGTGGCTATTTAGCTGTAGCCGCA
GAAAAATTACAACGAAATATACGGGCGCTAGTGAACGAGCCGACGTCCGCCGCACTTTTT
TCGATGGCGCGAAGTGATCTTAAGGGAGATGTTGTCAGTGTCTTTGACTTTGGTGGTGGT
ACTTTTGATGTGTCGATTCTAGTACGCGTGGCTGATATCTATTGTGTGATGTATTCGATC
GGCGACAACTACTTAGGAGGCAGGGACGTTGATCGAGCGATAATAGAAGTCGTTTATAAT
AAATTGAACGGAATGGTAGACAGAACGGATCTTCTTACCTCCATTCAAGGAATTAAAGAG
GATATTTCATCCAGACCGGAATTGGAAGATCATCTTGTACAAAGCGGTGGAAGAATATAT
GGTTTCAAACTCACTCACGAGGAACTCGCAGAGATCTCACTGCCGTTTATTCAGCGTGCG
ATCTCCTTATTTACATGTGGTTTAAAAACTCTAGGTAATCCTTCGACTGTGGTAGTACTT
ACAGGAGGTAGCAGTTCATTGCCCGGCGTCGATGGATTACTGAGGCAAATACCTTGCGTA
ACGGACATTTATTTTAGCAACAGAGATTATCGTATTTCTGTCGCCGCAGGAGCGAAAGTT
TACAGTGACATTCTTTGCGGGGGAAGTAGTATGAGGTTGATCGACACATTAACACACAGT
CTTTCTGACGAGTTAAGTCATTTCACACCAAAGTTGATTTTTCCTAAAGGTTGCGTGGTC
CCTAACAAAATTTCTATAGATTTTGGTGTGTCGGGATCATCTATTCCCTACGGCGTCATG
GAAGGCGAAAGTAATGTCTCTTGGCTAAATGAAATGACGTTTAAAGGGATACATTCGCGA
AGAAGTTCCGCGAAAAAATCGGATAAAGCTACATACGCGATAAGTATTGATGGTAGATTG
TCTTTATCTGTCGATGGTGACACAGTGGAAAACATTATGAAAGCTTCCGAAGTAGAGAAT
GAGTACGAAAGCTTCCAGTATCAAGACGGTCTTCAGGAAAGTTACGACAGGTATCTTAAA
GACTACGCATCTGATATAAGTGAGTTATACGATATTAAGCTAACACTAGAAGATTTAGAA
CAGAAAATCGATTCAGGGACTTTTAACGATCCGAAAGATTTGTTGAAAAAATAACCATGC
TCATCGAATATGAGTCGAGGCTTGATGATACCTTGGATTATTTTTATGCAACAAAGAACA
GGAGGAAAGTGTTCGAAGATATAATAGACGTCGTAGGTTACGCCTTAATGAATGGAAACC
GAACAGGTGGTGAGTTATCATTACAAGCTGGGATGTTAGGTACGGTTCGCGTACAAAAGG
CTGATATGAGAGGTATAACGGTCGAAACGGTACAGGACAAAAACACAGCGCTAGCGATTA
TAATATTAGAGGTATGTGGCGCCACCTCGAATTCAATATATTCGAGTGGTATGTGTTATA
ACTATTATATGAACAGACATACCGTCTTAACAGAAAGGAAAGGTAGTTTGGATGAACCAA
TAGATCACGGTAGTGACAAGTATTTTAACTTGACGCCAACCGATCGTTTGTCATGCGCAG
ATATAATGAAACATAGGGGAGAAATTTATTCTGAATTTTGTGTGCTTGTCGGTTGTTACC
TCGGAAGGGCGGTAACATATGATGACATCAGCGGGACTCACCGACTTCCGGTTGTAGAGA
CAACACTAAGCGTTGTCGATGATGCCCAGAAACTCGGGAAAACAGTACCCAAGTGTATAA
AAACATATTGCGAAGATAGGTTGAAATACGATCGAAAAATCAATGATAAGTCGGTAAACA
GTAAATATATACCTATGCGTGTGTTCGCTTCAGACATAACGAAGTTATTATCGAAACGCT
TCGAGACGGTGTCGAACAGTAGTCTGTATAACCTACTATTAGACCTTTGTCACACGAGTC
GTCCAAAAATTTATGACTATGAGCGCAGGTACCAATGGTATTTAAAGGTGATGCACGAAT
TGTCGAATTCCTTTAAAGCTTATTACGATTTGTCGTTCAGATCCGATAGGAAAAGGATTC
GAAGCGACATGACGTTGCTTGATGGAGATAATTTGCACGATTTAGAGAGTTACTTCGAAA
GCAATATACAGACCAAAGACCTACGAACAATCGAAGAGAAAGAAGCCGATTTACTTTACA
AGGTCGAACAAACTTTGTTGCGTTATCATGATAAAATTGATTCGGCCGAATTGCCGATTG
TATATGTCGTATCCGCATATCTAATATATTTTTCAATATATTCGACCTGTATGAAAAGAG
TAGAACGTCACAAACGGAAGTTTGTTGTGGATTTTGAGGGGAGAATAGTCATCATAAAAC
CTCTGGAGGCCATAACGTATGCGAGTATGGTATCGAGGACGAACAATTGCATTAGGATGT
GGGCTAGAGATTATGCCGCTCTAACTTTTTGGTTACGAAAAACAAACAACATTCAAACGA
ATGTATGGAACAAATTTCGCGACGTGCCACAATATTTGTGTTTCGATACAGTCAACTTCG
TTCCTACGGAGATGCTGGACTTAAGGGAGAATATCGCCGTTAGTGTCATCTCCAAGTGGA
TTAAATGTAACAACAATCCTAGAAGAGGAAAGTTTCTTTTCGAATTCGGTGATGCGAAAT
AATAGACGCATTGAGAAAAATATCGTACGGTAGACGCAAAATACTATTCAAAATGGGCAT
TGTTAAAAATAGAGTTGTAAGGTTGAATACTCAACCAGAATCATTATTTAAGACACCACG
TGATGTGGACGTTATACTCAATAGTGGTTGTGAAGACGTTAGAGCCGTATCTGGAAGTAC
AGACGAGGCACTGGGGATAGTAGCGAAAGTAGCGTACAGGACACCTTTGGATGTTTTTAC
GAACCAAGTGGTACACTTGACGAGCGACCCTAAAACTCAATATCGGACGCCCGAGGGCGT
ACCCGTTGTTTTAAAGGACAATGTGGTAGTGGTAAGACCAGCAGTTAGCACTGACTCGAC
TCTATCCGTATTAAGCACGAGTGCGTATACGGTTTCTACGGCAAGAACGAGAGAGCATGG
AAAGGATGGAAATGATTATACAAACGTAAGCAGACAAAATCAAGAGAATTTAGGGCGGGG
ATTCAAGACTACAACAGACATATCCGAAATATTTAACAATCCGAATATGTCTATAGCTTT
GGACTTAAATGCTTTGCAAGCGGGAGCGCCAAAAATTAATAGTCAACCTGGTGTGGTATC
CACGGATCATGCTATTGAAGCATCTAACGCTTTGAGAGAGCTATGTCGACAGATTACAAA
AAGTAATGGATCTGATAAACTGACCCCTTTCTTATTGGGATCATTACAGTTAGCTCTCAC
ATATTCAACAGTCAGAGAGGCGAGTTACAATGATGCTAGCGCCGTTACGTTAGCGACACC
GGAAGCAGAGGTGCTTAAGTACGGCGATCTAAAGACCACTCTGTACAACGTGTTGGAAAT
CAAGGGTTACGAAAACTCGATGAGGCAATACTTACGTTTGTTTTCACTGACGACAAGTCA
TGCGATAGCTAATGGTAAGTTGCAACCTAACGAAAAAGTATCCATGCAACATGGTGTTAC
GAAGAAATGGTTGCCATACACATTCGACTTCATGAGACCAAACTACTCGTATGTGAACAA
TAACGCTGTGTATGCATGGCAGTTGGCTCAAGAAACAGCGTTCAGAAGGAAGCAGAAAAG
CAATCAGCAGGAGGTACACAATACGACTGAATTGAGTAGAGCGATCGAGTAATGGACTCA
AGATTAAAAATACCCGATCTTCAAGTAAGTTCGGATCTAGTAAACGATGGTAAAATATAC
GCGGAACTATATGACGATCCGAAAGCACTCGAGAGGTACTTGTCTCTCGACAGTAATGAT
GGAACGGTCTTTATTGGTAAAGCGCAATCACAAATTATGATAAGCCGAAATCTTTCGTTA
ACTATCGTAGTTTCGAATCTCATCTCGGAAGGTACGGGTTACATCGAGATAAAATTCGTT
AACGTCAAAAATAACTATTCGTTTAGTTTTATAATCATGTGTGGTGGTGCGTATAAAGGT
AATTATTACGTAGGTTTAGTAAGAAAAAGGGGAGTAGCGCGAGAGATCAACCAACTCGAT
AATATGAATGGTCAATGGTCAACAACTCGACTGAATACATTGATAACGATAGGGAAAGGC
ATCGCCAATCTTATAGTAAACAACAACAACGTGTTGACGATCGAAGACGAAGAAATTGAA
GATATCGCGTACGATTGTCAAATATATAGAGGAAGATTATGTGAGCGAAAATTGGCACTA
GAAAAATATTATGATCATGCATCCAGTGTGAAAGAGTATAAATTCTCATATACAAATACG
AGATCTCTTATGTTTGCGGTGAGATTCGCTGACGCTATCGTGAAACCAGTCAATGCCTGT
TTGGACGATGACGAGACACGTATAAGAAAGCATTACGCGGATCATTTTGTCTTCGACCGA
CCGCCGGTCGTCACTAAACCAGTGAGGAAAACAAACACGGAGAACCAAGAGGACAGAGGA
AAAATTTTTGAAGAAGAGAAGAAAAACCTTACTTCGTCAAAAATAAGCGCACGAAAAGAA
CGCGAAGAGATCGTTCATCTAGAGGACGCAGCGGTTGAGATCGCTAACTTCGATGAGTTG
GTCGACAGTAGCGAGTTACCGAGAGTGTTATTAAAGACCAAACCGGTTGGTTTCGAAATA
TTAGATTTCGAACCACCGCAATTGGTGTCCGTGAGCGACGCGAAGAAGATAAATAGACAA
CTATCACAATTTATGGCTGATAAACAATTAAGCATCGGTAGTGAAGCGATAAAATATTTT
ACTATAATATTGATACAGGCATGTCTCACGTATAGTACTTGTAAGAGTAAGCCAAGTCGT
CGTTGTCGATCTGTGACAGGAAAGATGTTAGACAAGAACAACATATTAATATCGTTCACT
CTCGATTATGACGAAGTCATAGAGAGATGTATGTCCTCGGGCGATTTAGATTATGATAAC
GTGTTGCGAAAATACATGCGATATTATTCAGCAACCACAATAGCATTGCTCAAAAATGGA
GTGTGTAAACCGAATTATTACACTGCAGCTAGGCACGGTGTCATTAAAGCTTATATAAAT
TATTGTTTCGATTTTTCTTTGTACGACGCTCGATACGGGACTAGAGATATAGGGTTAGCA
CAGTATTTGAGCAGGAAGACAGCGGTAGCTTTGAAGAAGGAGGAAAGAGAAACACGCGAG
TTGTATAACACAAGTCAACTAGGATGGCAGTGACTCCGGATAGGGGAGTAACTTCTCATC
GCGACGACCCTATTACCATGGGAAAATTGGTGATGATAACAAATGTAGTTAACATATTGT
TAACGATACTTAAAATCATGGCTGTATTAGCGTCATGGATATATTGAGTGGTTTTTCGAG
TCAGATATTGGTTGGTAAGTTCGGTAATCCTTCACAAAAATATTACGACGTGTTTGGAAT
AGATCACGTATGTGCGGTGAACTATCTAATAACCGCCTCGATATTCATTACTGGAAACGC
GTTTCTCATTTTCGAGAATGTTTCTAGCATAATAAACAAAACGGGACTAAGTGAGATTAA
AGGGAGGTATACAGTAAATTGGTATACGTGCTTAGCCGTATCACTAATCACCGTAGTATC
AAAATTTTTCTTATTTTTAATTATGTATTCTTCGAAGCGTGCCGACGAAAGAATGTTGGC
ACAAGATCATATCGTAGACGTTATCGTAAACAGTTCAACAGTGATATTAATAGCCACATA
TGGTAAATTATCAAGTATTATGGATGGCGTGGTGGGGTTACAACTGTGCGTGTTTACCGG
TAGCATTTGGATATACTTATTATACGAAAACATTAAACCAAGTTTACTGATAGGCAAATT
GGTAACTCAAGAAGGCCCGGATAGAGTAATTCATCTAACGCGTGATCATCGAGTCGTAGT
CTCGAGGAATAATAGTCCATTAGTTCTGTTGAGACATTTGTATGGATCTCCAACCGATAG
CATTACAACTGACCCCGACGGCGAACAAGCCAACGGTGCGCGTAATATATAGGTTTGACA
CCGCTTGTACTTTAGCGTATGAAGATATTAACAGCAAGAAAAAGCCATTTGGGTTAGTAG
ATCACTTAATAACTATACCGCGGTATTACTTCTCGGATATATTTGTATGTAATAGTGAAA
GATTTCTGAAAACATTAGTAAACATGATGATCGAGAGCGAACAGTATAGAGGTTACATAG
CTAATCTCATGGATGGGGCGGATTGCATGATCTATGGTGTCGCTCTGGTCGATGGTATTA
GTCAGAACGATAGATTGATTTTTCTTAAGGAGCCCAACTACAAAGATCTATTGAAGGGCG
CTGAGGCTAACTTCATAAACGTGAATTTGAGCAGATTAAATAGTTTATATGGACCATGCC
ACGATGTAGAAGACAAAGTCCGACGAAAGAATCACGTATTAGGATTACTAAAAGAAAATT
TTAGGAAAGATAAAGAGCCTCTTGTGCGTGATCATCATTTGTACACTACTATTACCAAGA
GATTGGGTGAATCGGATTTGGTTGATGACAAGTATCTTCTCGTTGAAAACGAAATAGATA
AAAATTTTACGAAAGTCTTAAAGGACCTGTACATAAACGTATCGGATAACATAAGCAATA
TTAAAGATAAAGACGTGTTCACCTCATTAATGGAACCAGATCTTATATAATGGGAAATAT
TCTTTCATATGACTACGCTGGCAATCGCGAGATGAATTGGTATCACGAACGCGAGATACC
GCAAGAATTTTACGTGAATTACCAACGATGTGCTATGGATTACCCTCACGACTCGATAAA
AGCCTTGTCGGAAATTAATTATAAATTGATACGGAATGAAGGCGCGCTATGTGATTATGG
TAATAGACGAAACTCATTTATAGTGCAACGTTATGACAATTACGCGAACGAATTGGTTGA
TAAACATCAACGAACCTTAGAGGAAACGTATAAGAAACATAAACGTCGTAAAGACAAATT
GTGTAGTTTATACAGATGTTTTTACGCTTAACTCCCAGTGGAGATAGGCAATTACAAAGC
AATCAACATCGAAACAATTTACGTTAACTTTAATATCATCGATCGGCGAATTAAATTCAA
ACGAGAAAATGTATCATTTATCAGCTACGGTTGTACCGAGCCAATCTGTTACGACCTATG
ATGTAAAATTTATGGATAGGAGTGTGAAAGCGGTAGTTACTGCGGAGCCTGGAGCTGTTA
ACAAGTGGCTAGCTAATAGCAAATACGGCAAGGCAAAAGCCAATGAGGATATGATATATG
GAATAGATGCGGAGTGGGTAACGACCAATTGTGGTCGTAGCAAAGTCTGCGTACTACAAA
TAGCCAACGAGACAGGATGTCTTATCTACCAGATAGGGAACGCGGAAATAATACCGCGAT
CTCTTTATAAATTCTTCTTACATCCCAACAATATTTACGCGGGCGTCGCGGTCGCTGAAG
ATTTCAGCAAACTTTATACCGACTACAATATAGTCAACAATGGTATGGTGGTGGATTTAC
GTGATTTGGCTGTGTCTCGTATGATGAGTACCAAATATAAGTGGTATGGTCTGAAAAGAT
TAACCGAAGATTTTTGCGGTTACACTCTTCCAAAGGATAAGAGAGTAACGCTATCGAACT
GGGCGGCATTTGTCCTAAATGCGGAACAGGTGACGTATGCGACATTAGACGCGCTGGCGT
CTTTTGAAAATTACGTGGAGATAGAGTATAACGCTAAGTTAATGCGTGAGTACGCTATTC
CAGGGGATGCACACATGTGCGATGACGTGTGTGGAATCGGTATATGCGATAATAACAAAA
ATTGCGATGCGGCCGCATTAAGCCGTATTTAAAAGAGACGATAAAATCGTCATAAATTAA
ATATTAAACGTTTTTATGATTTTATAATAATTAAGGAATGTTTTAATATGAATATAATAA
TATAAAAATCGGGG
>Citrus_associated_ampelovirus_1_isolate_YNL8-71
CGGACTAGTAGGGATCGAAGCCCCGGTGAACACCACAACCCCCACCCGCACAACTCTGCA
ATTCATTTTGCTCCCTGACGTTTTGCTGGTTTTCTCAAAACCTGCTCCCTAACAATTGCT
TTTGCAATTATTTTCCTTGCAGTTTTTCTTTTATTTATCTCTCTTTGTTTATTTTTTTTT
AAATTCTCTTCTTCTATCACCTCTATCTAGATTATCGCTTTTGTGATTTTCTTTCCTATT
ATTTATTTTTCTTATAATATTTTATTATTACTCCTTTCTAATAGATATTTATCCAATCTC
TCTATCCCAGACGAATACCTACGTAATCGTTTTTCCTTATCTTTTATTTATAAATCTTTA
GAATTTTAAACTATATTCTTAAAATATTTTTATTTTTATTCTATTTAAAATTTTTTATTT
TAGCTATCTTCTTTCCATAAGTTTATTATTATTAATATTTTTGTATTTTGTTTGTATTCT
TATAATATTTTGTATTTTGTCCTTTTTATTTAATTGAGATCATTTGTATTATTTCCAGAT
TTTTATATCTTTATTTAGATTATATTTATGATGTGTTGTTTATTCGATTTTATTTTAGTT
ACTATCGCTATAGTTATTCTTAAATTCGTGTTTTCCTAATTATTTTTATTTTTAAATAAT
CCTTCTTTTATTTATATGTTTTCTTTAAATTTGTATCGTACCTCCCTTTCTTATTTATAT
AGTTTAATAGTTTTCCTAGTTGTTTATGTTTTATTTTAAGTACTGAGATCATTGTCCCCC
TTTTTTATATCTTAGTATTCGTATCTGTAAGGGGATTTCGTAACCCCATATTCCCCTTTT
CTCCCTTTCTTATTTCTTAGTATTCTGTTCTGTCAGGGGATTTCGTAACCCCATATTCCC
TTTCTCTCCTTTTATATAATCACCTTGTTAAGGCAAGACTAAGCCTTCTCCCTCCCAGGA
AGTCTCCGTGATCTGGGTCCTAATCTATTATTCTTCTTTTCTCTTTCTTTCGGCAAGACT
AAGCCTTCTCCCCCCCAGGAAGTCTCCGTGATCTGGGTTTTTCTTTTCTTTTCTTATGGC
ACCTCTTACCGCTCATGATGTTGCCAACTCGCTGTCGAAGGAGGCTTTGTTGGCGGAGCC
GCTGAAGAACTACCTCAATCGCTGCACTTTCAACGTTGGAAGTGAGCTTGCTGGCCATGT
CGATGGCGAACTCCGACAAATGTTGTTGGAGAAGGATGCGACGCTTAAATCTAAGCGTCA
GGTTTCGATCACTGCTTCCCTGTCAACGGAGCAGAAGTCACGACTGGAGGAATATTTCCC
TGAATTATACCTCAAGTTTAAAGACTCCAGTCACTCGGATCACCCTTTTGCAAACGCGAT
GCGTACGTGCCTCAACGCTCATTTTGTCAATTTGCTTAGAGGCGATAGCATCATTGATGT
GGGTGGTTCGCTTTCCGCACACTTGAGTTGTTGCAATAAAAATATTCATATCTGCAACCC
TATACTCAACGGGAAGGACGTCGCACGTCGGTTTTCTGAGGCGTCGACCGTTAAGAATCT
GGCCGCTGATCCTGAGCGCGCCGCGGATCTGGCTTTCCGCGTTTCTCTCGAGTCTTGCAC
CACTTGCGAGAAACCCATGCACAAATGCAGGTTCTCTGCTACGAACGCTATGTGCGTGGA
TGTTTATGACATGTCTCTTAGGTATATCGTCGATGCGATGCACGACCGCGATATACATAG
ACTTGTCTTTGCTGCGATGTTGCCTGTCGAGCTCCTGGAGCCTCGAGGGGAGGTTATGTT
ACGCGACACGAACACTGTTGTTCGTTGGTCGGAGCGCACTTTTGGCGCGAGTACAGCTGA
ATTCTTTATTCAGGGTACTGGTGAGTGTTACTCGCACTCGCTCGACGATCTGCGCGGTTT
TCTGAGCGCAGGTAAGGTTGTTTCGAAAAATGGTGGCATTTTTCATATTATGTTCGATGG
TAATCGTGGAGACTATAAGTTATTCACGATTATTCGTGTCGGCACTGATAAGCCCCTTTT
TTCATCTTTGCGGAGGTATCCGTCCACTCTGAATGGGATGTATAAAGTTTCTATCCCAGT
GGACTTGAGGAGCAGTTATGAGATCAAAGATCTCTATTTGGATGAAGACTTCGTGGCGCG
CGTGAAGTCTTACTTGGTGAACACGACATCTAGCACGAATGATCGCAATTATGAATACAC
GATGTCGTGTCTGAGATCGCAAAAGACGCATTTGATCGTCGGTTCGAGGGTTGTTCACTC
AAAGGTCGAATTAGACCCGAACGAACTTCCCATTGTAGCCGCGACTTTCTTGCGTGATGC
TGTTGGGTCGCGTCGTAGAGCTATCGAGGTGGCAAATATTGCGGGCCTCGATGATTGGAG
CTTCTGGAGATGGATCAAATTCATTGTAAGTAAATTTTTATCCATTTTTTCAGGTTGTAT
CAAGACCTTTATCTTCTTTTTATTGAGGGTCTTTAATTCCGATTACTATAACTTTTTGGC
GGCTTTGAGGAAACCGCTCGAGCGCGTTGAGGAACAGGTGGAGGTGAAGCTTACCCAATC
CACCATCTTCATGACTGAGGATGACGACCTCGTAGATCACGAGGGATCTTATAGGCGGGT
CGTCGAAACGGCAAAGAAGGACGCCGTTTTAAAAAGTGTGGCCAAGTTAGAAGAGCTCTT
CCGCGACGCCGTTGCGTCGCAGATTTCGGTCGAAAAACTTATTGAAGGGCTCAAGAATGA
GGAGAATGTTGTTGATTCATTAAAGCATATGTGGCGTAATATCGCCAAGAACAACAACAA
AGTTACGGCTGAGGAGGTCAATGCCGTTGAGATTGATAACATCATCAAGGATCCCATCTG
CCGGGACAAGATGATAAAGGATAGGACCATCGCTGAAGGTTTCTCTTTGGAAGATCTAGC
AGAAATCGAAAAACTTCTCGATGGGAACAACTGTGTGCCTAAAGTTAAACCCGTTCAGCG
TTCTCCCGTGGAATTGGGGAAAGACGCTCTTGAAATTGAAGGGGATGTGTTGGTCGGCGC
TGATAAACGCAAGAAAAAGAGCATTCGCGATGGAAAGCGCGTTGCGGAGATTTCTACCAA
CCCGAACGCCAGCTTATTGTCTGAGATCAAGAGACGCTCTAAGTCTCTAGTTATCAAAGA
TGACGGATCTGGCTGTTCGTCTGGTGTTTTTGATGACGCTAAGAATAAGAAGATATGCGC
CTTCAACGATACTCGCGCCGGCGACAAGAGCCATTCGGATATTGTAGCGTGTGCCGACGC
TGCTTTGGCTGGTCGTACTGCCGTTACTCGTAAGTTATGCGAGGCTGCATCTGTTGCAGT
GCCCGCCGTTGTTGCCGCACCTGTTGTTGATGCGGCCGGTGACGTTACTTCTGTTGTAGC
GCTCGCCCGTGTTGATGTACCGGATTCTACGTCGACTCGTCTCACCGATGAAGATTTCGA
TGATGACACTAATTGTGTTATTGATGAATTCTTTCGTCAGTGTTCCGCGAGTTCGGTTGA
AGGTACCGCTAGTGGCTCTGTCGCCGCTGTTTCACCCTCTGTGGGTGATTCTCCGGGATC
TCGAGATGATTCTCTCCCGGTGTCTGCTACGGATGAGTCTCCAAAGGTTATTCAACCTTC
TGCCGCTATTAGGATTGTGCCTGCGACTTGCAAGCCGCCTTTAGCCGCTCTGACTCGCGA
TGATGGACGCGATGATGACGGTCATGCTTCTGTGGCTAGACCTGTGAGCGCCCCTGCTGC
TGTGAACGCTACCGTAGGTTCACTTGGTTGTTCTCCTGTCGCTTTCGATAGCGCTTCTTG
CGACGGAGATGTTAGTGAGGCTGTCACCTCTGACGATTGCTCAAGTGACGCGTTGGTGGA
GTCATCCTCTAGTTCCGATGCTTCGGACAGTGACTGTGACTCGTTCCGGTTGCCTCGTGC
AACGGAAGGTTTGATTTCGGGAGGTTATGAGAAGGCTGCCGACAAAAAAATTTTGAAATA
TTTGCGGCCTGAACATAAATTGGACACTCTAACGATTTTTAAAAAATGTCTTCTCTCGAA
CTGTGACTGGGCAGTGGCGCGTGATCCGATTTTTGCCATGCGTAGGATGTCTGCTTGTCC
CAGTCGGAGTGTACCCGCCGAGTTTCGTGATAAGGCGGGGGTCGAGTATATGTTACACGC
GGCCGTTTCATGTTATGACCTCTATGCTAAATACTTGAAGCTTTGTGGTCAAGTCAAACG
CGTGTTTCGCACAGGTGATATATGTCAGGAAACGAAGGACTCTTTCCGAAGTCTCAACGT
CTTTCGTAAGTTTCAGGAAAAGATCTTCATTGATGGTGAGCCTGTGTCTCCGCAATGTGC
CTACGCGGTCTTCGATATAGAAGAACAACGGTTTGTGACTGCGGCGGATATGAAGAATTC
GAGCACCAAAGGGAAATATTATGCCTGTTGTGATGACCTTTTTAAGGGAATCAACTTCAG
AATTTTGGGTGCTCTGGTGAAGTTTGCTGGGACCTGTGATGTCGATCTAGTTTTCGACGA
GAAAAAGATCACATTGGAGAACACACCTCCTGGAGGTGGTAAAACGACGAGGTTGGTAAC
GGAATATCTTAAGAACCCCGTCGGGTGTTTGATTGTCACGGCGAATTCTGGAAGTGCCGA
TGACATTAACTCTGAGTTAGCCAAAAAGAAGAAAAAGCAGAAGGAAAGAATCGCAAGAAC
TGCTGACAGTAGGCTAATAAATTGGGTTTCGCAGCATAAAATGAACGTTTTAAGGGTCGA
TGAATGTTTTCTGATGCATTACGGCCAGTTGAAATTTATTGCTGCTATAAGTATGTGCCC
CAACGTCGTTCTGTACGGCGATGAGAATCAAATCCCGTTTATCAACAGGATAAAGTGCTT
CAGTTGTAACAATGAGGTTCTCAAGTCTGATGGGGTCGATGTGAAAAACATTGATGGGTC
GTACCGTTGCCCAGGTGATGTTTGTTTCTACTTGTCATCTTTGAAGAAAGTGACAGGTGA
GAGGTGTTACCCTCTGGGGGTAAAGAAGTTAAACGGTGAGAGGGGCAACCGAAGCTTATC
AAGCTCCCCCATCTTGTCTGTGGATGACGTTCCCACGTCGGGGTTTGACGTTTACGTTAC
CTACACTCAGATGGAGAAGAATATGTTGCAAGCCTCTCTTATCCGAAGAAAATGCGCAAA
AACCGTGCTAACGGTTCATCAAGTTCAAGGTAAGACTTATGGAAATGTGGCAGTGGTAAG
AATCAAACCGGCTGATGACCAGGTTTTTAATTCTTTGGGTCATCATATCGTAGCTATAAG
CCGGCACACCGAATCTATGAAATACTTCTGTTTATCCAGGAAATTGGATGACAGATTGAG
CAAAGCAATTAGCGCCATGGGTACGGTGAAGGATGAGTTGTTGCGAGGTGTCGATTGTGT
CAATGGACCTCGCAATTTATATTACAGCGCCTAACGTCAAGTCCGCTATGATTGCGCCAC
ACTCCGCAGTTAGTCGGAGCCATTTGAATATCGTAAATCTCTTTCTCGAGGAAGTAGTCA
AGGGTAGCACTAGTCTAGAGTTCTTTCACAGGGAAGACTGTGTGGAATTCGAAGATTTTG
ATGTGAACCTTGACAATGTGCTTATTAGAGAAAGTGAACGTAAGGTGGCAATTGCGAGCA
ATCCCGATGTTGTTCCAGTTATCCGCTCTCAGATTGGGAGCAAGAAGAAAAACTCTTTAA
GGAGCAACATCCTGACGTTTGAGGCGAGAAATTTTAACGCGGACAGGGGTGTAGATATTT
CTTGCGATGAGTACGTATCAGATATACTCGTGGAAAACTTTTTCTCGAAATTGATCGATG
AATCTAAGTTAGCACAAGTACTCGTCGATAGAATAGGTGTGAGTGTTCCTAGATTGGGCG
ATTGGATTGATTCGCGTGACGGCGGGAGGTTCAAGGGGCTTGTCAACGACCTTAGCGTCC
CCATGGACGTCGAAGACAACCTGATTAACTTTCGCCTGATGGTCAAGTCTGATGCCAAGC
CCAAGCTAGATGATTCCGTCATATCCAAAGTTTCTTCGGGTCAGAATATCGTCTACCACA
AAAAGAAAATTAATGCCGTTTTCAGTAACGTGTTTTTGCAGGTGGTAGAAGCTTTGAGGT
TCTGTCTGATCCCGAATGTGATCTTATATACCGGTATGAATACCGATGATTTTGCGAGTG
AAGTCCAATCTCGTATCGGTCCTGATATTGATAATTACTTCTGTGGCGAGTTGGACATTT
CTAAGTATGATAAGTCTCAAGGCCCACTTTTTAAGCAAATCGAGGAGAAAATTCTCCGGC
GTTTTGGGGTTGAGGCGTCAGTTTTGGATAAGTGGTACGCAAGTGAGTATGAATCGTGCG
TAGCCACGCAGGATCGAACTTTTCAAGCAGACATTGGTGCTCAACGGAGGTCCGGCGCTT
CGAATACATGGTTGGGTAATACTTTGATTAATATGTGCTTGCAAGCCGCTTGCACTAATT
TCGAAGAGTTATCGTGTATTGCGTTCGCGGGCGACGATTCATTAATTCTATCTCGTCTTC
CCGTTCCCAATGTCTATTCAGAGATCCAGGATATGTATGGGTTTGATGTGAAGTTCATTC
AACACGCTGCACCTTATTTTTGTTCTAAATATCTTGTGAACAATGGTGCGAATCTGGTTT
TTGTCCCAGACCCATACAAGGTACTCGTTAAGTTAGGCAGGATCGTCTCAGATAAGGAGA
AACTCTGCCATGAAGTTTTTATAAGTTTCTGTGATTCTGTTAAATATTTAAATAATGAAA
CTGTTGTTAGTAAGCTTGTATATTATCATAGTATTAAGTATGGTCCTGCTGCTTTTGCGT
ATGGTGCCTTTGCTAGCATCCATTGCATTTCTGCTAATTTCGCGCAGTTTAAGCGTCTAT
TCTACAGTCGCTCAGGACACGGTTTTTGTTTATCTCTTAATGATTGATTTTTGTTGTTTC
ATTATGTTTTCGTTTGTTTTTGGGTTTTTCTTTGTTTTCTTTCTTCGTTTCTACTTTCCC
GGACTGGTACGTTGTCGACATTGTCGGCCTCCACCTCGTTTTCGAGGGAGAAAAGGGACA
ATACCCGGTTGAGATACGCGTGATATCTCCGAGCTGCCACAACGTCAACGTGGACTGGTT
TTTCGAGCTGCCCCAACGTCAAAGGGGTATTATCGGTCCGACGGCCGCCTTTATTGTAAA
GGGAGAAAAGCGTCATCGTTTAACAATTTCGTGAATTGTTCGAGCTGCCTCAACGTCAAT
GAGGTTTTGGGGAAACGTTAAGTGTTAACGTGAAACACTCATTTGTGTACATAAACTAGT
TTTGTAGATATTAGATTTTTTGAGCGTCATGGTTCTTTTCCATGCGTGGTGGTGTAGCTT
CGATGTAAGTGTCGCTTTCCCGACCGTTGTAAGTCGTCGTTATGAATCACGACGCGGTAC
GTTGTTCGCTGCCGCGTGACGTCGCGGGGCGTCGTGGTTCTTGGTAGGGCGGGTTGACGT
CGCGCTCTTTTGTACATAGTTGTATATATTTTCTTTTCTTTTTGTTGTAAATAGTAGTTT
AGGGTAGTGTACATTTAAACGTAGTTATGTACGGGTACTATGCGTCGATAGATATAAAGT
CGTAAAAATAAAATGTTTAAGGGTTTAATAACCGTTCTATTTTTGTATATACTCGCCAGG
GGAGACTGTAAGATAACACTACGCAATTCATTAGCTGTGGATATGGTTTGTAGTGGCGGA
ATAATCGCTCGTAGAGGATCTTCTGTCTTTTTGTCCGGCAACGGCAGGTGTGCTGATGTC
GTCAATGATGGGAATAGGACGTTGTTTGAATACAATGAACTTCCTATCAAGACATATGTT
GATCTTTCTTATGTCGATGCGTGTACTTTTACCGCTGAAATAGTAATCAACGGTATCGTC
ATAGCAAAAAGCGATTGTCAATGCGCCTCTGATCGACCTATCTTAAGTCCATGCACAATT
CACAGGACGAACAACTTCTGTTGTTTAGAGAATTTTGGTACGGACACTACTTGCGATATC
GATACGGAGTATTATAAATTTATCAACTCGTGTAGTACCAGAGTTTACAAGTACGCGTAC
GACGATAAACTTGGATTGGTAATCGCAAATACGACTGATGATATTGTGGCTAATATAGGC
GGTGCTGAAAGCCCTGCAAATAACCATGAACACGAACCAGTTCACCTCGGCCATTCTAAC
GCTAACGTATGTTTGCGTTTGTGTTTTAATATTTATTTGCTTCTCTTATTTTGTCATATT
GCGTATAGTTAATAATTTAAGACTTAAAGATAACATATCACGAAGAGGGGGATTGTGACA
TGGAAGTGGGTATTGATTTCGGTACGACATATTCGACCGTATGTTACGATTCAAATGGTG
TAAGCGGATGTTTGCCGATAGCCGGTTCGGTTTTTGTCCCGACCGTTGTTTTCATACCAG
AGGGTAAGACTGAATATTACATCGGTAACGTAGCACACGAGAGGGCTACGTCGTTAAAGG
GGCGGTTGTACGTAAATCTTAAGCGTTGGGTAGGAGCTACGAAGCAAAACATAAATGTAT
TTCGTAGGAAATTAAAGAACGAACATGACGTGCAAGTTCATGGTGACTATGATGTACGCA
TCGGAGGTATAGGTGAAGGTACAGATCGATGTATTAGGGTGACGACTCTAATCTTTCTTT
TTCTTAAAGCGCTAATTATAGAAGTGGAATCAGCTGTGAACAAAAGAGTTGATGGGTTCG
TATGTTCGGTACCGGCAGATTACAACTCGTTCAAACGTGGCTATTTAGCTGTAGCCGCAG
AAAAATTACAACGAAATATACGGGCGCTAGTGAACGAGCCGACGTCCGCCGCACTTTTTT
CGATGGCGCGAAGTGATCTTAAGGGAGATGTTGTCAGTGTCTTTGACTTTGGTGGTGGTA
CTTTTGATGTGTCGATTCTAGTACGCGTGGCTGATATCTATTGCGTGATGTATTCGATCG
GCGACAACTACTTAGGAGGCAGGGACGTTGATCGAGCGATAATAGAAGTCGTTTATAATA
AATTGAACGGAATGGTAGGCAGAACGGATCTTCTCACCTCCATTCAAGGAATTAAAGAGG
ATATTTCATCCAGACCGGAATTAGAAGATCATCTTGTACAAAGCGGTGGAAGAATATATA
GTTTCAAACTCACTCACGAGGAACTCGCAGAGATCTCACTGCCGTTTATTCAGCGTGCGA
TCTCCTTATTTACATGCGGTTTAAAAACTCTAGGTAATCCCTCGACTGTGGTAGTACTTA
CGGGAGGTAGCAGTTCATTGCCCGGCGTCGATGGATTACTGAGGCAAATACCTTGCGTAA
CGGACATTTATTTTAGCAACAGAGATTATCGTATTTCTGTCGCCGCAGGAGCGAAAGTTT
ACAGTGACATTCTTTGCGGGGGAAGTAGTATGAGATTGATCGACACATTAACACACAGTC
TTTCTGACGAGTTAAGTCATTTCACACCAAAGTTGATTTTTCCTAAAGGTTGCGTGGTCC
CTAACAAAATTTCTATAGATTTTGGTGTGTCGGGATCATCTATTCCCTACGGCGTCATGG
AAGGCGAAAGTAATAACTCTTGGCTAAATGAAATGACGTTTAAAGGGATACATTCGCGAA
GAAGTTCCGCGAAAAAATCGGATAAAGCTACATACGCGATAAGTATTGATGGTAGATTGT
CTTTATCTGTCGATGGTGACACAGTGGAAAACATTATGAAAGCTTCCGAAGTAGAGAATG
AGTACGAGAGCTTCCAGTATCAAGACGGTCTTCAGGAAAGTTACGACAGGTATCTTAAAG
ACTACACATCTGATATAAGTGAGTTATACGATATTAAGCTAACACTAGAAGATTTAGAAC
AGAAAATCGATTCAGGGACTTTTAACGATCCGAAAGATTTGTTGAAAAAATAACCATGCT
CATCGAATATGAGTCGAGGCTTGATGATACCTTGGATTATTTTTATGCAACAAAGAACAG
GAGGAAAGTGTTCGAAGACATAATAGACGTCGTGGGTTACGCCTTAATGAATGGAAACCG
AACAGGTGGTGAGTTATCATTACAAGCTGGGATGTTAGGTACGGTTCGCGTACAAAAGGC
TGATATGAGAGGTATAACGGTCGAAACGGTACAGGACAAAAACACAGCGCTAGCGATTAT
AATATTAGAGGTATGTGGCGCCACCTCGAATTCAATATATTCGAGTGGTATGTGTTATAA
CTATTATATGAACAGACATACCGTCTTAACAGAAAGGAAAGGTAGTTTGGATGAACCAAT
AGATCACGGTAGTGACAAGTATTTTAACTTGACGCCAACCGATCGTTTGTCATGCGCGGA
TATAATGAAACATAGGGGAGAAATTTATTCTGAATTTTGTGTGCTTGTCGGTTGTTACCT
CGGAAGGGCGGTAACATATGATGACATCGGCGGAATTCACCGACTTCCGGTTGTAGAGAC
GACGTTAAGTGTTGTCGATAATGCCCAGAAACTTGGAAAAACAATACCCAGGTGTATAAA
AACATATTGCGAAGATAGGTTGAAATACGATCGAAAAATCAATGATAAGTCGGTAAACAG
TAAATATATACCTATGCGTGTGTTCGCTTCAGACATAACGAAGTTATTATCGAAACGCTT
CGAGACGGTGTCGAACAGTAGTCTGTATAACCTACTATTAGACCTTTGTCACACGAGTCG
TCCCAAAATTTATGACTATGAGCGCAGGTACCAATGGTATTTAAAGGTGATGCACGAATT
GTCGAATTCCTTTAAAGCTTATTACGATTTGTCGTTCAGATCCGATAGGAAAAGGATTCG
AAGCGACATGACGTTGCTTGATGGAGATAATTTGCACGATTTAGAGAGTTACTTCGAAAG
CAATATACAGACCAAAGACCTACGAACAATCGAAGAGAAAGAAGCCGATTTACTTTACAA
GGTCGAACAAACTTTGTTGCGTTATCATGATAAAATTGATTCGGCCGAATTGCCGATTGT
ATATGTCGTATCCGCATATCTAATATATTTTTCAATATATTCGACCTGTATGAAAAGAGT
AGAACGTCACAAACGGAAGTTTGTTGTGGATTTTGAGGGGAGAATAGTGATCATAAAACC
TCTGGAGGCCATAACGTATGCGAGTATGGTGTCAAGGACGACCAACTGCATTAGGTTGTG
GGCCAGAAATTATGCCGCTCTAACGTTTTGGTTAAGAAAAACCAACAATCTTCAAACGAA
TGTATGGAACAAATTTCGCGACGTGCCACAATATTTGTGTTTCGATACAGTCAACTTCGT
TCCTACGGAGATGCTGGACTTAAGGGAGAATATCGCCGTTAGTGTCATCTCCAAGTGGAT
TAAATGTAACAACAATCCTAGAAGAGGAAAGTTTCTTTTCGAATTCGGTGATGCGAAATA
ATAGACGCATTGAGAAAAATATCGTACGGTAGACGCAAAATACTATTCAAAATGGGCATT
GTTAAAAATAGAGTTGTAAGGTTGAATACTCAACCAGAATCATTATTTAAGACACCACGT
GATGTGGACGTTATACTCAATAGTGGTTGTGAAGACGTTAGAGCCGTATCTGGAAGTACA
GACGAGGCACTGGGGATAGTAGCGAAAGTAGCGTACAGGACACCTTTGGATGTTTTTACG
AACCAAGTGGTACACTTGACGAGCGACCCTAAAACTCAATATCGGACGCCCGAGGGCGTA
CCCGTTGTTTTAAAGGACAATGTGGTAGTGGTAAGACCAGCAGTTAGCACTGACTCGACT
CTATCCGTATTAAGCACGAGTGCGTATACGGTTTCTACGGCAAGAACGAGAGAGCATGGA
AAGGATGGAAATGATTATACAAACGTAAGCAGACAAAGTCAAGAGAATTTAGGGCGGGGA
TTCAAGACTACAACAGACATAAGCGAAATATTTAACAATCCGAATATGTCTATAGCTTTG
GACTTAAATGCTTTGCAAGCGGGAGCGCCCAAAATCAATAGTCAACCCGGTGTGGTATCC
ACGGATCACGCTATTGAAGCATCTAACGCTTTGAGAGAGCTATGTCGACAGATTACAAAA
AGTAATGGATCTGATAAACTGACCCCTTTCTTATTGGGATCATTACAGTTAGCTCTCACA
TATTCAACAGTCAGAGAGGCGAGTTACAATGATGCTAGCGCCGTCACGTTAGCGACAGCG
GAAGCAGAGGTGCTTAAGTACGGCGATCTAAAGACCACTCTGTACAACGTGTTGGAAGTC
AAGGGTTACGAAAACTCGATGAGGCAATACTTACGTTTGTTTTCACTGACGACAAGTCAT
GCGATAGCTAATGGTAAGTTGCAACCTAACGAAAAAGTATCCATGCAACATGGTGTTACG
AAGAAATGGTTGCCATACACATTCGACTTCATGAGACCAAACTACTCGTATGTGAACAAT
AACGCTGTGTATGCATGGCAGTTGGCTCAAGAAACAGCGTTCAGAAGGAAGCAGAAAAGC
AATCAGCAGGAGGTACACAATACGACTGAATTGAGTAGAGCGATCGAGTAATGGGCTCAA
GATTAAAAATACCCGATCTTCAAATAAGTTCGGATCTAGTAAACGATGGTAAAATATACG
CGGAACTATATGACGATCCGAAAGCACTCGAGAGGTACTTGTCTCTCGACAGTAATGATG
GAACGGTCTTTATTGGTAAAGTGCAATCACAAATTATGATAAGCCGAAATCTTTCGTTAA
CTATCGTAGTTTCGAATCTCATCTCGGAAGGTACGGGTTACATCGAGATAAAATTCGTTA
ACGTCAAAAATAACTATTCGTTTAGTTTTATAATCATGTGTGGTGGTGCGTATAAAGGTA
ATTATTACGTAGGTTTAGTAAGAATAAGGGGAGTAGCGCGAGAGATCAACCAACTCGATA
ATATGAATGGTCAATGGTCAACAACTCGACTGAATACATCGATAACGATAGGGAAAGGCG
TCGCCAATCTTATAGTAAACAACAACAACGTGTTGACGATCGAAGACGAAGAAATTGAAG
ATATCGCGTACGATTGTCAAATATATAGAGGAAGATTATGTGAGCAAAAATTGGCACTAG
AAAAATATTATGATCATGCATCCAGTGTGAAAGAGTATAAATTCTCATATACAAATACGA
GATCTCTTATGTTTGCGGTGAGATTCGCTGACGCTATCGTGAAACCAGTCAATGCCTGTT
TGGACGATGACGAGACACGTATAAGAAAGCATTACGCGGATCATTTTGTCTTCGACCGAC
CGCCGGTCGTCACTAAACCAGTGAGGAAAACAAACACGGAGAACCAAGAGGACAGAGGAA
AAATTTTTGAAGAAGAGAAGAAAAACCTTACTTCGTCAAAAATAAGCGCACGAAAAGAAC
GCGAAGAGATCGTTCATCTAGAGGACGCAGCGGTTGAGATCGCTAACTTCGATGAGTTGG
TCGACAGTAGCGAGTTACCGAGAGTGTTATTAAAGACCAAACCGGTTGGTTTCGAAATAT
TAGATTTCGAACCACCGCAATTGGTGTCCGTGAGCGACGCGAAGAAGATAAATAGACAAC
TATCACATTTTATGGCTGATAAACAATTAAGCATCGGTAGTGAAGCGATAAAATATTTTA
CTATATTATTGATACAGGCATGTCTCACGTATAGTACTTGTAAGAGTAAGCCAAGTCGTC
GTTGTCGATCTGTGACAGGAAAGATGTTAGACAAGAACAACATATTAATATCGTTCACTC
TCGATTATGACGAAGTCATAGAGAGATGTATGTCCTCGGGCGATTTAGATTATGATAACG
TATTGCGAAAATACATGCGATATTATTCAGCAACCACAATAGCATTGCTCAAAAATGGAG
TATGTAAACCGAATTATTACACTGCAGCTAGGCACGGTGTCATTAAAGCTTATATAAATT
ATTGTTTCGATTTTTCTTTGTACGACGCTCGATACGGGACTAGAGATATAGGGTTAGCAC
AGTATTTGAGCAGGAAGACAGCGGTAGCTTTGAAGAAGGAGGAAAGAGAAACACGCGAGT
TGTATAACACAAGTCAACTAGGATGGCAGTGACTCCGGATAGGGGAGTAGCTTCTCATCG
CGACGACCCTATTACCATGGGAAAAATGGTGATGATAACAAATGTAGTTAACATATTGTT
AACGATACTTAAAATCATGGCTGTATTAATGTCAGCGTCTACCGCGATGATGGTAGCGTT
ATTTGATAGCGTCATGGATATATTGAGTGGTTTTTCGAGTCAGATATTGGTTGGTAAGTT
CGGTAATCCTTCACAAAAATATTACGACGTGTTTGGAATAGATCACGTATGTGCGGTGAA
CTATCTAATAACCGCCTCGATATTCATTACTGGAAACGCGTTTCTCATTTTCGAGAATGT
TTCTAGCATAATAAACAAAACGGGACTAAGTGAGATTAAAGGGAGGTATACAGTAAATTG
GTATACGTGCTTAGCCGTATCACTAATCACCGTAGTATCAAAATTTTTATTATTTTTAAT
TATGTATTCTTCGAAGCATGCCGACGAAAGAATGTTGGCACAAGATCATATCGTAGACGT
TATCGTAAACAGTTCAACAGTGATATTAATAGCCACATATGGTAAATTATCAAGTATTAT
GGATGGCGTGGTGGGGTTACAACTGTGCGTGTTTACCGGTAGCATTTGGATATACTTATT
ATATGAAAACATTAAACCAAGTTTACTGATAGGCAAATTGGTAACTCAAGAAGGCCCGGA
TAGAGTAATTCATCTAACGCGTGATCATCGAGTCGTAGTCTCGAGGAATAATAGTCCATT
AGTTCTGTTGAGACATTTGTATGGATCTCCAACCGATAGCATTACAACTGACCCCGACGG
CGAACAAGCCAACGGTGCGCGTAATATATAGGTTTGACACCGCTTGTACTTTAGCGTATG
AAGATATTAACAGCAAGAAAAAGCCATTTGGGTTAGTAGATCACTTAATAACTATACCGC
GGTATTACTTCTCGGATATATTTGTATGTAATAGTGAAAGATTTCTGAAAACATTAGTAA
ACATGATGATCGAGAGCGAACAGTATAGAGGTTACATAGCTAATCTCATGGATGGGGCGG
ATTGCATGATCTATGGTGTCGCTCTGGTCGATGGTATTAGTCAGAACGATAGATTGATTT
TTCTTAAGGAGCCCAACTACAAAGATCTATTGAAGGGCGCTGAGGCTAACTTCATAAACG
TGAATTTGAGCAGATTAAATAGTTTATATGGACCATGCCACGATGTAGAAGACAAAGTCC
GACGAAAGAATCACGTATTAGGATTACTAAAAGAAAATTTTAGGAAAGATAAAGAGCCTC
TTGTGCGTGACCATCATTTGTACACCACTATTACCAAGAGATTGGGTGAATCGGATTTGG
TCGATGACAAGTATCTTCTCGTTGAAAACGAAATAGATAAAAATTTTACGAAAGTCTTAA
AGGACCTGTACATAAACGTATCGGATAACATAAGCAATATTAAAGATAAAGACGTGTTCA
CCTCATTAATGGAACCAGATCTTATATAATGGGAAATATTCTTTCATATGACTACGCTGG
CAATCGCGAGATGAATTGGTATCACGAACGCGAGATACCGCAAGAATTTTACGTGAATTA
CCAACGATGTGCTATGGATTACCCTCACGACTCGATAAAAGCCTTGTCGGAAATTAATTA
TAAATTGATACGGAATGAAGGCGCGCTATGTGATTATGGTAATAGACGAAACTCATTTAT
AGTGCAACGTTATGACAATTACGCGAACGAATTGGTTGATAAACATCAACGAACCTTAGA
GGAAACGTATAAGAAACATAAACGTCGTAAAGACAAATTGTGTAGTTTATACAGATGTTT
TTACGCTTAACTCCCAGTGGAGATAGGCAATTACAAAGCAATCAACATCGAAACAATTTA
CGTTAACTTTAATATCATCGATCGGCGAATCAAATTCAAACGAGAAAATGTATCATTTAT
CAGCTACGGTTGTACCGAGCCAATCTGTTACGACCTATGACGTAAAATTTATGGATAGGA
GTGTGAAAGCGGTAGTTACCGCGGAGCCTGGAGCTGTTAACAAGTGGCTAGCTAATAGCA
AATACGGCAAGGCAAAAGCCAATGAGGATATGATATATGGAATAGACGCGGAGTGGGTAA
CGACCAATTGTGGTCGTAGCAAAGTCTGCGTACTACAAATAGCCAACGAGACAGGATGTC
TTATCTACCAGATAGGGAACGCGGAAATAATACCGCGATCTCTTTATAAATTCTTCTTGC
ATCCCAACAATATTTACGCGGGCGTCGCGGTCGCTGAAGATTTCAGCAAACTTTATACCG
ACTACAATATAGTCAACAATGGTATGGTGGTGGATTTACGTGATTTGGCTGTGTCTCGTA
TGATGAGTACCAAATATAAGTGGTATGGTCTGAAAAGATTAACCGAAGATTTTTGCGGTT
ACACTCTTCCAAAGGATAAGAGAGTAACGCTATCGAACTGGGCGGCACTTGTCCTAAATG
CGGAACAGGTGACGTATGCGACATTAGACGCGCTGGCGTCTTTTGAAAATTACGTGGAAA
TAGAGTATAACGCTAAGTTAATGCGTGAGTACGCTATTCCAGGGGATGCACACATGTGCG
ATGACGTGTGTGGAATCGGTATATGCGATAATAACAAAAATTGCGATGCGGCCGCATTAA
GCCGTATTTAAAAGAGACGATAAAATCGTCATAAATTAAATATTAAACGTTTTTATAATT
TTATAATAATTAAGGAATGTTTTAATATGAATATAATAATATAAAAATCGGGG
>Citrus_associated_ampelovirus_1_isolate_YNM2-2
CGTATTTTACCGGACTAGTAGGGATCGAAGCCCCGGTGAACACCACAACCCCCACCCGCA
ATACTCTGCAATTCATTTTGCTCCCCGACGTTTTGCTGGTTTTCTCAAAACCTGCTCCCT
ATCGATTGCTTCTGCGATCATTTTCCTTGCAGTTCTTTTTCTTGTTTCTTTTTCTTTGTT
TATTTTATTTAAATTCTCTCACACCCTTCACTCTATCCAGTAGATTGCTTTTGTAATCTT
CTTTCCTGCTTATTTCTTTTATACTATAGTTTTTCTATTTTTATATTATTATATCCTCTT
CAACCCCTAACTCATCTTAGTTTAATACATTTGTATTTTTCTTTCCTATAATTTCTTTTT
TAAAATTATTTCTATTGTTATTATTATATCTATTTATCTTACTCATCACTCCATCCCTGA
CGATTTCTTCCGAGATCATCTTTTCCTTACCTGTTTTATTTTTAAAAAATTTTTATAATC
TAGTATTATTTTTATTATATTGTAGACTTTTTATCTTTAAACTGATATTCTAGATATAAT
TTTTCCTTATTTTTAAATCCTTAGTATTTATAGTTATATTATGTGTTGTTTATTTGATGT
ATTGATAGTTACTTTAGCTGTAGTTATTTATAAGTTTATCTTTTCCTAAGTTCTTTAGTG
CCTCCATAGTTTTCTTTTTATAAATATGTTTTCTTCTTTTAGTTATTTCATAGCAACGCG
TAGTCTTTTTAGATTCGCGGTTTTCCTTTATTTATATGTTTTATTTCTGAACTGAACGTA
TTGTACCCCTTTTTCTTTTTATTATTTATCCGATCTGTAAGGGGCTTTGGTTATCCCATA
TTCCCCTTTTCTTTCTTTGCTTTCTTTTAAGGCAAGACTAAGCCTTCTCCCCCCCAGGAA
GTCTCCGTGATCTGGGTTTTCTTTTCTTCTATCCTCTTATCTTCTTCTGATGGCTCCTAT
TACCACAGCCGACGTAGCCAATTCCTTGTCTAAGGAGGCTATGCTGGCTGAGCCCCTTAA
AAATTATTTAAACCGCTGCACTTTCAATGTCGGAAGTGAACTCGCCGGACATGTTGACGG
CGAGCTTCGACAGATGTTGCTGGAGAAAGACGCAACGCTCAAATCTAAGCGTCAGGTTCT
CGTTTCTGTTTCCTTATCTACGGAGCAGAAGTCGCGACTGGAGGAGTACTTTCCTGAGTT
GTACCTTAAATTCAAGGACTCCAGTCATTCCGACCATCCCTTCGCTAACGCCATGCGTGC
TTGCCTTAACGCTTACTATGTCAGTTTGCTGCGAGGTGATCACATCATTGATGTGGGTGG
TTCTCTTTCTTCCCATCTGAGTTGTTGCAACAAAAATGTTCATATTTGCAACCCCATACT
CAATGGTAAGGATGTTGCACGTCGGTTTTCTGAGGCGTCAACTATCAAGAATTTAGCCGC
CGATCCTGAGCGCGCTGCGGATCTTGCTTTCCGCGTTTCTCTTGAGTCATGTACGACTTG
CGAGAAACCCATGCACAAATGTAATTTTTCGGCTACTAATGCTATGTGCGTGGATGTTTA
TGACATGTCTTTAAGGTATATCGTCGATGCCATGCACGACCGTGATATACATAGACTTGT
CTTTGCTGCTATGTTGCCCGTAGAGCTCCTGGAGCCTCGGGGTGAGGTTATGTTGCGCGA
CACGAACACTGTTGTTCGTTGGTCTGAGCGCACTTTTGGTCGGAGTACTGCTGAATATTT
CATTCAGGGTACTGGTGAGTGTTATAGTCACTCACTTGATGATCTGCGCGGTTTTCTGAG
CGCAGGTAAGGTCGTTTCGAAAAACGGTGGCATTTTCCACGTTATGTTCGACGGCAATCG
TGGCGACTACAAATTGTTCACGATTATCCGCGTCGGCACTGATAAGCCCCTTTTTTCGAC
GTTGCGGAGGTATCCGTCCACTCTAAATGGGATGTATAAAGTTTCCATCCCTGTGGATTT
GCGTAATAGCTACGAGATTAAGGATCTGTATCTCGACGAAGACTTCGTAGCACGCGTGAA
GTCGTATCTTGTTAATACGACGTCGAGCACTAATGATCGAAATTACGAATATACTATGTC
GTGCTTGAGATCGCAAAAGACGCACCTGATTGTCGGCTCTAGAGTCGTTCATTCAAAGGT
CGAGTTAGACCCGAATGAGCTTCCCATTGTTGCCGCGACTTTTTTGCGTGACGCCGTCGG
ATCTCGTCGTAGGGCTATCGAGGTGGCCAATATTGCTGGCCTCGATGATTGGAGTTTTTG
GAGATGGATCAAATTTATCGTGAACAAGTTTTTATCCATCTTTTCGGGTTGTATCAAGAC
CTTCATATTCTTCTTGCTGAGGGTCTTTAATTCTGATTATTATAACTTTTTAGCGGCTTT
AAGGAAACCGCTCGAACGTGTTGAAGAGCAGGTGGAGGTCACGCTCACACAATCTACCGT
CTTCCTAACCGAAGATGATGATCTTGTGGACCATGAGGGGTCGTACAAACGTGTCGTGGA
GACGGCGAAGAAGGACGCCGTTTTGAAAAGCGCGGCGAAATTGGAAGAGCTCTTCCGCGA
CGCGGTTGCGTCGCAGATCACTGTTGAGAAGCTCATTGAGGGGCTCAAAAATGAGGAGAA
CGTTGTTGATTCGTTGAAACATATGTGGCGTAATATCGCCAAGAACAACAACAAGGTAAC
GGCGCAAGAAGTTAATGCCGTTGAGATAGACAATATAATCAAAGATCCCGTCTGTAGGGA
TAAGATGTTGAAGGAGAGAACCCTTGCTGAAGGTTTCTGTTTGGAGGATCTGCGTGAAAT
AGAGAGACTTCTCGATGGGAATAATTGCGTACCCAAAGTTGAGCCAATAAGACGCTCACC
GATGGAATTGGGTATTACACCTAAGGTCGAGGAGACATTAACCTCAAGCGTCAAGGATAC
TAAGTTGAAGAAATCTATCCGTGACGGTAAACGCACCGTTGACACCGCGTCGAAGCCTAA
CGCTAGCCTATTGTCTGACATCAAGAGACATTCTAAGTCTCTGAGATTGAGGGACGACGG
TGCCAGCTCTTCAGGCGCGGTTTTTGATGAGGATAAGAACCGTAAGATTTGTGCGTTTAA
TGATACTCGCGCTGGTGACAAGACCCACAATGATTTGGTGGCTTGTTCCGACGCAGCTCT
GGCTGGTCGCACTCCTGTCGTTCGTAAACTCTGCGAGGCCGCTCCTGCTATCGTGCCCGT
TGTTGATGTTGCGCCAGTCGTCGCGCCCGTTTGCGAGGCTACAACTGTTTTAGCTCCCGC
CTCTGTTCCTATGCCTGACGTTCCCTTAAGCCTCGTTGATGAAGATGATTTCGATGATGA
CACCAATGGTGTTATTGAAGATTTCTTTCGTCAATGTTCCTCAGGCACTTCGGATTTACC
TTCTGTGGGTATTTCTTCCGGGTCTCTTGATGATTTTCTCCCGGAGTTCGCTTTAGATGA
GTCGCCGGAGACCGTTGCTTCTCCTGCCGCTATTAGGACTGTTCCTGCTGTTTGTAGGCC
TCCTTTAGCCGCTTTGGCTCGTGATGATAAGCGTGACGATGATGGTTGTGCTTCTGTGGC
ACGGCTTGAGTGCGCCCCTTCAAAGGTTAACACTTCTGTGTGTTTTCCTTCTACTGATCT
CGTCGCCACCGATACTTCTTCTTGCGACGGGGATGTTAGCGAGGTTGTCTCCTCTGACGA
TTGCTCAAGTGACACTGTTAGGGAATCCTCATCTAACTCCGACGATTCGGATGGTGATGG
TGACTCTTTCAGTTTACCTCGCGCTGCTGAAGGTTTGATTTCGGGGGGGTATGAGAAGGC
CGCTGATAAGAAACTTTTGAAGTATTTGAGGCCTGAGCATAAAATGGACACACTAAAAAT
TTTTAAGAAGTGTCTCCTCTCGAATTGTGACTGGGCTGTGGCCAAAGATCCAATTTTTGC
CATGCGTAGGATGTCCGCCTGCCCCAGTAGGAGTTTGCCTGCCGAATTTCGTGACAAGGC
AGGTGTGGAGTATATGTTACACGCGGCCGTTTCTTGCTATGACCTCTATGCTAAATATCT
GAAGCTTTGTGGTCAAGTTAAACGCGTGTTTCGCACTGGTGATATATGTCAGGAGACAAA
AGACTCGTTTCGGAGTTTGAATGTCTTCAGGAAATTACAAGAGAAGATCTTTATCGATGG
CGAGGCTGTTTCGCCGCAGTGCGCCTTCGCGGTTTTTGACATTGAAGAGCAAAGATTTAT
AACCGCGGAGGATATGAAGAATTCGAGCACGAAAGGAAAGTACTATGCCTGTTGTGATGA
TCTCTTCAAGGGAATAAACTTCAGGATTTTACGTGCTCTTGTTAGGTTTGCGGGGACTTG
CGACGTCGACCTGGTTTTCGACGAGAAGAAAGTCTCTTTGGAGAACACACCTCCTGGAGG
TGGAAAAACGACGAGGTTAGTTGCTGAGTATTTGAAGAACCCCGTCGGCTGTTTGATTGT
CACGGCTAATTCTGGAAGTGCCGCTGACATTAACTCAGAGATTGCCAAGAAACGAAAAAG
ACAAAAGCAGAAGATCGCTCGCACTGCTGACAGTAGGCTAATCAACTGGGTTTCGCAGCA
CAAGATGAATGTTCTAAGGGTCGATGAATGCTTCTTAATGCATTATGGCCAATTAAAGTT
CGTGGCTGCCATTAGTAAGTGCCCCAACATCGTTCTGTACGGTGATGAGAACCAGATCCC
GTTCATCAACAGGATAAAATGCTTCAATTGCAATAATGAGGTTCTCAAGTCTAGTGGGGT
TGACGTGTTAAACATCGATGGGTCATACCGTTGCCCAGGTGATGTTTGTTTTTACCTTTC
ATCCTTGAAGAAAGTTACGGGTGAGAGGTGTTACCCTCTGGGGGTGAAGAAATTGAATGG
TGAGAGGGGGAATAGAAGTTTGTCAAGCACTCCTATCTTGTCTGTTGATGATGTTCCGAC
GTCGGGTTTCGACGTTTATGTCACTTACACACAGATGGAGAAGAACATGTTGCAAGCCTC
TCTCATCCGCAGAAAATGCGCAAAAACCGTGTTGACGGTTCATCAGGTTCAAGGAAAGAC
CTATGGTAATGTGGCAGTGGTAAGAATCAAGCCGGCAGATGATCAAGTTTTCAATTCTTT
GGGTCATCATATTGTTGCTATCAGCCGGCATACAGAATCCATGAAATACTTCTGTCTATC
TAGGAAGTTAGATGACAGGTTGGGCAAAGCTATTAGCGCCATGGGTACTGTGAAGGATGA
GTTATTGCGTGGTGTAGAATGTTCCAATGGCCCACGCAATTTATATTACAGCGCCTAACG
TCAAGTCCGCAATGATTGCGCCACACTCCGCTGTCAGTCGGAGTCATTTGAATATTGTGA
ATCTCTTTCTCGAGGAAGTAGTCAAGGGGAGCACGAGTCTAGAATTCTTTCACAGGGAAG
ACTGTGTTGAATTCGAAGACTTTGATGTGAACCTTGACAATGTACTTATTAGAGAGAGTG
AACGTAAGGTGGCAATTGCAAGCAATCCCGATGTTGTTCCAGTTATTCGCTCTCAAATTG
GGAGCAAGAAGCGTAATTCTTTAAGGAGCAACATCCTGACGTTTGAGGCGAGAAATTTTA
ATGCGGACAGAGGTGTAGATATCTCGTGCGATGAGTACGTTTCTGATATACTCGTGGAAA
ACTTTTTCTCGAAATTGATCGATGAATCTAAGTTAGCACAAGTACTCGTCGACTCGACTA
GTGTGTCGGTTCCTAAATTGGGTGATTGGATTGATTCGCGTGATGGCGGTAGATTCAAAG
GGCTTGTCAACGACCTTAGTGTCCCACGGGACATCGAAGACAACCTGACGAATTTCCGCC
TGATGGTCAAATCTGATGCTAAGCCCAAATTAGATGACTCCATAATATCCAAAGTTTCAT
CGGGTCAGAATATCGTCTACCACAAGAAGAAAATTAATGCCGTTTTCAGTAACGTATTTT
TGCAGGTGGTAGAAGCTTTGAGGTTCTGTCTGGTCCCGAACGTCATCTTGTATACGGGTA
TGAATACAGATGACTTTGCTAGTGAAGTCCAATCTCGTATAGGTCCGGATATCGATAATT
ATTTTTGTGGGGAGTTGGACATTTCGAAGTATGATAAGTCTCAAGGCCCTCTTTTTAAGC
AAATCGAGGAGAAAATTCTCCGTCGTTTTGGGGTTGAGGCATCTGTTTTAGACAAGTGGT
ACGCAAGTGAATATGAATCATGCGTGACCACCGAGGATCGTGCTTTTCAAGCAGACATCG
GCGCTCAACGGAGATCTGGTGCATCCAATACATGGCTGGGTAATACTCTGATTAATATGT
GCTTGCAGGCTGCTTGCTCTAATTTTGAAGATTTCTCATGTATTGCGTTTGCAGGCGATG
ATTCTTTGATTTTATCTCGCCTTCCCGTCGCCAATGTCTATTCTGAAATTCAAGATATGT
ACGGTTTCGATGTGAAATTTATCCAACACGCGGCGCCGTATTTTTGTTCTAAATATCTTG
TGAACAACGGCGCCAATCTCGTTTTTGTCCCGGATCCGTACAAAGTGCTCGTCAAGCTCG
GTAGGCTAGTCTCAGATAAAGAGAAGCTCTGCCATGAAATTTTTATTAGTTTCTGTGATG
CCGTTAAATATTTAAACAACGAAGTAGTAGTAAGTAAACTTGTTTATTATCATAGCATTA
AGTATGGTCCTGCTGCTTTCGCGTACGGTGCTTTTGCTAGCATCCATTGCATTTCTGCAA
ATTTCGCGCAGTTTAAGCGTCTGTTTTACAGCCGCTCAGGACACGGTTTTTGTTTATCCC
TTAATGATTGATTTTATTGAGTTTGTTGTGCGTTTGTTTGTTTTTGGTTTTCTTTTTCTT
TTGTTTTTCCGGTTTTACATTTCTGGACTGGTACGTTGTCGACGTCGTCGGCCTCCACCT
CTTTTTTGAGGGAGAAAAGGGACAATACCCGGTTGAGATACTCGTGATATCTCCGAGCTG
CCACAACGTTAATGTGGTTCTGTTCAGTCGAGCTGCCCCAACGTCAAAGGGGTGTTTTCG
GTCCGACGGCCGCCTTTATTGTAAAGGGAGAAAAGCGTCATCGTTTAACAATTTCGTGAA
TTGTTCGAGCTGCCTCAACGTCAATGAGGTTTTGGGGAAACGTTAAGTGTTAACGTGAAA
CACTCATTTGTGTACATAAACTAGTTTTGTAGATATTAGATTTTTTGAGCGTCATGGTTC
TTTTCCATGCGTGGTGGTGTAGCTTCGATGTAAGTGTCGCTTTCCCGACCGTTGTAAGTC
GTCGTTTTGAATCACGACGCGGTACGTTGTTCGCTGCCGCGTGACGTCGCGGGGCGTCGT
GGTTCTTGGTAGGGCGGGTTGACGTCGCGCTCTTTTGTACATAGTTGTATATATTTTCTT
TTCTTTTTGTTGTAAATAGTAGTTTAGGGTAATGTACATTAAAACGTAGTTATGTACGGG
TACTATGCGTCGATAGATATAAAGTCGTAAAAATAAAATGTTTAAGGGTTTAGTAACCGT
TCTATTTTTGTATATACTCGCCAGGGGAGACTGTAAGATAACACTACACAATTCATTAGC
TGTGGATATGGTTTGTAGTGGTGGAATAATCGCTCGTAGAGGATCTTCTGTCTTTTTGTC
CGGCAACGGCAGGTGTGCTGATGTCGTCAATGATGGGAATAGGACGTTGTTTGAATACAA
TGAACTTCCTATCAAGACATATGTTGATCTTTCTTATGTCGATGCGTGTACTTTTGCCGC
TGAAATAGTAATCAACGGTGTCGTCATAGCAAAAAGCGATTGTCAATGCACCTCTGATCG
ACCTATCTTAAGTCCATGCACAATTCACAGGACGAACAATTTCTGTTGTTTAGAGAATTT
TGGTACGGACACTACTTGCGATATCGATACGGAGTATTATAAATTTATCAACTCGTGTAG
TACCAGAGTTTACAAGTACGCGTACGACGATAAACTTGGATTGGTAATCGCAAATACGAC
TGATGATATTGTGGCTAATATAGGCGGTGCTGAAAGCCCTGCAAATAACCATGAACACGA
ACCAGTTCACCTCGGCCATTCTAACGCTAACGTATGTTTGCGTTTGTGTTTTAATATTTA
TTTGCTTCTCTTATTTTGTCATATTGCGTATAGTTAATAATTTAAGACTTAAAGATAACA
TATCACGAAGAGGGGGATTGTGACATGGAAGTGGGTATTGATTTCGGTACGACATATTCG
ACCGTATGTTACGATTCAAATGGTGTAAGCGGATGTTTGCCGATAGCCGGTTCGGTTTTT
GTCCCGACCGTTGTTTTCATACCAGAGGGTAAGACTGAATATTACATCGGTAACGTAGCG
CACGAGAGGGCTACTTCGTTAAAGGGGCGGTTGTACGTAAATCTTAAGCGTTGGGTAGGA
GCTACGAAGCAAAACATAAATGTATTTCGTAGGAAATTAAAGAACGAACATGACGTGCAA
GTTCACGGTGACTATGATGTACGCATCGGAGGTATAGGTGAAGGTACAGATCGATGTATT
AGGGTGACGACTCTAATCTTTCTTTTTCTTAAAGCGCTAATTATAGAAGTGGAATCAGCT
GTGAACAAAAGAGTTGATGGGTTCGTATGTTCGGTACCGGCAGATTACAACTCGTTCAAA
CGTGGCTATTTAGCTGTAGCCGCAGAAAAATTACAACGAAATATACGGGCGCTAGTGAAC
GAGCCGACGTCCGCCGCACTTTTTTCGATGGCGCGAAGTGATCTTAAGGGAGATGTTGTC
AGTGTCTTTGACTTTGGTGGTGGTACTTTTGATGTGTCGATTCTAGTACGCGTGGCTGAT
ATCTATTGTGTGATGTATTCGATCGGCGACAACTACTTAGGAGGCAGGGACGTTGATCGA
GCGATAATAGAAGTCGTTTATAATAAATTGAACGGAATGGTAGACAGAACGGATCTTCTT
ACCTCCATTCAAGGAATTAAAGAGGATATTTCATCCAGACCGGAATTGGAAGATCATCTT
GTACAAAGCGGTGGAAGAATATATGGTTTCAAACTCACTCACGAGGAACTCGCAGAGATC
TCACTGCCGTTTATTCAGCGTGCGATCTCCTTATTTACATGTGGTTTAAAAACTCTAGGT
AATCCTTCGACTGTGGTAGTACTTACGGGAGGTAGCAGTTCATTGCCCGGCGTCGATGGA
TTACTGAGGCAAATACCTTGCGTAACGGACATTTATTTTAGCAACAGAGATTATCGTATT
TCTGTCGCCGCAGGAGCGAAAGTTTACAGTGACATTCTTTGCGGGGGAAGTAGTATGAGG
TTGATCGACACATTAACACACAGTCTTTCAGACGAGTTAAGTCATTTCACACCAAAGTTG
ATTTTTCCTAAAGGTTGCGTGGTCCCTAACAAAATTTCTATAGATTTTGGTGTGTCGGGA
TCATCTATTCCCTACGGCGTCATGGAAGGCGAAAGTAATGTCTCTTGGCTAAATGAAATG
ACGTTTAAAGGGATACATTCGCGAAGAAGTTCCGCGAAAAAATCGGATAAAGCTACATAC
GCGATAAGTATTGATGGTAGATTGTCTTTATCTGTCGATGGTGACACAGTGGAAAACGTT
ATGAAAGCTTCCGAAGTAGAGAATGAGTACGAGAGCTTCCAGTATCAAGACGGTCTTCAG
GAAAGTTACGACAGGTATCTTAAAGATTACACATCTGATATAAGTGAGTTATACGATATT
AAGCTAACACTAGAAGATTTAGAACAGAAAATCGATTCAGGGACTTTTAACGATCCGAAA
GATTTGTTGCAAAAATAACCATGCTCATCGAATATGAGTCGAGGCTTGATGATACCTTGG
ATTATTTTTATGCGACAAAGAACAGGAGGAAAGTGTTCGAAGATATAATAGACGTCGTAG
GTTACGCCTTAATGAATGGAAACCGAACAGGTGGTGAGTTATCATTACAAGCTGGGATGT
TAGGTACGGTTCGCGTACAAAAGGCTGATATGAGAGGTATAACGGTCGAAACGGTACAGG
ACAAAACCACAGCGCTAGCGATTATAATATTAGAGGTATGTGGCGCCACCTCGAATTCAA
TATATTCGAGTAGTATGTGTTATTACTATTATATGAACAGACATAACGTCTTAACAGAAA
GGAAAGGTAGTTTGGATGAACCGATAGATCACGGTAGTGACAAGTATTTTAACTTGACAC
CAACCGATCGTTTGTCATGCGCAGATATAATGAAACATAGGGGAGAAATTTATTCTGAAT
TTTGTGTGCTTGTCGGTTGTTACCTCGGAAGGGCGGTAACATATGATGACATCGGCGGAA
TTCACCGACTTCCGGTTGTAGAGACGACGTTAAGTGTTGTCGATAATGCCCAGAAACTTG
GAAAAACAATACCCAGGTGTATAAAAACATATTGCGAAGATAGGTTGAAATACGATCGAA
AAATCAATGATAAGTCGGTAAATAGTAAATATATACCAATGCGTGTGTTCGCTTCAGACA
TAACGAAGTTATTATCGAAACGCTTCGAGACGGTATCGAATAGTAGTCTGTATAACCAAC
TATTAGACCTTTGTCACACGAGTCGTCCAAAAATTTATGACTATGAGCGCAGGTACCAAT
GGTATTTAAAGGTGATGCACGAGTTGTCGAATTCCTTTAAAACTTATTACGATTTGTCGT
TCAGATCTGATAGGAAAAGGATTCGAAGCGACATGACGTTGCTTGATGGAGATAATTTGC
ACGATTTAGAGAGTTACTTCGAAAGTAATATACAGACCAAAGACCTACGAACAATCGAAG
AGAAAGAAGTCGATTTACTTTACAAGGTCGAACAAACTTTGTTGCGTTATCATGATAAAA
TTGATTCGGCCGAATTGCCTATTGTATATGTCGTATCCGCATATCTAATATATTTTTCAA
TATATTCGACCTGTATGAAGAGAGTAGAACGTCACAAACGGAAGTTTGTTGTGGATTTTG
AGGGGAGAATAGTGATCATAAAACCTCTGGAGGCCATAACGTATGCGAGTATGGTGTCAA
GGACGACCAACTGCATTAGGTTGTGGGCCAGAAATTATGCCGCTCTAACGTTTTGGTTAA
GGAAAACCAACAATCTTCAAACGAATGTATGGAACAAATTTCGCGACGTGCCACAATATT
TGTGTTTCGATACAGTCAACTTCGTTCCTACGGAGATGCTGGACTTAAGGGAGAATATCG
CCGTTAGTGTCATCTCCAAGTGGATTAAACGTAACAACAATCCTAGAAGAGGAAAGTTTC
TTTTCGAATTCAGTGATGCGAAATAATAGACGCATTGAGAAAAACATCGTACGGTAGACG
CAAAATACTATTCAAAATGGGCATTGTTAAAAATAGAGTTGTAAGGTTGAATACTCAACC
AGAATCATTATTTAAGACGCCACGTGATGTGGACGTTATACTCAATAGTGGTTATGAAGA
CGTTAGAGCCGTATCTGGAAGTTCAGACGAGGCATTGGGGATAGTAGCGAAAGTAGCGTA
CAGGACACCTTTGGATGTTTTTACAAACCAAGTGGTACGCTTGACGAGCGACCCAAAAAC
TGAATATCGGACGCCCGAGGGCATACCCGTTGTTTTAAAGGATAATGTAGTAGTGGTAAG
ACCAGCAGTTAGCACTGACTCGACTCTACCCGTATTAAGCACGAGTGCGTATACGGTTTC
TACGGATAAAACGAGAGAGCATGGAAAGAATAGAGAAGATTACGCAAACGTAAGCAGACA
AAATCAAGAGAATTTAGGGCGGGGATTCAAGACTACAACAGACATAACCGAAATATTTAA
CAATCCGAATATGTCTATAGCTTTGGACTTAAATGCTTTGCAAGCGGGAGCGCCCAAAAT
CAATAGTCAACCCGGTGTGGTATCCACGGATCATGCTATTGAAGCATCTAACGCTTTGAG
AGAGCTATGTCGACAGGTTACAAAAAGTAATGGATCTGATAAACTGACCCCTTTCTTATT
GGGATCATTGCAGTTAGCTCTCACATATTCAACAGTCAGAGAGGCGAGTTACAATGATGC
TAGCGCCGTTACGTTAGCGACACCGGAAGCAGAGGTGCTTAAGTACGGCGATCTAAAGAC
CACTCTGTACAACGTGTTGGAAATCAAGGGTTACGAAAACTCGATGAGGCAATACTTACG
TTTGTTTTCACTGACGACAAGTCATGCGATAGCTAATGGTAAGTTGCAACCTAACGAAAA
AGTATCCATGCAACATGGTGTTACGAAGAAATGGTTGCCATACACATTCGACTTCATGAG
ACCAAACTACTCGTATGTGAACAATAACGCTGTGTATGCATGGCAATTGGCTCAAGAAAC
AGCGTTCAAAAGGAAGCAGAAAAGCAATCAACAGGAGGTACACAATACGACTGAATTGAG
TAGAGCGATCGAGTAATGGGTTCAAGATTTAAAATACCCGATCTTCAAGTGAGTTCGGAT
CTAGTAAACGATGGTAAAATATACGCGGAATTATATGACGATCCGAAAGCACTCGAGAGA
TACTTGTCTCTCGACAGTAATGATGGAACGATCTTTATTGGTAAAGCGCAATCACAAAAT
ATGATAAGCCGAAATCTTTCGTTAACTATCGTAGTTTCGAATCTCAACTCGGAAGGTACG
GGTTACATCGAGATAAAATTCGTTAACGTAAAAAATAACTATTCGTTTAGTTTTATAATC
ATGCGTGGAGGCGCGTATGAAGGTAATTATTACGTAGGTTTAGTAAGAAAGAAGGGGGTA
GCGCGAGAGATCAACCAACTCGATAATATGAATGGTCAATGGTCAACGACTCAAATGGGT
ACATTGATAACGATAGAGAGAGGCATCGCCAATCTTATAGTAAACAAAAACGACGTGTTG
ACGATCAAAGACGAAGAAATTGAAGATATCGCGTACGATTGTCAAATATATAGAGGGGTA
TTATGTGGACGAAAATTGGCACTAGAGAAATATTATGATCATGCGTCCAGTGTGAAAGAG
TATAAATTCTCATATACAAATACGAGATCTTTAATGTTTGCGGTGAGATTCGCTGACGCT
ATCGTGAAACCAGTCAATGCCTGTTTGGAGGATGACGAGACACGTATAAGAAAGCATTAC
GCGGATTATTTTGTCTTCGACCGACCGCCGGTCGTCACTAAACCAGTGAGGAAAACAAAC
ACGGAGAACCAAGAGGACAGAGGAAAAATTTTTGAAGAAGAGAAGAAAAACCTTACTTCG
TCAAAAATAAGCGCACGAAGAGAACGCGAAGAGATCGTTCATCTAGAGGACGCGGCGGTT
GAGATCGCTAACTTCGATGAGTTGGTCGACGGTAGTGAGTTACCGAGAGTGTTAGCAAGG
ACCAAACCGGTTGATTTCGAAATATTAGATTTCGAACCACCGCAATTGGTGTCCGTGAGC
GACGCGAAGAAGATAAATAGACGACTATCACAATTTATGGCTGACAAACAATTAAGCATC
GGTAGTGAAGCGATAAAATATTTTTGTATAATATTGATACAGGCATGTCTCACGTATAGT
ACTTGTAAGAGTAAGCCAAGTCGTCGTTGTCGATCTGTGACAGGAAAGATGTTAGACAAA
AACAACACATTAATATCGTTCACTCTCGATTATGACGAAGTCATAGAGAGATGTATGTCC
TTGGGCGATTTAGATTATGATAATGTGTTGCGAAAATACATGCGATATTATTCAGCAACC
ACAATAGCATTGCTCAAAAATGGAGTGTGTAAACCGAATTATTACACTGCAGCTAGGCAC
GGTGTCATTAAAGCTTATATAAATTATTGTTTCGATTTTTCTTTGTACGACGCTCGATAC
GGGACTAGAGATATAGGGTTAGCACAGTATTTGAGCAGAAAGACAGCAGTAGCTTTGAAG
AAGGACGAAAGAGAGACACGCGAGTTATATAACACAAGTCAACTAGGATGGCAGTGACTC
CGGATAGGGGAGTAACTTCTCATCGCGACGACCCTATTACCATGGGAAAAATGGTGATGA
TAACAAATGTAGTTAACATATTGTTAACGATACTTAAAATCATGGCTGTATTAATGTCAG
CGTCTACCGCGATGATGGTAGCGTTATTTGATAGCGTCATGGATATATTGAGTGGTTTTT
CGAGTCAGATATTGGTTGGTAAGTTCGGCAATCCTTCACAAAAATATTACGACGTGTTTG
GAATAGATCACGTATGTGCGGTGAACTATCTAATAACCGCCTCGATATTCATTACTGGAA
ATGTGTTTCTCATTTTCGAGAATGTTTCTAGCATAATAAACAAAACGGGACTAAGTGAAA
TTAAAGGGAGGTATACAGTAAATTGGTATACGTGCTTAGCCGTATCACTAATCACCGTAG
TATCAAAATTTTTCTTATTTTTAATTATGTATTCTTCGAAGCATGCCGACGAAAGAATGT
TGGCACAAGATCATATCGTAGACGTTATCGTAAACAGTTCAACAGTGATATTAATAGCCA
CATATGGTAAATTATCAAGTATTATGGATGGCGTGGTGGGGTTACAACTGTGCGTGTTTA
CCGGTAGCATTTGGATATACTTATTATACGAAAACATTAAACCAAGTTTACTGATAGGCA
AATTGGTGACTCAAGAAGGCCCGGATAGAGTAATTCATCTAACGCGTGATCATCGAGTCG
TAGTCTCGAGGAATAATAGTCCATTAGTTCTGTTGAGACATCTGTATGGATCTACAACCG
ATAGCATTACAACTGACCCCGACGGCGAACAAGCCGACGGTGCGCGTAATATATAGGTTT
GACACCGCTTGTACTTTAGCGTATGAAGATATTAACAGTAAGAAAAAGCCATTTGGGTTA
GTAGATCACTTAATAACCACACCGCGGTATTTCTTCACGGATATATTTGTATGTAATAGT
GAAAGGTTTCTGAAAACATTAGTAAACATGATGATCGAGAGCGAACAGTATAGAGGTTAC
ATAGCTAATCTCATGGATGGGACGGATTGCATGATCTATGGTGCCGCTCTGGTCGATGGT
ATTAGTCAGAATGATAGATTGATTTTTCTTAAGGAGCCCAACTACAAAGATCTATTGAAG
GGCGCTGAGGCCAACTTCATAAACGTGAATTTGAGCAGATTAAATAGTTTACATGGACCA
TGTCGCGATGTAGAGGACAAAGTCCGACGAAAGAATCACGTATTAGGATTACTAAAAGAA
AATTTTAGGAAAGATAAAGAACCTCTTGTGCGTGATCATCACTTGTACACTACTATCACC
AAGAGATTGGGTGAATCGGATTTGGTCGATGACAAGTATCTTCTCGTTGAAAACGAAATA
GATAAAAATTTTACGAAAGTCTTAAAGGACCTGTACATAAACGTGTCGGATAATATAAGC
AGTATTAAAGATAAAGACGTGTTTACCTCATTAATGGAACCAGATCTCATATAATGGGAA
ATATTCTTTCATATGACTACGCTGGCGATCGCGAGATGAATTGGTATCACGAACGCGAGA
TACCGCAAGAATTTTACGTGAATTACCAACGATGTGCTATGGATTATCCTCACGACTCGA
TAAAAGCCTTGTCGGAAATTAACTATAAATTGATACGGAATGAAGGCGCGCTATGTGATT
ATGGTAATAGACGAAACTCATTTATAGTGCAACGTTATGACAATTACGCGAACGAATTGG
TTGATAAACATCAACGAACCTTAGAGGAAACGTATAAGAAACATAAACGTCGTAAAGACA
AATTGTGTAGTTTATACAGATGTTTTTACGCTTAACTCCCAGTGGAGGTAGGCAATTACA
AAGCAATTAACATCGAAACAATTTACGTTAACTTTAATATCATCGATCAGCGACTTACAT
TCAAACGAGAAAGACAAAGCAATTAACATCGAAACAATTTACGTTAACTTTAATATCATC
GATCGGCGAATTAAATTCAAACGAGAAAATGTATCATTTATCAGCTACAGTTGTACCGAG
CCAATCTGTTACGACCTATGATGTAAAATTTATGGATAGGAGTGTGAAAGCGGTAGTTAC
CGCGGAGCCTGGAGCTGTTAACAAGTGGCTAGCTAATAGCAAATACGGCAAGGCAAAAGC
CAATGAGGATATGATATATGGAATAGATGCGGAGTGGGTAACGACCAATTGTGGTCGTAG
CAAAGTCTGCGTACTACAAATAGCCAACGAGACAGGATGTCTTATCTACCAGATAGGGAA
CGCGGAAATAATACCGCGATCTCTTTATAAATTCTTCTTACATCCTAACAACATTTACGC
GGGCGTCGCGGTCGCTGAAGATTTCAGCAAACTTTACACCGACTACAATATAGTCAACAA
TGGTATGGTGGTCGATTTACGTGATTTGGCTGTGTCTCGTATGATGAGTACCAAATATAA
GTGGTATGGTCTGAAAAGATTAACCGAAGATTTTTGCGGTTACACTCTTCCAAAGGATAA
GAGAGTAACGCTATCGAACTGGGCGGCACTTGTCCTAAATGCGGAACAGGTGACGTATGC
GACATTAGACGCGCTGGCGTCTTTTGAAAATTACGTGGAGATAGAGTATAACGCTAAGTT
AATGCGTGAGTACGCTATTCCAGGGGATGCACACATGTGCGATGACGTGTGTGGAATCGG
TATATGCGATAATAACAAAAATTGCGATGCGGCCGCATTAAGCCGTATTTAAAAGAGACG
ATAAAATCGTCATAAATTAAATATTAAAAATTTTTATAATAATTAAGGAATGTTTTAATA
TGATTATAATAATATAAAAATCGGGG
>Citrus_associated_ampelovirus_1_isolate_YNL7-2
CGTATTTTACCGGACTAGTAGGGATCGAAGCCCCGGTGAACACCACAACCCCCACCCGCA
ATACTCTGCAATTCATTTTGCTCCCCGACGTTTTGCTGGTTTTCTCAAAACCTGCTCCCT
ATCGATTGCTTCTGCGATCATTTTCCTTGCAGTTCTTTTTCTTGTTTCTTTTTCTTTGTT
TATTTTATTTAAATTCTCTCACACCCTTCACTCTATCCTGTAGATTGCTTTTGTAATCTT
CTTTCCTGCTTATTTCTTTTATACTATAGTTTTTCTATTTTTATATTATTATATCCTCTT
CAACCCCTAACTCATCTTAGTTTAATACATTTGTATTTTTCTTTCCTATAATTTCTTTTT
TAAAATTATTTCTATTGTTATTATTATATCTATTTATCTTACTCATCACTCCATCCCTGA
CGATTTCTTCCGAGATCATCTTTTCCTTACCTGTTTTATTTTTAAAAATTTTTTATAATC
TAGTATTATTTTTATTATATTGTAGACTTTTCATCTTTAAACTGATATTCTAGATATAAT
TTTTCCTTATTTTTAAATCCTTAGTATTTATAGTTATATTATGTGTTGTTTATTTGATGT
ATTGATAGTTACTTTAGCTGTAGTTATTTATAAGTTTATCTTTTCCTAAGTTCTTTAGTG
CCTCCATAGTTTTCTTTTTATAAATATGTTTTCTTCTTTTAGTTATTTCATAGCAACGCG
TAGTCTTTTTAGATTCGCGGTTTTCCTTTATTTATATGTTTTATTTCTGAACTGAACGTA
TTGTACCCCTTTTTCTTTTTATTATTTATCCGATCTGTAAGGGGCTTTGGTTATCCCATA
TTCCCCTTTTCTTTCTTTGCTTTCTTTTAAGGCAAGACTAAGCCTTCTCCCCCCCAGGAA
GTCTCCGTGATCTGGGTTTTCTTTTCTTCTATCCTCTTATCTTCTTCTGATGGCTCCTAT
TACCACAGCCGACGTAGCCAATTCCTTGTCTAAGGAGGCTATGCTGGCTGAGCCCCTTAA
AAATTATTTAAACCGCTGCACTTTCAATGTCGGAAGTGAACTCGCCGGACATGTTGACGG
CGAGCTTCGACAGATGTTGCTGGAGAAAGACGCAACGCTCAAATCTAAGCGTCAGGTTCT
CGTTTCTGTTTCCTTATCTACGGAGCAGAAGTCGCGACTGGAGGAGTACTTTCCTGAGTT
GTACCTTAAATTCAAGGACTCCAGTCATTCCGACCATCCCTTCGCTAACGCCATGCGTGC
TTGCCTTAACGCTTACTATGTCAGTTTGCTGCGAGGTGATCACATCATTGATGTGGGTGG
TTCTCTTTCTTCCCATCTGAGTTGTTGCAACAAAAATGTTCATATTTGCAACCCCATACT
CAATGGTAAGGATGTTGCACGTCGGTTTTCTGAGGCGTCAACTATCAAGAATTTAGCCGC
CGATCCTGAGCGCGCTGCGGATCTTGCTTTCCGCGTTTCTCTTGAGTCATGTACGACTTG
CGAGAAACCCATGCACAAATGTAATTTTTCGGCTACTAATGCTATGTGCGTGGATGTTTA
TGACATGTCTTTAAGGTATATCGTCGATGCCATGCACGACCGTGATATACATAGACTTGT
CTTTGCTGCTATGTTGCCCGTAGAGCTCCTGGAGCCTCGGGGTGAGGTTATGTTGCGCGA
CACGAACACTGTTGTTCGTTGGTCTGAGCGCACTTTTGGTCGGAGTACTGCTGAATATTT
CATTCAGGGTACTGGTGAGTGTTATAGTCACTCACTTGATGATCTGCGCGGTTTTCTGAG
CGCAGGTAAGGTCGTTTCGAAAAACGGTGGCATTTTCCACGTTATGTTCGACGGCAATCG
TGGCGACTACAAATTGTTCACGATTATCCGCGTCGGCACTGATAAGCCCCTTTTTTCGAC
GTTGCGGAGGTATCCATCCACTCTAAATGGGATGTATAAAGTTTCCATCCCTGTGGATTT
GCGTAATAGCTACGAGATTAAGGATCTGTATCTCGACGAAGACTTCGTAGCACGCGTGAA
GTCGTATCTTGTTAATACGACGTCGAGCACTAATGATCGAAATTACGAATATACTATGTC
GTGCTTGAGATCGCAAAAGACGCACCTGATTGTCGGCTCTAGAGTCGTTCATTCAAAGGT
CGAGTTAGACCCGAATGAGCTTCCCATTGTTGCCGCGACTTTTTTGCGTGACGCCGTCGG
ATCTCGTCGTAGGGCTATCGAGGTGGCCAATATTGCTGGCCTCGATGATTGGAGTTTTTG
GAGATGGATCAAATTTATCGTGAACAAGTTTTTATCCATCTTTTCGGGTTGTATCAAGAC
CTTCATATTCTTCTTGCTGAGGGTCTTTAATTCTGATTATTATAACTTTTTAGCGGCTTT
AAGGAAACCGCTCGAACGTGTCGAAGAGCAGGTGGAGGTCACGCTCACACAATCTACCGT
CTTCCTAACCGAAGATGATGATCTTGTGGACCATGAGGGGTCGTACAAACGTGTCGTGGA
GACGGCGAAGAAGGACGCCGTTTTGAAAAGCGCGGCGAAATTGGAAGAGCTCTTCCGCGA
CGCGGTTGCGTCGCAGATCACTGTTGAGAAGCTCATTGAGGGGCTCAAAAATGAGGAGAA
TGTTGTTGATTCGTTGAAACATATGTGGCGTAATATCGCCAAGAACAACAACAAGGTAAC
GGCGCAAGAAGTTAATGCCGTTGAGATAGACAATATAATCAAAGATCCCGCCTGTAGGGA
TAAGATGTTGAAGGAGAGAACCCTTGCTGAAGGTTTCTGTTTGGAGGATCTGCGTGAAAT
AGAGAGACTTCTCGATGGGAATAATTGCGTACCCAAAGTTGAGCCAATAAGACGCTCACC
GATGGAATTGGGTATTACACCTAAGGTCGAGGAGACATTAACCTCAAGCGTCAAGGATAC
TAAGTTGAAGAAATCTATCCGTGACGGTAAACGCACCGTTGACACCGCGTCGAAGCCTAA
CGCTAGCCTATTGTCTGACATCAAGAGACATTCTAAGTCTCTGAGATTGAGGGACGACGG
TGCCAGCTCTTCAGGCGCGGTTTTTGATGAGGATAAGAACCGTAAGATCTGTGCGTTTAA
TGATACTCGCGCTGGTGACAAGACCCATAATGATTTGGTGGCTTGTTCTGACGCAGCTCT
GGCTGGTCGCACTCCTGTCGTTCGTAAACTCTGCGAGGCCGCTCCTGCTATCGTGCCCGT
TGTTGATGTTGCGCCAGTCGTCGCGCCCGTTTGCGAGGCTACAACTGTTTTAGCTCCCGC
CTCTGTTCCTATGCCTGACGTTCCCTCAAGCCTCGTTGATGAAGATGATTTCGATGATGA
CACCAATGGTGTTATTGAAGATTTCTTTCGTCAATGTTCCTCAGGCACTTCGGATTTACC
TTCTGTGGGTATTTCTTCCGGGTCTCTTGATGATTTTCTCCCGGAGTTCGCTTTAGATGA
GTCGCCGGAGACCGTTGCTTCTCCTGCCGCTATTAGGACTGTTCCTGCTGTTTGTAGGCC
TCCTTTAGCCGCTTTGGCTCGTGATGATAAGCGTGACGATGATGGTTGTGCTTCTGTGGC
ACGGCTTGAGTGCGCCCCTTCAAAGGTTAACACTTCTGTGTGTTTTCCTTCTACTGATCT
CGTCGCCACCGATACTTCTTCTTGCGACGGGGATGTTAGCGAGGTTGTCTCCTCTGACGA
TTGCTCAAGTGACACTGTTAGGGAATCCTCATCTAACTCCGACGATTCGGATGGTGATGG
TGACTCTTTCCATTTACCTCGCGCTGCTGAGGGTTTGATTTCGGGGGGGTATGAGAAGGC
CGCTGATAAGAAACTTTTGAAGTATTTGAGGCCTGAGCATACAATGGACACACTAAAAAT
TTTTAAGAAGTGTCTCCTCTCGAATTGTGACTGGGCTGTGGCCAAAGATCCAATTTTTGC
CATGCGTAGGATGTCCGCCTGCCCCAGTAGGAGTTTGCCTGCCGAATTTCGTGACAAGGC
AGGTGTGGAGTATATGTTACACGCGGCCGTTTCTTGCTATGACCTCTATGCTAAATATCT
GAAGCTTTGTGGTCAAGTTAAACGCGTGTTTCGCACTGGTGATATATGTCAGGAGACAAA
AGACTCGTTTCGGAGTTTGAATGTCTTCAGGAAATTACAAGAGAAGATCTTTATCGATGG
CGAAGCTGTTTCGCCGCAGTGCGCCTTCGCGGTTTTTGACATTGAAGAGCAAAGATTTAT
AACCGCGGAGGATATGAAGAATTCGAGCACGAAAGGAAAGTACTATGCCTGTTGTGATGA
TCTCTTCAAGGGAATAAACTTCAGGATTTTACGTGCTCTTGTTAGGTTTGCGGGGACTTG
CGACGTCGACCTGGTTTTCGACGAGAAGAAAGTCTCTTTGGAGAACACACCTCCTGGAGG
TGGAAAAACGACGAGGTTAGTTGCTGAGTATTTGAAGAACCCCGTCGGTTGTTTGATTGT
CACGGCTAATTCTGGAAGTGCCGCTGACATTAACTCAGAGATTGCCAAGAAACGAAAAAG
ACAAAAGCAGAAGATCGCTCGCACTGCTGACAGTAGGCTAATCAACTGGGTTTCGCAGCA
CAAGATGAATGTTCTAAGGGTCGATGAATGCTTCTTAATGCATTATGGCCAATTAAAGTT
CGTGGCTGCCATTAGTAAGTGCCCCAACATCGTTCTGTACGGTGATGAGAACCAGATCCC
GTTCATCAACAGGATAAAATGCTTCAATTGCAATAATGAGGTTCTCAAGTCTAGTGGGGT
TGACGTGTTAAACATCGATGGGTCATACCGTTGCCCAGGTGATGTTTGTTTTTACCTTTC
ATCCTTGAAGAAAGTTACGGGTGAGAGGTGTTACCCTCTGGGGGTGAAGAAATTGAATGG
TGAGAGGGGGAATAGAAGTTTGTCAAGCACTCCTATCTTGTCTGTTGATGATGTTCCGAC
GTCGGGTTTCGACGTTTATGTCACTTACACACAGATGGAGAAGAACATGTTGCAAGCCTC
TCTCATCCGCAGAAAATGCGCAAAAACCGTGTTGACGGTTCATCAGGTTCAAGGAAAGAC
CTATGGTAATGTGGCAGTGGTAAGAATCAAGCCGGCAGATGATCAAGTTTTCAATTCTTT
GGGTCATCATATTGTTGCTATCAGCCGGCATACAGAATCCATGAAATACTTCTGTCTATC
TAGGAAGTTAGATGACAGGTTGGGCAAAGCTATTAGCGCCATGGGTACTGTGAAGGATGA
GTTATTGCGTGGTGTAGAATGTTCCAATGGCCCACGCAATTTATATTACAGCGCCTAACG
TCAAGTCCGCTATGATTGCGCCACACTCCGCTGTCAGTCGGAGTCATTTGAATATTGTGA
ATCTCTTTCTCGAGGAAGTAGTCAAAGGGAGCACGAGTCTAGAATTCTTTCACAGGGAAG
ACTGTGTTGAATTCGAAGACTTTGATGTGAACCTTGACAATGTACTTATTAGAGAGAGTG
AACGTAAGGTGGCAATTGCAAGCAATCCCGATGTTGTTCCAGTTATTCGCTCTCAAATTG
GGAGCAAGAAGCGTAATTCTTTAAGGAGCAACATCCTGACGTTTGAGGCGAGAAATTTTA
ATGCGGACAGAGGTGTAGATATCTCGTGCGATGAGTACGTTTCTGATATACTCGTGGAAA
ACTTTTTCTCGAAATTGATCGATGAATCTAAGTTAGCACAAGTACTCGTCGACTCGACTA
GTGTGTCGGTTCCTAAATTGGGTGATTGGATTGATTCGCGTGATGGCGGTAGATTCAAAG
GGCTTGTCAACGACCTTAGTGTCCCACGGGACATCGAAGACAACCTGACGAATTTCCGCC
TGATGGTCAAATCTGATGCTAAGCCCAAATTAGATGACTCCATAATATCCAAAATTTCAT
CGGGTCAGAATATCGTCTACCACAAGAAGAAAATTAATGCCGTTTTCAGTAACGTATTTT
TGCAGGTGGTAGAAGCTTTGAGGTTCTGTCTGGTCCCGAACGTCATCTTGTATACGGGTA
TGAATACAGATGACTTTGCTAGTGAAGTCCAATCTCGTATAGGTCCGGATATCGATAATT
ATTTTTGTGGGGAGTTGGACATTTCGAAGTATGATAAGTCTCAAGGCCCTCTTTTTAAGC
AAATCGAGGAGAAAATTCTCCGTCGTTTTGGGGTTGAGGCATCTGTTTTAGACAAGTGGT
ACGCAAGTGAATATGAATCATGCGTGACCACCGAGGATCGTGCTTTTCAAGCAGACATCG
GCGCTCAACGGAGATCTGGTGCATCCAATACATGGCTGGGTAATACTCTGATTAATATGT
GCTTGCAGGCTGCTTGCTCTAATTTTGAAGATTTCTCATGTATTGCGTTTGCAGGCGATG
ATTCTTTGATTTTATCTCGCCTTCCCGTCGCCAATGTCTATTCTGAAATTCAAGATATGT
ACGGTTTCGATGTGAAATTTATCCAACACGCGGCGCCGTATTTTTGTTCTAAATATCTTG
TGAACAACGGCGCCAATCTCGTTTTTGTCCCGGATCCGTACAAAGTGCTCGTCAAGCTCG
GTAGGCTAGTCTCAGATAAAGAGAAGCTCTGCCATGAAATTTTTATTAGTTTCTGTGATG
CCGTTAAATATTTAAATAACGAAGTAGTAGTAAGCAAACTTGTTTATTATCATAGCATTA
AGTATGGTCCTGCTGCTTTCGCGTACGGTGCTTTTGCTAGCATCCATTGCATTTCTGCAA
ATTTCGCGCAGTTTAAGCGTCTGTTTTACAGCCGCTCAGGACACGGTTTTTGTTTGTCCC
TTAATGATTGATTTTATTGAGTTTATTGTGCGTTTGTTTGTTTTTGGTTTTCTTTTTCTT
TTGTTTTTCCGGTTTTACATTTCTGGACTGGTACGTTGTCGACGTCGTCGGCCTCCACCT
CTTTTTTGAGGAAGAAAAGGGACAATACCCGGTTGAGATACTCGTGATATCTCCGAGCTG
CCACAACGTTAATGTGGTTCTGTTCAGTCGAGCTGCCCCAACGTCAAAGGGGTGTTTTCG
GTCCGACGGCCGCCTTTATTGTAAAGGGAGAAAAGCGTCATCGTTTAACAATTTCGTGAA
TTGTTCGAGCTGCCTCAACGTCAATGAGGTTTTGGGGAAACGTTAAGTGTTAACGTGAAA
CACTCATTTGTGTACATAAACTAGTTTTGTAGATATTAGATTTTTTGAGCGTCATGGTTC
TTTTCCATGCGTGGTGGTGTAGCTTCGATGTAAGTGTCGCTTTCCCGACCGTTGTAAGTC
GTCGTTTTGAATCACGACGCGGTACGTTGTTCGCTGCCGCGTGACGTCGCGGGGCGTCGT
GGTTCTTGGTAGGGCGGGTTGACGTCGCGCTCTTTTGTACATAGTTGTATATATTTTCTT
TTCTTTTTGTTGTATATAGTAGTTTAAGGTAATGTACATTAAAACGTAGTTATGTACGGG
TACTATGCGTCGATAGATATAAAGTCGTAAAAATAAAATGTTTAAGGGTTTAGTAACCGT
TCTATTTTTGTATATACTCGCCAGGGGAGACTGTAAGATAACACTACACAATTCATTAGC
TGTGGATATGGTTTGTAGTGGTGGAATAATCGCTCGTAGAGGTTCTTCTGTCTTTTTGTC
CGGCAACGGCAGGTGTGCTGATGTCGTCAATGATGGGAATAGGACGTTGTTTGAATACAA
TGAACTTCCTATCAAGACATATGTCGATCTTTCTTATGTCGATGCGTGCACTTTTGCCGC
TGAATTAGTAATCAACGGTGTCGTCATAGCAAAAAGCGATTGTCAATGCACCTCTGATCG
ACCTATCTTAAGTCCATGCACAATTCACAGGACGAACAATTTCTGTTGTTTAGAGAATTT
TGGTACGGACACTACTTGCGATATCGATACGGAGTATTATAAATTTATCAACTCGTGTAG
TACCAGAGTTTACAAGTACGCGTACGACGATAAACTTGGATTGGTAATCGCAAATACGAC
TGATGATATTGTGGCTAATATAGGCGGTGCTGAAAGCCCTGCAAATAACCATGAACACGA
ACCAGTTCACCTCGGCCATTCTAACGCTAACGTATGTTTGCGTTTGTGTTTTAATATTTA
TTTGCTTCTCTTATTTTGTCATATTGCGTATAGTTAATAATTTGAGACTTAAAGATAACA
TATCACGAAGAGGGGGATTGTGACATGGAAGTGGGTATTGATTTCGGTACAACATATTCG
ACCGTATGTTACGATTCAAATGGTGTAAGCGGATGTTTGCCGATAGCCGGTTCGGTTTTT
GTCCCGACCGTTGTTTTCATACCAGAGGGTAAGACTGAATATTACATCGGTAACGTAGCG
CACGAGAGGGCTACTTCGTTAAAGGGGCGGTTGTACGTAAATCTTAAGCGTTGGGTAGGA
GCTACGAAGCAAAACATAAATGTATTTCGTAGGAAATTAAAGAACGAACATGACGTGCAA
GTTCACGGTGACTATGATGTACGCATCGGAGGTATAGGTGAAGGTACAGATCGATGTATT
AGGGTGACGACTCTAATCTTTCTTTTTCTTAAAGCGCTAATTATAGAAGTGGAATCAGCT
GTGAACAAAAGAGTTGATGGGTTCGTATGTTCGGTACCGGCAGATTACAACTCGTTCAAA
CGTGGCTATTTAGCTGTAGCCGCAGAAAAATTACAACGAAATATACGGGCGCTAGTGAAC
GAGCCGACGTCCGCCGCACTTTTCTCGATGGCGCGAAGTGATCTTAAGGGAGATGTTGTC
AGTGTCTTTGACTTTGGTGGTGGTACTTTTGATGTGTCGATTCTAGTACGCGTGGCTGAT
ATCTATTGTGTGATGTATTCGATCGGCGACAACTACTTAGGAGGCAGGGACGTTGATCGA
GCGATAATAGAAGTCGTTTATAATAAATTGAACGGAATGGTAGACAGAACGGACCTTCTT
ACCTCCATTCAAGGAATTAAAGAGGATATTTCATCCAGACCGGAATTGGAAGATCATCTT
GTACAAAGCGGTGGAAGAATATATGGTTTCAAACTCACTCACGAGGAACTCGCAGAGATC
TCACTGCCGTTTATTCAGCGTGCGATCTCCTTATTTACATGCGGTTTAAAAACTCTAGGT
AATCCCTCGACTGTGGTAGTACTTACGGGAGGTAGCAGTTCATTGCCCGGCGTCGATGGA
TTACTGAGGCAAATACCTTGCGTAACAGACATTTATTTTAGCAACAGAGATTATCGTATT
TCTGTCGCCGCAGGAGCGAAAGTTTACAGTGACATTCTTTGCGGGGGAAGTAGTATGAGG
TTGATCGACACATTAACACACAGTCTTTCTGACGAATTAAGTCATTTCACACCAAAGTTG
ATTTTTCCTAAAGGTTGCGTGGTCCCTAACAAAATTTCTATAGATTTTGGTGTGTCGGGA
TCATCTATTCCCTACGGCGTCATGGAAGGCGAAAGTAATGTCTCTTGGCTAAATGAAATG
ACGTTTAAAGGGATACATTCGCGAAGAAGTTCCGCGAAAAAATCGGATAAAGCTACATAC
GCGATAAGTATTGATGGTAGATTGTCTTTATCTGTCGATGGTGACACAGTGGAAAACATT
ATGAAAGCTTCCGAAGTAGAGAATGAGTACGAGAGCTTCCAGTATCAAGACGGTCTTCAG
GAAAGTTACGACAGGTATCTTAAAGATTACACATCTGATATAAGTGAGTTATACGATATT
AAGCTAACACTAGAAGATTTAGAACAGAAAATCGATTCAGGGACTTTTAACGATCCGAAA
GATTTGTTGGAAAAATAACCATGCTCATCGAATATGAGTCGAGGCTTGATGATACCTTGG
ATTATTTTTACGCAACAAAGAACAGGAGGAAAGTGTTCGAAGATATAATAGACGTCGTAG
GTTACGCCTTAATGAATGGAAACCGAACAGGTGGTGAGTTATCATTACAAGCTGGGATGT
TAGGTACGGTTCGCGTACAAAAGGCTGATATGAGAGGTATAACGGTCGAAACGGTACAGG
ACAAAACCACAGCGCTAGCGATTATAATATTAGAGGTATGTGGCGCCACCTCGAATTCAA
TATATTCGAGTGGTATGTGTTATAACTATTATATGAACAGACATACCGTCTTAACAGAAA
GGAAAGGTAGTTTGGATGAACCAATAGATCACGGTAGTGACAAGTATTTTAACTTGACGC
CAACCGATCGTTTGTCATGCGCAGATATAATGAAACATAGGGGAGAAATTTATTCTGAAT
TTTGTGTGCTTGTCGGTTGTTACCTCGGAAGGGCGGTAACATATGATGACATCGGCGGAA
TTCACCGACTTCCGGTTGTAGAGACGACGTTAAGTGTTGTCGATAATGCCCAGAAACTTG
GAAAAACAATACCCAGGTGTATAAAAACATATTGCGAAGATAGGTTGAAATACGATCGAA
AAATCAATGATAAGTCGGTGAACAGTAAATATATACCTATGCGTGTGTTCGCTTCAGACA
TAACGAAGTTATTATCGAAACGCTTCGAGACGGTGTCGAACAGTAGTCTGTATAACCAAC
TATTAGACCTTTGTCACACGAGCCGTCCCAAAATTTATGACTATGAGCGCAGGTACCAAT
GGTATTTAAAGGTGATGCACGAATTGTCGAATTCCTTTAAAGCTTATTACGATTTGTCGT
TCAGATCCGATAGGAAAAGGATTCGAAGCGACATGACGTTGCTTGATGGAGATAATTTGC
ACGATTTAGAGAGTTACTTCGAAAGCAATATACAGACCAAAGACCTACGAACAATCGAAG
AGAAAGAAGCCGATTTACTTTACAAGGTCGAACAAACTTTGTTGCGTTATCATGATAAGA
TTGATTCGGCCGAATTGCCGATTGTATATGTCGTATCCGCATATCTAATATATTTTTCAA
TATATTCGACCTGTATGAAGAGAGTAGAACGTCACAAACGGAAGTTTGTTGTGGATTTTG
AGGGGAGAATAGTGATCATAAAACCTCTGGAGGCCATAACGTATGCGAGTATGGTGTCAA
GGACGACCAACTGCATTAGGTTGTGGGCCAGAAATTATGCCGCTCTAACGTTTTGGTTAA
GAAAAACCAACAATCTTCAAACGAATGTATGGAACAAATTTCGCGACGTGCCACAATATT
TGTGTTTCGATACAGTCAACTTCGTTCCTACGGAGATGCTGGACTTAAGGGAGAATATCG
CCGTTAGTGTCATCTCCAAGTGGATTAAACGTAACAACAATCCTAGAAGAGGAAAGTTTC
TTTTCGAATTCAGTGATGCGAAATAATAGACGCATTGAGAAAAACATCGTACGGTAGACG
CAAAATACTATTCAAAATGGGCATTGTTAAAAATAGAGTTGTAAGGTTGAATACTCAACC
AGAATCATTATTTAAGACGCCACGTGATGTGGACGTTATACTCAATAGTGGTTGTGAAGA
CGTTAGAGCCGTATCTGGAAGTACAGACGAGGCACTGGGGATAGTAGCGAAAGTAGCTTA
CAGGACACCTTTGGATGTTTTTACGAACCAAGTGGTACACTTGACGAGCGACCCTAAAAC
TCAATATCGGACGCCCGAGGGCGTACCCGTTGTTTTAAAGGACAATGTGGTAGTGGTAAG
ACCAGCAGTTAGCACTGACTCGACTCTATCCGTATTAAGCACGAGTGCGTATACGGTTTC
TACGGCAAAAACGAGAGAGCATGGAAAGGATGGAAATGATTATACAAACGTAAGCAGACA
AAGTCAAGAGAATTTAGGGCGGGGATTCAAGACTACAACAGACATATCCGAAATATTTAA
CAATCCGAATATGTCTATAGCTTTGGACTTAAATGCTTTGCAAGCGGGAGCGCCCAAAAT
CAATAGTCAACCCGGTGTGGTATCCACAGATCATGCTATTGAAGCATCTAACGCTTTGAG
AGAGCTATGTCGACAGATTACAAAAAGTAATGGATCTGATAAACTGACCCCTTTCTTATT
GGGATCATTACAGTTAGCTCTCACATATTCAACAGTCAGAGAGGCGAGTTACAATGATGC
TAGCGCCGTTACGTTAGCGACACCGGAAGCAGAGGTGCTTAAGTACGGCGATCTAAAGAC
CACTCTGTACAACGTGTTGGAAATCAAGGGTTACGAAAACTCGATGAGGCAATACTTACG
TTTGTTTTCACTGACGACAAGTCATGCGATAGCTAATGGTAAGTTGCAACCTAACGAAAA
AGTATCCATGCAACATGGTGTTACGAAGAAATGGTTGCCATACACATTCGACTTCATGAG
ACCAAACTACTCGTATGTGAACAATAACGCTGTGTATGCATGGCAGTTGGCTCAAGAAAC
AGCGTTCAGAAGGAAGCAGAAAAGCAATCAGCAGGAGGTACACAATACAACTGAATTGAG
TAGAGCGATCGAGTAATGGGCTCAAGATTTAAAATACCCGATCTTCAAGTAAGTTCGGAT
CTAGTAAACGATGGTAAAATATACGCGGAACTATATGACGATCCGAAAGCACTCGAGAGG
TACTTGTCTCTCGACAGTAATGATGGAACGGTCTTTATTGGTAAAGCGCAATCACAAATT
ATGATAAGCCGAAATCTTTCGTTAACTATCGTAGTTTCGAATCTCATCTCGGAAGGTACG
GGTTACATCGAGATAAAATTCGTTAACGTCAAAAATGACTATTCGTTTAGTTTTATAATC
ATGTGTGGTGGTGCGTATAAAGGTAATTATTACGTGGGTTTAGTAAGAAAAAGGGGAGTA
GCGCGAGAGATCAACCAACTCGATAATATGAATGGTCAATGGTCAACAACTCGACTGAAT
ACATTGATAACGATAGGGAAAGGCATCGCCAATCTTACAGTAAACAACAACAACGTGTTG
ACGATCGAAGACGAAGAAATTGAAGATATCGCGTACGATTGTCAAATATATAGAGGAAGA
TTATGTGAGCGAAAATTGGCACTAGAAAAATATTATGATCATGCATCCAGTGTGAAAGAG
TATAAATTCTCATATACAAATACGAGATCTCTTATGTTTGCGGTGAGATTCACTGACGCT
ATCGTGAAACCAGTCAATGCCTGTTTAGAGGATGACGAGACACGTATAAGAAAGCATTAC
GCGGATTATTTTGTCTTCGACCGACCGCCGGTCGTCACTAAACCAGTGAGGAAAACAAAC
ACGGAGAACCAAGAGGACAGAGGAAAAATTTTTGAAGAAGAGATGAAAAACCCTACTTCG
TCAAAAATAAGCGCACGAAAAGAACGCGAAGAGATCGTTCATCTAGAGGACGCAGCGGTT
GAGATCGCTAACTTCGATGAGTTGGTCGACAGTAGCGAGTTACCGAGAGTGTTATTAAAG
ACCAAACCGGTTGGTTTCGAAATATTAGATTTCGAACCACCGCAATTGGTGTCCGTGAGC
GACGCGAAGAAGATAAATAGACAACTATCACAATTTATGGCTGATAAACAATTAAGCATC
GGTAGTGAAGCGATAAAATATTTTACTATAATATTGATACAGGCATGTCTCACGTATAGT
ACTTGTAAGAGTAAGCCAAGTCGTCGTTGTCGGTCTGTGACAGGAAAGATGTTAGACAAG
AACAACATATTAATATCGTTCACTCTCGATTATGACGAAGTCATAGAGAGATGTATGTCC
TCGGGCGATTTAGATTATGATAACGTGTTGCGAAAATACATGCGATATTATTCAGCAACC
ACAATAGCATTGCTCAAAAATGGAGTGTGTAAACCGAATTATTACACTGCAGCTAGGCAC
GGTGTCATTAAAGCTTATATAAATTATTGTTTCGATTTTTCTTTGTACGACGCTCGATAC
GGGACTAGAGATATAGGGTTAGCACAGTATTTGAGCAGGAAGACAGCGGTAGCTTTGAAG
AAGGAGGAAAGAGAGACACGCGAGTTGTATAACACAAGTCAACTAGGATGGCAGTGACTC
CGGATAGGGGAGTAACTTCTCATCGCGACGACCCTATTACCATGGGAAAATTGGTGATGA
TAACAAATGTAGTTAACATATTGTTAACGATACTTAAAATCATGGCTGTATTAATGTCAG
CGTCTACCGCGATGATGGTAGCGTTATTTGATAGCGTCATGGATATATTGAGTGGTTTTT
CGAGTCAGATATTGGTTGGTAAGTTCGGCAATCCTTCACAAAAATATTACGACGTGTTTG
GAATAGATCACGTATGTGCGGTGAACTATCTAATAACCGCCACGATATTCATTACTGGAA
ACGCGTTTCTCATTTTCGAGAATGTTTCTAGCATAATAAACAAAACGGGACTAAGTGAAA
TTAAAGGGAGGTATACAGTAAATTGGTATACGTGCTTAGCCGTATCACTAATCACCGTAG
TATCAAAATTTTTCTTATTTTTAATTATGTATTCTTCGAAGCGTGCCGACGAAAGAATGT
TGGCACAAGATCATATCGTAGACGTTATCGTAAACAGTTCAACAGTGATATTAATAGCCA
CATATGGTAAATTATCAAGTATTATGGATGGCGTGGTGGGGTTACAACTGTGCGTGTTTA
CCGGTAGCATTTGGATATACTTATTATACGAAAACATTAAACCAAGTTTACTGATAGGCA
AATTGGTAACTCAAGAAGGCCCGGATAGAGTAATTCATCTAACGCGTGATCATCGAGTCG
TAGTCTCGAGGAATAATAGTCCATTAGTTCTGTTGAGACATTTGTATGGATCTCCAACCG
ATAGCATTACAACTGACCCCGACGGCGAACAAGCCAACGGTGCGCGTAATATATAGGTTT
GACACCGCTTGTACTTTAGCGTATGAAGATATTAACAGCAAGAAAAAGCCATTTGGGTTA
GTAGATCACTTAATAACTATACCGCGGTATTACTTCTCGGATATATTTGTATGTAATAGT
GAAAGATTTCTGAAAACATTAGTAAACATGATGATCGAGAGCGAACAGTATAGAGGTTAC
ATAGCTAATCTCATGGATGGGGCGGATTGCATGATCTATGGTGTCGCTCTGGTCGATGGT
ATTAGTCAGAACGATAGATTGATTTTTCTTAAGGAGCCCAGCTACAGAGATCTATTGAAG
AGCGCTGAGGCTAACTTCATAAACGTGAATTTGAGCAGATTAAATAGTTTATATGGACCA
TGCCACGATGTAGAAGACAAAGTCCGACGAAAGAATCACGTATTAGGATTACTAAAAGAA
AATTTTAGGAAAGATAAAGAGCCTCTTGTGCGTGATCATCATTTGTACACTACTATTACC
AAGAGATTGGGTGAATCGGATTTGGTTGATGACAAGTATCTTCTCGTTGAAAACGAAATA
GATAAAAATTTTACGAAAGTCTTAAAGGACCTGTACATAAACGTATCGGATAACATAAGC
AATATTAAAGATAAAGACGTGTTCACCTCATTAATGGAACCAGATCTTATATAATGGGAA
ATATTCTTTCATATGACTACGCTGGCAATCGCGAGATGAATTGGTATCACGAACGCGAGA
TACCGCAAGAATTTTACGTGAATTACCAACGATGTGCTATGGATTACCCTCACGACTCGA
TAAAAGCCTTGTCGGAAATTAATTATAAATTGATACGGAATGAAGGCGCGCTATGTGATT
ATGGTAATAGACGAAACTCATTTATAGTGCAACGTTATGACAATTACGCGAACGAATTGG
TTGATAAACATCAACGAACCTTAGAGGAAACGTATAAGAAACATAAACGTCGTAAAGACA
AATTGTGTAGTTTATACAGATGTTTTTACGCTTAACTCCCAGTGGAGATAGGCAATTACA
AAGCAATCAACATCGAAACAATTTACGTTAACTTTAATATCATCGATCGGCGAGTTAAAT
TCAAACGAGAAAATGTATCATTTATCAGCTACGGTTGTACCGAGCCAATCTGTTACGACC
TATGATGTAAAATTTATGGATAGGAGTGTGAAAGCGGTAGTTACTGCGGAGCCTGGAGCT
GTTAACAAGTGGCTAGCTAATAGCAAATACGGCAAGGCAAAAGCCAATGAGGATATGATA
TATGGAATAGATGCGGAGTGGGTAACGACCAATTGTGGTCGTAGCAAAGTCTGCGTACTA
CAAATAGCCAACGAGACAGGATGTCTTATCTACCAGATAGGGAACGCGGAAATAATACCG
CGATCTCTTTATAAATTCTTCTTACATCCCAACAATATTTACGCGGGCGTCGCGGTCGCT
GAAGATTTCAGCAAACTTTATACCGACTACAATATAGTCAACAATGGTATGGTGGTGGAT
TTACGTGATTTGGCTGTGTCTCGTATGATGAGTACCAAATATAAGTGGTATGGTCTGAAA
AGATTAACCGAAGATTTTTGCGGTTACACTCTTCCAAAGGATAAGAGAGTAACGCTATCG
AACTGGGCGGCATTTGTCCTAAATGCGGAACAGGTGACGTATGCGACATTAGACGCGCTG
GCGTCTTTTGAAAATTACGTGGAGATAGAGTATAACGCTAAGTTAATGCGTGAGTACGCT
ATTCCAGGGGATGCACACATGTGCGATGACGTGTGTGGAATCGGTATATGCGATAATAAC
AAAAATTGCGATGCGGCCGCATTAAGCCGTATTTAAAAGAGACGATAAAATCGTCATAAA
TTAAATATTAAACGTTTTTATGATTTTATAATAATTAAGGAATGTTTTAATATGAATATA
ATAATATAAAAATCGGGG
>Citrus_associated_ampelovirus_1_isolate_YNL8-22
CGTATTTTACCGGACTAGTAGGGATCGAAGCCCCGGTGAACACCACAACCCCCACCCGCA
ATACTCTGCAATTCATTTTGCTCCCCGACGTTTTGCTGGTTTTCTCAAAACCTGCTCCCT
GTCGATTGCTTCTGCGATCATTTTCCTTGCAGTTCTTTTTCTTGTTTCTTTTTCTTTGTT
TATTTTATTTAAATTCTCTCACACCCTTCACTCTATCTAGTAGATTGCTTTTGTAATCTT
CTTTCCTGCTTATTTCTTTTATACTATAGTTTTTCTATTTTTATATTTTAATATCCTCTT
CAACCCCTACCTCATCTTAGTTTAATACATTTGTATTTTTCTTTCCTATAATTTCTTTTT
TAAAATTATTTCTATTGTTATTATTATATCTATTTATCTTACTCATTACTCCATCCCTGA
CGATTTCTTCCGAGATCATCTTTTCCTTATCTGTTTTATTTTTAAAAATTTTTTATAATC
TAGTATTATTTTTATTATATTGTAGACTTTTCATCTTTAAACTGATATTCTAGATATATT
TTTTCCTTATTTTTAAATCCTTAGTATTTATAGTTATATTATGTGTTGTTTATTTGATGT
ATTGATAGTTACTTTAGCTGTAGTTATTTATAAGTTTATCTTTTCCTAAGTTCTTTAGTG
CCTCCATAGTTTTCTTTTTATAAATATGTTTTCTTCTTTTAGTTATTTCATAGCAACGCG
TAGTCTTTTTAGATTCGCGGTTTTCCTTTATTTATATGTTTTATTTCTGAACTGAACGTA
TTGTACCCCTTTTTCTTTTTATTATTTATCCGATCTGTAAGGGGCTTTGGTTATCCCATA
TTCCCCTTTTCTTTCTTCGCTTTCTTTTAAGGCAAGACTAAGCCTTCTCCCCCCCAGGAA
GTCTCCGTGATCTGGGTTTTCTTTTCTTCTATCCTCTTATCTTCTTCTGATGGCTCCTAT
TACCACAGCCGACGTAGCCAATTCCTTGTCTAAGGAGGCTATGCTGGCTGAGCCCCTTAA
AAATTATTTAAACCGCTGCACTTTCAATGTCGGAAGTGAACTCGCCGGACATGTTGACGG
CGAGCTTCGACAGATGTTGCTGGAGAAAGACGCAACGCTCAAATCTAAGCGTCAGGTTCT
CGTTTCTGTTTCCTTATCCACGGAGCAGAAGTCGCGACTGGAGGAGTACTTTCCTGAGTT
GTACCTTAAATTCAAGGACTCCAGTCATTCAGACCATCCCTTCGCTAACGCCATGCGTGC
TTGCCTTAACGCTTACTATGTCAGTTTGCTGCGAGGTGATCACATCATTGATGTGGGTGG
TTCTCTTTCTTCCCATCTGAGTTGTTGCAACAAAAATGTTCATATTTGCAACCCCATACT
CAATGGTAAGGATGTTGCACGTCGGTTTTCTGAGGCGTCAACTATCAAGAATTTAGCCGC
CGATCCTGAGCGCGCTGCGGATCTTGCTTTCCGCGTTTCTCTTGAGTCATGTACGACTTG
CGAGAAACCCATGCACAAATGTAATTTTTCGGCTACTAATGCTATGTGCGTGGATGTTTA
TGACATGTCTTTAAGGTATATCGTCGATGCCATGCACGACCGTGATATACATAGACTTGT
CTTTGCTGCTATGTTGCCCGTAGAGCTCCTGGAGCCTCGGGGTGAGGTTATGTTGCGCGA
CACGAACACTGTTGTTCGTTGGTCTGAGCGCACTTTTGGTCGGAGTACTGCTGAATATTT
CATTCAGGGTACTGGTGAGTGTTATAGTCACTCACTTGATGATCTGCGCGGTTTTCTGAG
CGCAGGTAAGGTCGTTTCGAAAAACGGTGGCATTTTCCACGTTATGTTCGACGGCAATCG
TGGCGACTACAAATTGTTCACGATTATCCGCGTCGGCACTGATAAGCCCCTTTTTTCGAC
GTTGCGGAGGTATCCGTCCACTCTAAATGGGATGTATAAAGTTTCCATCCCTGTGGATTT
GCGTAATAGCTACGAGATTAAGGATCTGTATCTCGACGAAGACTTCGTAGCACGCGTGAA
GTCGTATCTTGTTAATACGACGTCGAGCACTAATGATCGAAATTACGAATATACTATGTC
GTGCTTGAGATCGCAAAAGACGCACCTGATTGTCGGCTCTAGAGTCGTTCATTCAAAGGT
CGAGTTAGACCCGAATGAGCTTCCCATTGTTGCCGCGACTTTTTTGCGTGACGCCGTCGG
ATCTCGTCGTAGGGCTATCGAGGTGGCCAATATTGCCGGCCTCGATGATTGGAGTTTTTG
GAGATGGATCAAATTTATCGTGAACAAGTTTTTATCCATCTTTTCGGGTTGTATCAAGAC
CTTCATATTCTTCTTGCTGAGGGTCTTTAATTCTGATTATTATAACTTTTTAGCGGCTTT
AAGGAAACCGCTCGAACGTGTCGAAGAGCAGGTGGAGGTCACGCTCACACAATCTACCGT
CTTCCTAACCGAAGATGATGATCTTGTGGACCATGAGGGGTCGTACAAACGTGTCGTGGA
GACGGCGAAGAAGGACGCCGTTTTGAAAAGCGCGGCGAAATTGGAAGAGCTCTTCCGCGA
CGCGGTTGCGTCGCAGATCACTGTTGAGAAGCTCATTGAGGGGCTCAAAAATGAGGAGAA
CGTTGTTGATTCGTTGAAACATATGTGGCGTAATATCGCCAAGAACAACAACAAGGTAAC
GGCGCAAGAAGTTAATGCCGTTGAGATAGACAATATAATCAAAGATCCCGTCTGTAGGGA
TAAGATGTTGAAGGAGAGAACCCTTGCTGAAGGTTTCTGCTTGGAGGATCTGCGTGAAAT
AGAGAGACTTCTCGATGGGAATAATTGCGTACCCAAAGTTGAGCCAATAAGACGCTCACC
GATGGAATTGGGTATTACACCTAAGGTCGAGGAGACATTAACCTCAAGCGTCAAGGATAC
TAAGTTGAAGAAATCTATCCGTGACGGTAAACGCACCGTTGACACCGCGTCGAAGCCTAA
CGCTAGCCTATTGTCTGACATCAAGAGACATTCTAAGTCTCTGAGATTGAGGGACGACGG
TGCCAGCTCTTCAGGCGCGGTTTTTGATGAGGATAAGAACCGTAAGATTTGTGCGTTTAA
TGATACTCGCGCTGGTGACAAGACCCATAATGATTTGGTGGCTTGTTCCGACGCAGCTCT
GGCTGGTCGCACTCCTGTCGTTCGTAAACTCTGCGAGGCCGCTCCTGCTATCGTGCCCGT
TGTTGATGTTGCGCCAGTCGTCGCGCCCGTTTGCGAGGCTACAACTGTTTTAGCTCCAGC
CTCTGTTCCTATGCCTGACGTTCCCTCAAGCCTCGTTGATGAAGATGATTTCGATGATGA
CACCAATGGTGTTATTGAAGATTTCTTTCGTCAATGTTCCTCAGGCACTTCGGATTTACC
TTCTGTGGGTATTTCTTCCGGGTCTCTTGATGATTTTCTCCCGGAGTTCGCTTTAGATGA
GTCGCCGGAGACCGTTGCTTCTCCTGCCGCTATTAGGACTGTTCCTGCTGTTTGTAGGCC
TCCTTTAGCCGCTTTGGCTCGTGATGATAAGCGTGACGATGATGGTTGTGCTTCTGTGGC
ACGGCTTGAGTGCGCCCCTTCAAAGGTTAACACTTCTGTGTGTTTTCCTTCTACTGATCT
CGTCGCCACCGATACTTCTTCTTGCGACGGGGATGTTAGCGAGGTTGTCTCCTCTGACGA
TTGCTCAAGTGACACTGTTAGGGAATCCTCATCTAACTCCGACGATTCGGATGGTGATGG
TGACTCTTTCCATTTACCTCGCGCTGCTGAGGGTTTGATTTCGGGGGGGTATGAGAAGGC
CGCTGATAAGAAACTTTTGAAGTATTTGAGGCCTGAGCATACAATGGACACACTAAAAAT
TTTTAAGAAGTGTCTCCTCTCAAATTGTGACTGGGCTGTGGCCAAAGATCCAATTTTTGC
CATGCGTAGGATGTCCGCCTGCCCCAGTAGGAGTTTGCCTGCCGAATTTCGTGACAAGGC
AGGTGTGGAGTATATGTTACACGCGGCCGTTTCTTGCTATGACCTCTATGCTAAATATCT
GAAGCTTTGTGGTCAAGTTAAACGCGTGTTTCGCACTGGTGATATATGTCAGGAGACAAA
AGACTCGTTTCGGAGTTTGAATGTCTTCAGGAAATTACAAGAGAAGATCTTTATCGATGG
CGAAGCTGTTTCGCCGCAGTGCGCCTTCGCGGTTTTTGACATTGAAGAGCAAAGATTTAT
AACCGCGGAGGATATGAAGAATTCGAGCACGAAAGGAAAGTACTATGCCTGTTGTGATGA
TCTCTTCAAGGGAATAAACTTCAGGATTTTACGTGCTCTTGTTAGGTTTGCGGGGACTTG
CGACGTCGACCTGGTTTTCGACGAGAAGAAAGTCTCTTTGGAGAACACACCTCCTGGAGG
TGGAAAAACGACGAGGTTAGTTGCTGAGTATTTGAAGAACCCCGTCGGTTGTTTGATTGT
CACGGCTAATTCTGGAAGTGCCGCTGACATTAACTCAGAGATTGCCAAGAAACGAAAGAG
ACAAAAGCAGAAGATCGCTCGCACTGCTGACAGTAGGCTAATCAACTGGGTTTCGCAGCA
CAAGATGAATGTTCTAAGGGTCGATGAATGCTTCTTAATGCATTATGGCCAATTAAAGTT
CGTGGCTGCCATTAGTAAGTGCCCCAACATCGTTCTGTACGGTGATGAGAACCAGATCCC
GTTCATTAACAGGATAAAATGCTTCAATTGCAATAATGAGGTTCTCAAGTCTAGTGGGGT
TGACGTGTTAAACATCGATGGGTCATACCGTTGCCCAGGTGATGTTTGTTTTTACCTTTC
ATCCTTGAAGAAAGTTACGGGTGAGAGGTGTTACCCTCTGGGGGTGAAGAAATTGAATGG
TGAGAGGGGGAATAGAAGTTTGTCAAGCACTCCTATCTTGTCTGTTGATGATGTTCCGAC
GTCGGGTTTCGACGTTTATGTCACTTACACACAGATGGAGAAGAACATGTTGCAAGCCTC
TCTCATCCGCAGAAAATGCGCAAAAACCGTGTTGACGGTTCATCAGGTTCAAGGAAAGAC
CTATGGTAATGTGGCAGTGGTAAGAATCAAGCCGGCAGATGATCAAGTTTTCAATTCTTT
GGGTCATCATATTGTTGCTATCAGCCGGCATACAGAATCCATGAAATACTTCTGTCTATC
TAGGAAGTTAGATGACAGGTTGGGCAAAGCTATTAGCGCCATGGGTACTGTGAAGGATGA
GTTATTGCGTGGTGTAGAATGTTCCAATGGCCCACGCAATTTATATTACAGCGCCTAACG
TCAAGTCCGCTATGATTGCGCCACACTCCGCTGTCAGTCGGAGTCATTTGAATATTGTGA
ATCTCTTTCTCGAGGAAGTAGTCAAAGGGAGCACGAGTCTAGAATTCTTTCACAGGGAAG
ACTGTGTTGAATTCGAAGACTTTGATGTGAACCTTGACAATGTACTTATTAGAGAGAGTG
AACGTAAGGTGGCAATTGCAAGCAATCCCGATGTTGTTCCAGTTATTCGCTCTCAAATTG
GGAGCAAGAAGCGTAATTCTTTAAGGAGCAACATCCTGACGTTTGAGGCGAGAAATTTTA
ATGCGGACAGAGGTGTAGATATCTCGTGCGATGAGTACGTTTCTGATATACTCGTGGAAA
ACTTTTTCTCGAAATTGATCGATGAATCTAAGTTAGCACAAGTACTCGTCGACTCGACTA
GTGTGTCGGTTCCTAAATTGGGTGATTGGATTGATTCGCGTGATGGCGGTAGATTCAAAG
GGCTTGTCAACGACCTTAATGTCCCACGGGACATCGAAGACAACCTGACGAATTTCCGCC
TGATGGTCAAATCTGATGCTAAGCCCAAATTAGATGACTCCATAATATCCAAAATTTCAT
CGGGTCAGAATATCGTCTACCACAAGAAGAAAATTAATGCCGTTTTCAGTAACGTATTTT
TGCAGGTGGTAGAAGCTTTGAGGTTCTGTCTGGTCCCGAACGTCATCTTGTATACGGGTA
TGAATACAGATGACTTTGCTAGTGAAGTCCAATCTCGTATAGGTCCGGATATCGATAATT
ATTTTTGTGGGGAGTTGGACATTTCGAAGTATGATAAGTCTCAAGGCCCTCTTTTTAAGC
AAATCGAGGAGAAAATTCTCCGTCGTTTTGGGGTTGAGGCATCTGTTTTAGACAAGTGGT
ACGCAAGTGAATATGAATCATGCGTGACCACCGAGGATCGTGCTTTCCAAGCAGACATCG
GCGCTCAACGGAGATCTGGTGCATCCAATACATGGCTGGGTAATACTCTGATTAATATGT
GCTTGCAGGCTGCTTGCTCTAATTTTGAAGATTTCTCATGTATTGCGTTTGCAGGCGATG
ATTCTTTGATTTTATCTCGCCTTCCCGTCGCCAATGTCTATTCTGAAATTCAAGATATGT
ACGGTTTCGATGTGAAATTTATCCAACACGCGGCGCCGTATTTTTGTTCTAAATATCTTG
TGAACAACGGCGCCAATCTCGTTTTTGTCCCGGATCCGTACAAAGTGCTCGTCAAGCTCG
GTAGGCTAGTCTCAGATAAAGAGAAGCTCTGCCATGAAATTTTTATTAGTTTCTGTGATG
CCGTTAAATATTTAAACAACGAAGTAGTAGTAAGCAAACTTGTTTATTATCATAGCATTA
AGTATGGTCCTGCTGCTTTCGCGTACGGTGCTTTTGCTAGCATCCATTGCATTTCTGCAA
ATTTCGCGCAGTTTAAGCGTCTGTTTTACAGCCGCTCAGGACACGGTTTTTGTTTGTCCC
TTAATGATTGATTTTATTGAGTTTATTGTGCGTTTGTTTGTTTTTGGTTTTCTTTTTCTT
TTGTTTTTCCGGTTTTACATTTCTGGACTGGTACGTTGTCGACGTCGTCGGCCTCCACCT
CTTTTTTGAGGGAGAAAAGGGACAATACCCGGTTGAGATACTCGTGATATCTCCGAGCTG
CCACAACGTTAATGTGGTTCTGTTCAGTCGAGCTGCCCCAACGTCAAAGGGGTGTTTTCG
GTCCGACGGCCGCCTTTATTGTAAAGGGAGAAAAGCGTCATCGTTTAACAATTTCGTGAA
TTGTTCGAGCTGCCTCAACGTCAATGAGGTTTTGGGGAAACGTTAAGTGTTAACGTGAAA
CACTCTTTTGTGTACATAAACTAGTTTTGTAGATATTAGATTTTTTGAGCGTCATGGTTC
TTTTCCATGCGTGGTGGTGTAGCTTCGATGTAAGTGTCGCTTTCCCGACCGTTGTAAGTC
GTCGTTTTGAATCACGACGCGGTACGTTGTTCGCTGCCGCGTGACGTCGCGGGGCGTCGT
GGTTCTTGGTAGGGCGGGTTGACGTCGCGCTCTTTTGTACATAGTTGTATATATTTTCTT
TTCTTTTTGTTGTAAATAGTAGTTTAAGGTAATGTACATTAAAACGTAGTTATGTACGGG
TACTATGCGTCGATAGATATAAAGTCGTAAAAATAAAATGTTTAAGGGTTTAGTAACCGT
TCTATTTTTGTATATACTCGCCAGGGGAGACTGTAAGATAACACTACACAATTCATTAGC
TGTGGATATGGTTTGTAGTGGTGGAATAATCGCTCGTAGAGGTTCTTCTGTCTTTTTGTC
CGGCAACGGCAGGTGTGCTGATGTCGTCAATGATGGGAACAGGACGTTGTTTGAATACAA
TGAACTTCCTATCAAGACATATGTTGATCTTTCTTATGTCGATGCGTGCACTTTTGCCGC
TGAATTAGTAATCAACGGTGTCGTCATAGCAAAAAGCGATTGTCAATGCACCTCTGATCG
ACCTATCTTAAGTCCATGCACAATTCACAGGACGAACAATTTCTGTTGTTTAGAGAATTT
TGGTACGGACACTACTTGCGATATCGATACGGAGTATTATAAATTTATCAACTCGTGTAG
TACCAGAGTTTACAAGTACGCGTACGACGATAAACTTGGATTGGTAATCGCAAATACGAC
TGATGATATTGTGGCTAATATAGGCGGTGCTGAAAGCCCTGCAAATAACCATGAACACGA
ACCAGTTCACCTCGGCCATTCTAACGCTAACGTATGTTTGCGTTTGTGTTTTAATATTTA
TTTGCTTCTCTTATTTTGTCATATTGCGTATAGTTAATAATTTGAGACTTAAAGATAACA
TATCACGAAGAGGGGGATTGTGACATGGAAGTGGGTATTGATTTCGGTACGACATATTCG
ACCGTATGTTACGATTCAAATGGTGTAAGCGGATGTTTGCCGATAGCCGGTTCGGTTTTT
GTCCCGACCGTTGTTTTCATACCAGAGGGTAAGACTGAATATTACATCGGTAACGTAGCG
CACGAGAGGGCTACTTCGTTAAAGGGGCGGTTGTACGTAAATCTTAAGCGTTGGGTAGGA
GCTACGAAGCAAAACATAAATGTATTTCGTAGGAAATTAAAGAACGAACATGACGTGCAA
GTTCACGGTGACTATGATGTACGCATCGGAGGTATAGGTGAAGGTACAGATCGATGTATT
AGGGTGACGACTCTAATCTTTCTTTTTCTTAAAGCGCTAATTATAGAAGTGGAATCAGCT
GTGAACAAAAGAGTTGATGGGTTCGTATGTTCGGTACCGGCAGATTACAACTCGTTCAAA
CGTGGCTATTTAGCTGTAGCCGCAGAAAAATTACAACGAAATATACGGGCGCTAGTGAAC
GAGCCGACGTCCGCCGCACTTTTCTCGATGGCGCGAAGTGATCTTAAGGGAGATGTTGTC
AGTGTTTTTGACTTTGGTGGTGGTACTTTTGATGTGTCGATTCTAGTACGCGTGGCTGAT
ATCTATTGTGTGATGTATTCGATCGGCGACAACTACTTAGGAGGCAGGGACGTTGATCGA
GCGATAATAGAAGTCGTTTATAATAAATTGAACGGAATGGTAGACAGAACGGACCTTCTT
ACCTCCATTCAAGGAATTAAAGAGGATATTTCATCCAGACCGGAATTGGAAGATCATCTT
GTACAAAGCGGTGGAAGAATATATGGTTTCAAACTCACTCACGAGGAACTCGCAGAGATC
TCACTGCCGTTTATTCAGCGTGCGATCTCCTTATTTACATGCGGTTTAAAAACTCTAGGT
AATCCCTCGACTGTGGTAGTACTTACGGGAGGTAGCAGTTCATTGCCCGGCGTCGATGGA
TTACTGAGGCAAATACCTTGCGTAACGGACGTTTATTTTAGCAACAGAGATTATCGTATT
TCTGTCGCCGCAGGAGCGAAAGTTTACAGTGACATTCTTTGCGGGGGAAGTAGTATGAGG
TTGATCGACACATTAACACACAGTCTTTCAGACGAGTTAAGTCATTTCACACCAAAGTTG
ATTTTTCCTAAAGGTTGCGTGGTCCCTAACAAAATTTCTATAGATTTTGGTGTGTCGGGA
TCATCTATTCCCTACGGCGTCATGGAAGGCGAAAGTAATGTCTCTTGGCTAAATGAAATG
ACGTTTAAAGGGATACATTCGCGAAGAAGTTCCGCGAAAAAATCGGATAAAGCTACATAC
GCGATAAGTATTGATGGTAGATTGTCTTTATCTGTCGATGGTGACACAGTGGAAAACGTT
ATGAAAGCTTCCGAAGTAGAGAATGAGTACGAGAGCTTCCAGTATCAAGACGGTCTTCAG
GAAAGTTACGACAGGTATCTTAAGGATTACACATCTGATATAAGTGAGTTATACGATATT
AAGCTAACACTAGAAGATTTAGAACAGAAAATCGATTCAGGGATTTTTAACGATCCGAAA
GATTTGTTGAAAAAATAACCATGCTCATCGAATATGAGTCGAGGCTTGATGATACCTTGG
ATTATTTTTATGCAACAAAGAACAGGAGGAAAGTGTTCGAAGATATAATAGACGTCGTAG
GTTACGCCTTAATGAATGGAAACCGAACAGGTGGTGAGTTATCATTACAAGCTGGGATGT
TAGGTACGGTTCGCGTACAAAAGGCTGATATGAGAGGTATAACGGTCGAAACGGTACAGG
ACAAAACCACAGCGCTAGCGATTATAATATTAGAGGTATGTGGCGCCACCTCGAATTCAA
TATATTCGAGTGGTATGTGTTATAACTATTATATGAACAGACATACCGTCTTAACAGAAA
GGAAAGGTAGTTTGGATGAACCAATAGATCACGGTAGTGACAAGTATTTTAACTTGACGC
CAACCGATCGTTTGTCATGCGCAGATATAATGAAACATAGGGGAGAAATTTATTCTGAAT
TTTGTGTGCTTGTCGGTTGTTACCTCGGAAGGGCGGTAACATATGATGACATCGGCGGAA
TTCACCGACTTCCGGTTGTAGAGACGACGTTAAGTGTTGTCGATAATGCCCAGAAACTTG
GAAAAACAATACCCAGGTGTATAAAAACATATTGCGAAGATAGGTTGAAATACGATCGAA
AAATCAATGATAAGTCGGTGAACAGTAAATATATACCTATGCGTGTGTTCGCTTCAGACA
TAACGAAGTTATTATCGAAACGCTTCGAGACGGTGTCGAACAGTAGTCTGTATAACCAAC
TATTAGACCTTTGTCACACGAGTCGTCCAAAAATTTATGACTATGAGCGCAGGTACCAAT
GGTATTTAAAGGTGATGCACGAATTGTCGAATTCCTTTAAAGCTTATTACGATTTGTCGT
TCAGATCCGATAGGAAAAGGATTCGAAGCGACATGACGTTGCTCGATGGAGATAATTTGC
ACGATTTAGAGAGTTACTTCGAAAGCAATATACAGACCAAAGACCTACGAACAATCGAAG
AGAAAGAAGCCGATTTACTTTACAAGGTCGAACAAACTTTGTTGCGTTATCATGATAAGA
TTGATTCGGCCGAATTGCCGATTGTATATGTCGTATCCGCATATCTAATATATTTTTCAA
TATATTCGACCTGTATGAAGAGAGTAGAACGTCACAAACGGAAGTTTGTTGTGGATTTTG
AGGGGAGAATAGTGATCATAAAACCTCTGGAGGCCATAACGTATGCGAGTATGGTGTCAA
GGACGACCAACTGCATTAGGTTGTGGGCCAGAAATTATGCCGCTCTAACGTTTTGGTTAA
GAAAAACCAACAATCTTCAAACGAATGTATGGAACAAATTTCGCGACGTGCCACAATATT
TGTGTTTCGATACAGTCAACTTCGTTCCTACGGAGATGCTGGACTTAAGGGAGAATATCG
CCGTTAGTGTCATCTCCAAGTGGATTAAACGTAACAACAATCCTAGAAGAGGAAAGTTTC
TTTTCGAATTCAGTGATGCGAAATAATAGACGCATTGAGAAAAACATCGTACGGTAGACG
CAAAATACTATTCAAAATGGGCATTGTTAAAAATAGAGTTGTAAGGTTGAATACTCAACC
AGAATCATTATTTAAGACGCCACGTGATGTGGACGTTATACTCAATAGTGGTTGTGAAGA
CGTTAGAGCCGTATCTGGAAGTACAGACGAGGCACTGGGGATAGTAGCGAAAGTAGCGTA
CAGGACACCTTTGGATGTTTTTACGAACCAAGTGGTACACTTGACGAGCGACCCTAAAAC
TCAATATCGGACGCCCGAGGGCGTACCCGTTGTTTTAAAGGACAATGTGGTAGTGGTAAG
ACCAGCAGTTAGCACTGACTCGACTCTATCCGTATTAAGCACGAGTGCGTATACGGTTTC
TACGGCAAAAACGAGAGAGCATGGAAAGGATGGAAATGATTATACAAACGTAAGCAGACA
AAGTCAAGAGAATTTAGGGCGGGGATTCAAGACTACAACAGACATATCCGAAATATTTAA
CAATCCGAATATGTCTATAGCTTTGGACTTAAATGCTTTGCAAGCGGGAGCGCCCAAAAT
CAATAGTCAACCCGGTGTGGTATCCACGGATCATGCTATTGAAGCATCTAACGCTTTGAG
AGAGCTATGTCGACTGATTACAAAAAGTAATGGATCTGATAAACTGACCCCTTTCTTATT
GGGATCATTACAGTTAGCTCTCACATATTCAACAGTCAGAGAGGCGAGTTACAATGATGC
TAGCGCCGTTACGTTAGCGACACCGGAAGCAGAGGTGCTTAAGTACGGCGATCTAAAGAC
CACTCTGTACAACGTGTTGGAAATCAAGGGTTACGAAAACTCGATGAGGCAATACTTACG
TTTGTTTTCACTGACGACAAGTCATGCGATAGCTAATGGTAAGTTGCAACCTAACGAAAA
AGTATCCATGCAACATGGTGTTACGAAGAAATGGTTGCCATACACATTCGACTTCATGAG
ACCAAACTACTCGTATGTGAACAATAACGCTGTGTATGCATGGCAGTTGGCTCAAGAAAC
AGCGTTCAGAAGGAAGCAGAAAAGCAATCAGCAGGAGGTACACAATACAACTGAATTGAG
TAGAGCGATCGAGTAATGGACTCAAGATTTAAAATACCCGATCTTCAAGTAAGTTCGGAT
CTAGTAAACGATGGTAAAATATACGCGGAACTATATGACGATCCGAAAGCACTCGAGAGG
TACTTGTCTCTCGACAGTAATGATGGAACGGTCTTTATTGGTAAAGCGCAATCACAAATT
ATGATAAGCCGAAATCTTTCGTTAACTATCGTAGTTTCGAATCTCATCTCGGAAGGTACG
GGTTACATCGAGATAAAATTCGTTAACGTCAAAAATGACTATTCGTTTAGTTTTATAATC
ATGTGTGGTGGTGCGTATAAAGGTAATTATTACGTGGGTTTAGTAAGAAAAAGGGGAGTA
GCGCGAGAGATCAACCAACTCGATAATATGAATGGTCAATGGTCAACAACTCGACTGAAT
ACATTGATAACGATAGGGAAAGGCATCGCCAATCTTACAGTAAACAACAACAACGTGTTG
ACGATCGAAGACGAAGAAATTGAAGATATCGCGTACGATTGTCAAATATATAGAGGAAGA
TTATGTGAGCGAAAATTGGCACTAGAAAAATATTATGATCATGCATCCAGTGTGAAAGAG
TATAAATTCTCATATACAAATACGAGATCTCTTATGTTTGCGGTGAGATTCGCTGACGCT
ATCGTGAAACCAGTCAATGCCTGTTTAGAGGATGACGAGACACGTATAAGAAAGCATTAC
GCGGATTATTTTGTCTTCGACCGACCGCCGGTCGTCACTAAACCAGTGAGGAAAACAAAC
ACGGAGAACCAAGAGGACAGAAGAAAAATTTTTGATGAAGGGATGAAAAACCCTACTTCG
TCAAAAATAAGCGCACGAAAAGAACGCGAAGAGATCGTTCATCTAGAGGACGCAGCGGTT
GAGATCGCTAACTTCGATGAGTTGGTCGACAGTAGCGAGTTACCGAGAGTGTTATTAAAG
ACCAAACCGGTTGGTTTCGAAATATTAGATTTCGAACCACCGCAATTGGTGTCCGTGAGC
GACGCGAAGAAGATAAATAGACAACTATCACAATTTATGGCTGATAAACAATTAAGCATC
GGTAGTGAAGCGATAAAATATTTTACTATAATATTGATACAGGCATGTCTCACGTATAGT
ACTTGTAAGAGTAAGCCAAGTCGTCGTTGTCGATCTGTGACAGGAAAGATGTTAGACAAG
AACAACATATTAATATCGTTCACTCTCGATTATGACGAAGTCATAGAGAGATGTATGTCC
TCGGGCGATTTAGATTATGATAACGTGTTGCGAAAATACATGCGATATTATTCAGCAACC
ACAATAGCATTGCTCAAAAATGGAGTGTGTAAACCGAATTATTACACTGCAGCTAGGCAC
GGTGTCATTAAAGCTTATATAAATTATTGTTTCGATTTTTCTTTGTACGACGCTCGATAC
GGGACTAGAGATATAGGGTTAGCACAGTATTTGAGCAGGAAGACAGCGGTAGCTTTGAAG
AAGGAGGAAAGAGAAACACGCGAGTTGTATAACACAAGTCAACTAGGATGGCAGTGACTC
CGGATAGGGGAGTAACTTCTCATCGCGACGACCCTATTACCATGGGAAAATTGGTGATGA
TAACAAATGTAGTTAACATATTGTTAACGATACTTAAAATCATGGCTGTATTAATGTCAG
CGTCTACCGCGATGATGGTAGCGTTATTTGATAGCGTCATGGATATATTGAGTGGTTTTT
CGAGTCAGATATTGGTTGGTAAGTTCGGCAATCCTTCACAAAAATATTACGACGTGTTTG
GAATAGATCACGTATGTGCGGTGAACTATCTAATAACCGCCTCGATATTCATTACTGGAA
ACGCGTTTCTCATTTTCGAGAATGTTTCTAGCATAATAAACAAAACGGGACTAAGTGAAA
TTAAAGGGAGGTATACAGTAAATTGGTATACGTGCTTAGCCGTATCACTAATCACCGTAG
TATCAAAATTTTTCTTATTTTTAATTATGTATTCTTCGAAGCGTGCCGACGAAAGAATGT
TGGCACAAGATCATATCGTAGACGTTATCGTAAACAGTTCAACAGTGATATTAATAGCCA
CATATGGTAAATTATCAAGTATTATGGATGGCGTGGTGGGGTTACAACTGTGCGTGTTTA
CCGGTAGCATTTGGATATACTTATTATACGAAAACATTAAACCAAGTTTACTGATAGGCA
AATTGGTGACTCAAGAAGGCCCGGATAGAGTAATTCATCTAACGCGTGATCATCGAGTCG
TAGTCTCGAGGAATAATAGTCCATTAGTTCTGTTGAGACATTTGTATGGATCTCCAACCG
ATAGCATTACAACTGACCCCGACGGCGAACAAGCCAACGGTGCGCGTAATATATAGGTTT
GACACCGCTTGTACTTTAGCGTATGAAGATATTAACAGCAAGAAAAAGCCATTTGGGTTA
GTAGATCACTTAATAACTATACCGCGGTATTACTTCTCGGATATATTTGTATGTAATAGT
GAAAGATTTCTGAAAACATTAGTAAACATGATGATCGAGAGCGAACAGTATAGAGGTTAC
ATAGCTAATCTCATGGATGGGGCGGATTGCATGATCTATGGTGTCGCTCTGGTCGATGGT
ATTAGTCAGAACGATAGATTGATTTTTCTTAAGGAGCCCAACTACAAAGATCTATTGAAG
GGCGCTGAGGCTAACTTCATAAACGTGAATTTGAGCAGATTAAATAGTTTATATGGACCA
TGCCACGATGTAGAAGACAAAGTCCGACGAAAGAATCACGTATTAGGATTACTAAAAGAA
AATTTTAGGAAAGATAAAGAGCCTCTTGTGCGTGATCATCATTTGTACACTACTATTACC
AAGAGATTGGGTGAATCGGATTTGGTTGATGACAAGTATCTTCTCGTTGAAAACGAAATA
GATAAAAATTTTACGAAAGTCTTAAAGGACCTGTACATAAACGTATCGGATAACATAAGC
AATATTAAAGATAAAGACGTGTTCACCTCATTAATGGAACCAGATCTTATATAATGGGAA
ATATTCTTTCATATGACTACGCTGGCAATCGCGAGATGAATTGGTATCACGAACGCGAGA
TACCGCAAGATTTTTACGTGAATTACCAACGATGTGCTATGGATTACCCTCACGACTCGA
TAAAAGCCTTGTCGGAAATTAATTATAAATTGATACGGAATGAAGGCGCGCTATGTGATT
ATGGTAATAGACGAAACTCATTTATAGTGCAACGTTATGACAATTACGCGAACGAATTGG
TTGATAAACATCAACGAACCTTAGAGGAAACGTATAAGAAACATAAACGTCGTAAAGACA
AATTGTGTAGTTTATACAGATGTTTTTACGCTTAACTCCCAGTGGAGATAGGCAATTACA
AAGCAATCAACATCGAAACAATTTACGTTAACTTTAATATCATCGATCGGCGAATTAAAT
TCAAACGAGAAAATGTATCATTTATCAGCTACAGTTGTACCGAGCCAATCTGTTACGACC
TATGATGTAAAATTTATGGATAGGAGTGTGAAAGCGGTAGTTACTGCGGAGCCTGGAGCT
GTTAACAAGTGGCTAGCTAATAGCAAATACGGCAAGGCAAAAGCCAATGAGGATATGATA
TATGGAATAGATGCGGAGTGGGTAACGACCAATTGTGGTCGTAGCAAAGTCTGCGTACTA
CAAATAGCCAACGAGACAGGATGTCTTATCTACCAGATAGGGAACGCGGAAATAATACCG
CGATCTCTTTATAAATTCTTCTTACATCCCAACAATATTTACGCGGGCGTCGCGGTCGCT
GAAGATTTCAGCAAGCTTTATACCGACTACAATATAGTCAACAATGGTATGGTGGTGGAT
TTACGTGATTTGGCTGCGTCTCGTATGATGAGTACCAAATATAAGTGGTATGGTCTGAAA
AGATTAACCGAAGATTTTTGCGGTTACACTCTTCCAAAGGATAAGAGAGTAACGCTATCG
AACTGGGCGGCATTTGTCCTAAATGCGGAACAGGTGACGTATGCGACATTAGACGCGCTG
GCGTCTTTTGAAAATTACGTGGAGATAGAGTATAACGCTAAGTTAATGCGTGAGTACGCT
ATTCCAGGGGATGCACACATGTGCGATGACGTGTGTGGAATCGGTATATGCGATAATAAC
AAAAATTGCGATGCGGCCGCATTAAGCCGTATTTAAAAGAGACGATAAAATCGTCATAAA
TTAAATATTAAACGTTTTTATGATTTTATAATAATTAAGGAATGTTTTAATATGAATATA
ATAATATAAAAATCGGGG
>Citrus_associated_ampelovirus_1_isolate_YNL8-32
CGTATTTTACCGGACTAGTAGGGATCGAAGCCCCGGTGAACACCACAACCCCCACCCGCA
ATACTCTGCAATTCATTTTGCTCCCTGACGTTTTGCTGGTTTTCTCAAAACCTGCTCCCT
TCCGATTGCTTCTGCGATCATTTTCCTTGCAGCTCTTTTTCTCGTTTCTTTTTCTTTGTT
TATTTTATTTAAATTCTCTCACACCCTTCACTCTATCCAGTCGATTGCATTCGTAATCTT
CTTTCCTGCTTATTTCTTTTATATTATAGTTTTTCTATTTTTATATTATTATATCCTCTT
CAACCCCTAACTCATCTTAGTTTAATACATTTGTATTTTTCTTTCCTATAATTTCTTTTT
TAAAATTATTTCTATTGTTATTATCATATCTATTTATCTTTCTCATCACTCCATCCCTGA
CGATTTCTTCCGAGATCATCTTTTCCTTACCTGTTTTATTTTTAAAAACTTTTTATAATT
TAGTATTATTTTTATTATATTGTAGATTTTTCATCTTTAAACTGATATTCTAGATATATT
TTTTCCTTATTTTTAAATCCTTAGTATTTATAGTTATATTATGTGTTGTTTATTTGATGT
ATTGATAGTTTCTTTAGCTGTAGTTATTTATAAGTTTATCTTTTCCTAAGTTCTTTAGTG
CCTCTATAGTTTTCTTTTTATAAATATGTTTTCTTCTTTTAGTTATTTCATAGCAACGCG
TAGTCTTTTTAGATTCGCGGTTTTCCTTTATTTATATGTTTTATTTCTGAACTGAACGTA
TTGTACCCCTTTTTCTTTTTATTATTTATCCGATCTGTAAGGGGCTTTGGTTATCCCATA
TTCCCTTTTTCATTCTTTGCTTTCTTTTAAGGCAAGACTAAGCCTTCTCCCCCCCAGGAA
GTCTCCGTGATCTGGGTTTTCTTTTCTTCTATCCTATTATCTTCTTCTGATGGCTCCTAT
TACCACCGCCGACGTAGCCAATTCCTTGTCTAAGGAGGCTATGCTTACTGAGCCCCTCAA
GAATTATTTAAACCGCTGTACTTTCAATGTCGGAAGTGAACTCGCCGGACATGTTGACGG
CGAGCTCCGACAGATGTTGCTGGAGAAAGACGCAACGCTCAAATCTAAGCGTCAGGTTCT
CGTTTCTGTTTCCTTATCTACGGAGCAGAAGTCGCGACTGGAGGAGTACTTTCCTGAGTT
GTACCTTAAATTCAAGGACTCCAGTCATTCCGACCATCCCTTCGCCAACGCCATGCGTGC
TTGCCTTAACGCTTACTATGTCAGTTTGCTGCGAGGTGATCACATCATTGATGTGGGTGG
TTCTCTTTCTTCCCATCTGAGTTGTTGCAACAAAAATGTTCATATTTGCAACCCCATACT
CAATGGTAAGGATGTTGCACGTCGGTTTTCTGAGGCGTCAACTATTAAGAATTTAGCCGC
CGATCCTGAGCGCGCTGCGGATCTTGCTTTCCGCGTTTCTCTTGAGTCGTGTACGACTTG
CGAGAAACCCATGCACAAATGTAATTTTTCGGCTACTAATGCTATGTGCGTGGATGTTTA
TGACATGTCTTTAAGGTATATCGTCGATGCCATGCACGACCGTGATATACATAGACTTGT
CTTTGCTGCTATGTTGCCCGTAGAGCTCCTGGAGCCTCGGGGTGAGGTTATGTTGCGCGA
CACGAACACTGTTGTTCGTTGGTCTGAGCGCACTTTTGGTCGGAGTACTGCTGAGTATTT
CATTCAGGGTACTGGTGAGTGTTATAGTCACTCACTTGACGATCTGCGCGGTTTTCTGAG
CGCAGGTAAGGTCGTTTCGAAAAACGGTGGCATTTTCCACGTTATGTTCGACGGCAATCG
TGGCGATTACAAATTGTTCACGATTATCCGCGTCGGCACTGATAAGCCCCTTTTTTCGAC
GTTGCGGAGGTATCCGTCCACTCTAAATGGGATGTATAAAGTTTCCATCCCTGTGGATTT
GCGTAATAGCTACGAGATTAAGGATCTGTATCTCGATGAAGACTTCGTAGCACGCGTGAA
GTCGTATCTTGTTAATACGACGTCGAGCACTAATGATCGAAATTACGAATATACTATGTC
GTGCTTGAGATCGCAAAAGACGCACCTGATTGTCGGCTCTAGAGTCGTTCATTCAAAGGT
TGAGTTAGACCCGAATGAGCTTCCCATTGTTGCCGCAACTTTTTTGCGTGACGCCGTCGG
ATCTCGTCGTAGGGCTCTCGAGGTGGCCAATATTGCTGGCCTCGATGATTGGAGTTTTTG
GAGATGGATCAAATTTATCGTGAACAAGTTTTTATCCATCTTTTCAGGTTGTATCAAGAC
CTTCATATTCTTCTTGCTGAGGGTCTTTAATTCTGATTATTATAACTTTTTAGCGGCTTT
AAGGAAACCGCTCGAACGTGTTGAAGAGCAGGTGGAGGTCACGCTCACACAATCTGCCGT
CTTCCTAACCGAAGATGATGATCTTGTGGACCATGAGGGGTCGTATAAACGTGTCGTGGA
GACGGCGAAGAAGGACGCCGTTTTGAAAAGCGCGGCGAAATTGGAAGAGCTCTTCCGCGA
CGCGGTTGCGTCGCAGATCACTGTTGAGAAGCTCATTGAGGGGCTCAAAGATGAGGAGAA
CGTTGTTGATTCGTTGAAACATATGTGGCGTAATATCGCCAAGAACAACAACAAGGTAAC
GGCGCAAGAGGTTAATGCCGTTGAGATAGACAATATAATCAAAGATCCCGCCTGTAGGGA
TAAGATGTTAAAGGAGAGAACCCTTGCTGAAGGTTTCTGTTTGGAGGATCTGCGTGAAAT
AGAGAGACTTCTCGATGGGAATAATTGCGTACCCAAAGTTGAGCCAATTAGACGCTCACC
GATGGAATTGGGTATTACACCTAAGGTCGAGGAGACATCAACCTCAAGCGTCAGGGATAT
TAAGTCGAAGAAATCTATCCGTGACGGTAAACGCGCCGTTGATACCGCGTCGAAGCCTAA
CGCTAGCCTATTGTCTGACATCAAGAGACATTCTAAGTCTCTGAGATTGAGGGACGACGG
TGCCAGCTCTTCAGGCGCGGTTTTTGATGAGGATAAGAATCGTAAGATTTGTGCGTTTAA
TGATACTCGCGCTGGTGACAAGACCCACAACGATTTGGTGGCTTGTTCTGACGCAGCTCT
GGCTGGTCGCACTCCTGTTATTCGTAAACTCTGCGAGGCCGCTCCTGCTATCGTGCCCGT
TGTTGATGTTGCGCCAGTCGTCGCGCCTGTTTGCGAGGCTACAACTGTCGTAGCTCCCGC
CTCTGTTCCTATGCCTGACGTTCCCTCAATTCTCGTTGATGAAGACGATTTCGATGATGA
CACCAATGGTATCATTGAAGATTTCTTTCGTCAAAGTTCCTCAGGCAAATTGGATTTACC
TTCTGTGGGTATTTCTTCCGGGTCTCTTGATGATTTTCTCCCGGAGTTCGCTTTAGATGA
GTCGCCGGAGACCGTTGCTTCTCCAGCCGCTATTAGGACTGTTCCTGCTGTTTGTAGGCC
TCCTTTAGCCGCTTTGGCTCGTGATGATAAGCGTGACGATGATGGTTGTGCTTCTGTGGC
ACGGCTTGAGTGCGCCCCTTCAAAGGTTAACACTTCTGTGTGTTTTCCTTCTACTGTTCT
CGTCGCCACTGATACTTCTTCTTGTGACGGGGATGTTAGCGAGGTTGTCTCCTCTGACGA
TTGCTCAAGTGACACTGTTAGGGAATCCTCATCTAACTCCGACGATTCGGATGGTGATGG
TGACTCTTTCTGTTTACCTCGCGCTACTGAAGGTTTGATTTCGGGGGGGTATGAGAAGGC
CGCTGATAAGAAACTTTTGAAGTATTTGAGGCCTGAGCATAAAATGGACACACTAAAAAT
TTTTAAAAAATGTCTCCTCTCGAATTGTGACTGGGCTGTGGCCAAAGATCCAATTTTTGC
CATGCGTAGGATGTCCGCCTGCCCTAGTAGGAGTTTGCCTGCCGAATTTCGTGACAAGGC
AGGTGTGGAGTATATGTTACACGCGGCCGTTTCTTGCTATGACCTCTATGCTAAATATCT
GAAGCTTTGTGGTCAAGTAAAACGCGTGTTTCGCACTGGTGATATATGTCAGGAGACAAA
AGACTCGTTTCGGAGTTTGAATGTCTTCAGGAAATTACAAGAGAAGATCTTTATCGATGG
CGAGGCTGTTTCGCCGCAGTGCGCCTTCGCGGTTTTTGACATTGAAGAGCAAAGATTTAT
AACCGCGGAGGATATGAAGAATTCGAGCACGAAAGGAAAGTACTATGCCTGTTGTGATGA
TCTCTTCAAGGGAATAAACTTCAGGATTTTACGTGCTCTTGTTAGGTTTGCGGGGACTTG
CGACGTCGACCTGGTTTTCGACGAGAAGAAAGTCTCTTTGGAGAACACACCTCCTGGGGG
TGGAAAAACGACGAGGTTAGTTGCTGAGTATTTGAAGAACCCCGTCGGCTGTTTGATTGT
CACGGCTAATTCTGGAAGTGCCGCTGACATTAACTCAGAGATTGCCAAGAAACGAAAAAG
ACAAAAGCAGAAGATTGCTCGCACTGCTGACAGTAGGCTAATCAACTGGGTTTCGCAGCA
CAAGATGAATGTTCTAAGGGTCGATGAATGCTTCTTAATGCATTATGGCCAATTAAAGTT
TGTGGCTGCCATCAGTAAGTGCCCCAACATCGTTCTGTACGGTGATGAGAACCAGATCCC
GTTCATCAACAGGATAAAATGCTTCAGTTGCAATAATGAGGTTCTCAAGTCTAGTGGGGT
TGACGTGTTAAACATCGATGGGTCATACCGTTGCCCAGGTGATGTTTGTTTTTACCTTTC
ATCCTTGAAGAAAGTTACGGGTGAGAGGTGTTACCCTCTGGGGGTGAAGAAATTGAATGG
AGAGAGGGGGAATAGAAGTTTGTCAAGCACTCCTATCTTGTCTGTTGATGATGTTCCGAC
GTCGGGTTTCGACGTTTATGTCACTTACACACAGATGGAGAAGAACATGTTGCAAGCCTC
TCTCATCCGCAGAAAATGCGCAAAAACCGTGTTGACGGTTCATCAGGTTCAAGGAAAGAC
CTATGGTAATGTGGCAGTGGTAAGAATAAAGCCGGCAGATGATCAAGTTTTCAATTCTTT
GGGTCATCATATTGTTGCTATCAGCCGGCATACAGAATCCATGAAATACTTCTGTCTATC
TAGGAAGTTAGATGACAGGTTGGGCAAAGCTATTAGCGCCATGGGTACTGTGAAGGATGA
GCTATTGCGTGGTGTAGAATGTTCCAATGGCTCACGCAATTTATATTACAGCGCCTAACG
TCAAGTCCGCTATGATTGCGCCACACTCCGCTGTCAGTCGGAGTCATTTGAATATCGTGA
ATCTCTTTCTCGAGGAAGTAGTCAAGGGGAGCACGAGTCTAGAATTCTTTCACAGGGAAG
ACTGTGTTGAATTCGAAGACTTTGATGTGAACCTTGACAATGTACTTATTAGAGAGAGTG
AACGTAAGGTGGCAATTGCAAGCAATCCCGATGTTGTTCCAGTTATTCGCTCTCAAATTG
GGAGCAAGAAGCGTAATTCTTTAAGGAGCAACATCCTGACGTTTGAGGCGAGAAATTTTA
ATGCGGACAGAGGTGTAGATATCTCGTGCGATGAGTACGTTTCTGATATACTCGTGGAAA
ACTTTTTCTCGAAATTAATCGATGAATCTAAGTTAGCACAAGTACTCGTCGACTCGACTA
GTGTGTCGGTTCCTAAATTGGGTGATTGGATTGATTCGCGTGATGGCGGTAAATTCAAAG
GGCTTGTCAACGACCTTAGTGTCCCTCGGGACATCGAAGACAACCTGACGAATTTCCGCC
TGATGGTCAAATCTGATGCTAAGCCCAAATTAGATGACTCCATAATATCCAAAGTTTCAT
CGGGTCAGAATATCGTCTACCACAAGAAGAAAATTAATGCCGTTTTCAGTAACGTATTTT
TGCAGGTGGTGGAAGCTTTGAGGTTCTGTCTGGTCCCGAACGTCATCTTGTATACGGGTA
TGAATACAGATGACTTTGCTAGTGAAGTCCAATCTCGTATAGGTCCGGATATCGATAATT
ATTTTTGTGGGGAGTTGGACATTTCGAAGTATGATAAGTCTCAAGGCCCTCTTTTTAAGC
AAATCGAGGAGAAAATTCTCCGTCGTTTTGGGGTCGAGGCATCTGTTTTAGACAAGTGGT
ACGCAAGTGAATATGAATCGTGCGTGACCACCGAGGATCGTGCTTTTCAAGCAGACATCG
GCGCTCAACGGAGATCTGGTGCATCCAATACATGGCTGGGTAATACTCTGATTAATATGT
GCTTGCAGGCTGCTTGCTCTAATTTTGAAGATTTCTCATGTATTGCGTTTGCAGGCGATG
ATTCTTTGATTTTATCTCGCCTTCCCGTCGCCAATGTCTATTCTGAGATTCAAGATATGT
ACGGTTTCGATGTGAAATTTATCCAACACGCGGCGCCGTATTTTTGTTCTAAATATCTTG
TGAACAACGGCGCCAATCTCGTTTTTGTCCCGGATCCGTACAAAGTGCTCGTCAAGCTCG
GTAGGCTAGTCTCAGATAAAGAGAAGCTCTGCCATGAAATTTTTATTAGTTTCTGTGATG
CCGTTAAATATTTAAACAACGAAGTAGTAGTAAGTAAACTTGTTTATTATCATAGCATTA
AGTATGGTCCTGCTGCTTTCGCGTACGGTGCTTTTGCTAGCATCCATTGCATTTCTGCAA
ATTTCGCGCAGTTTAAGCGTCTGTTTTACAGCCGCTCAGGACACGGTTTTTGTTTATCCC
TTAATGATTGATTTTATTGAGTTTGTTGTGCGTTTGTTTGTTTTGGGTTTTCTTTTTCTT
TTGTTTTTCCGGTTTTACTTTTCTGGACTGGTACGTTGTCGACGTCGTCGGCCTCCACCT
CTTTTTTGAGGGAGAAAAGGGACAATACCCGGTTGAGATACTCGTGATATCTCCGAGCTG
CCACAACGTCAATGTGGTTCTGTTCAGTCGAGCTGCCCCAACGTCAAAGGGGTGTTTTCG
GTCCGACGGCCGCCTTCATTGTAAAGGGAGAAAAGCGTCATCGTTTAACAATTTCGTGAA
TTGTTCGAGCTGCCTCAACGTTAATGAGGTTTTGGGGAAACGTTAAGTGTTAACGTGAAA
CACTCATTTGTGCACATAAACTAGTTTTGTAAATATTAGATTTTTTGAGCGTCATGGTTC
TTTTCCATGCGTGGTGGTGTAGCATCGATGTAAGTGTCGCTTTCCCGACCGTTGTAAGTC
GTCGTTTTGAATCACGACGCGGTACGTTGTTCGCTGCCGCGTGACGTCGCGGGGCGTCGT
GGTTCTTGGTAGGGCGGGTTGACGTCGCGCTCTTTTGTACATAGTTGTATATATTTTCTT
TTCTTTTTGTTGTAAATAGTAGTTTAGGGTAATGTACATTAAAACGTAGTTATGTACGGG
TACTATGCGTCGATAGATATAAAGTCGTAAAATAAAAATGTTTAAGGGTTTAGTAACCGT
TCTATTTTTGTATATACTCGCCAGGGGAGACTGTAAGATAACACTACACAATTCATTGGC
TGTGGATATGATTTGTAGTGGTGGAATAATCGCTCGTAGAGGATCTTCTGTCTTTTTGTC
CGGCAACGGCAGGTGTGCTGATGTCGTCAATGATGGGAATAGGACGTTGTTTGAATACAA
TGAACTTCCTATCAAGACATATGTTGATCTTTCTTATGTCGATGCGTGTACTTTTGCCGC
TGAAATAGTAATCAACGGTGTCGTCATAGCAAAAAGCGATTGTCAATGCACCTATGATCG
ACCTATCTTAAGTCCATGCACAATTCACAGGACGAACAATTTCTGTTGTTTAGAGAATTT
TGGTACGGACACTACTTGCGATATCGATACGGAGTATTATAAATTTATCAACTCGTGTAG
TACCAGAGTTTACAAGTACGCGTACGACGATAAACTTGGACTGGTAATCGCAAATACGAC
TGATGATATTGTGGCTAATATAGGCGGTGCTGAAAGCCCTGCAAATAACCATGAACACGA
ACCAGTTCACCTCGGCCATTCTAACGCTAACGTATGTTTGCGTTTGTGTTTTAATATTTA
TTTGCTTCTCTTATTTTGTCATATTGCGTATAGTTAATAATTTAAGACTTAAAGATAACA
TATCACGAAGAGGGGGATTGTGACATGGAAGTGGGTATTGATTTCGGTACGACATACTCG
ACCGTATGTTACGATTCAAATGGTGTAAGCGGATGTTTGCCGATAGCCGGTTCGGTTTTT
GTCCCGACCGTTGTTTTCATACCAGAGGGTAAGACTGAATATTACATCGGTAACGTAGCA
CACGAGAGGGCTACTTCGTTAAAGGGGCGGTTGTACGTAAATCTTAAGCGTTGGGTAGGA
GCTACGAAGCAAAACATAAATGTATTTCGTAGGAAATTAAAGAACGAACATGACGTGCAA
GTTCACGGTGACTATGACGTACGCATCGGAGGTATAGGTGAAGGTACAGATCGATGTATT
AGGGTGACGACTCTAATCTTTCTTTTTCTTAAAGCGCTAATTACAGAAGTGGAATCAGCC
GTGAACAAAAGAGTTGATGGGTTCGTATGTTCGGTACCGGCAGATTACAACTCGTTCAAA
CGTGGCTATTTAGCTGTAGCCGCAGAAAAATTACAACGAAATATACGGGCGCTAGTGAAC
GAACCGACGTCCGCCGCACTTTTTTCGATGGCGCGAAGTGATCTTAAGGGAGATGTTGTC
AGTGTCTTTGACTTTGGTGGTGGTACTTTTGATGTGTCGATTCTAGTACGCGTGGCTGAT
ATCTATTGTGTGATGTATTCGATCGGCGACAACTACTTAGGAGGCAGGGACGTTGATCGA
GCGATAATAGAAGTCGTTTATAATAAATTGAACGGAATGGTAGACAGAACGGATCTTCTT
ACCTCCATTCAAGGAATTAAAGAGGATATTTCATCCAGACCGGAATTGGAAGATCATCTT
GTACAAAGCGGTGGAAGAATATATGGTTTCAAACTCACTCACGAGGAACTCGCAGAGATC
TCACTGCCGTTTATTCAGCGTGCGATCTCCTTATTTACATGTGGTTTAAAAACTCTAGGT
AATCCTTCGACTGTGGTAGTACTTACAGGAGGTAGCAGTTCATTGCCCGGCGTCGATGGA
TTACTGAGACAAATACCTTGCGTAACGGACATATATTTTAGCAACAGAGATTATCGTATT
TCTGTCGCCGCAGGAGCGAAAGTTTACAGTGACATTCTTTGCGGGGGAAGTAGTATGAGG
TTGATCGACACATTAACACACAGTCTCTCTGACGAGTTAAGTTATCTCACACCAAAGTTG
ATTTTTCCTAAAGGTTGCGTGGTCCCTAACAAAATTTCTATAGATTTTGGTGTGTCGGGA
TCATCTATTCCCTACGGCGTCATGGAAGGCGAAAGTAATGTCTCTTGGCTAAATGAAATG
ACGTTTAAAGGGATACATTCGCGAAGAAGTTCCGCGAGAAAATCGGATAAAGCTACATAC
GCGATAAGTATTGATGGTAGATTGTCTTTATCTGTCGATGGTGACACAGTGGAAAACATT
ATGAAAGCTTCCGAAGTAGAGGATGAGTACGAGAGCTTCCAGTATCAAGACGGTCTTCAG
GAAAGTTACGACAGGTATCTTAAAGATTACACATCTGATATAAGTGAGTTATACGATATT
AAGCTAACACTAGAAGATTTAGAACAGAAAATCGATTCAGGGACTTTTAACGATCCGAAA
GATTTGTTACAAAAATAACCATGCTGATCGAATATGAGTCGAGACTTGATGATACTTTGG
ATTATTTTTATGCGACAAAGAACAGGAGGAAAGTGTTCGAAGATATAATAGACGTCGTAG
GTTACGCCTTAATGAATGAAAACCGAACAGGTGGTGAGTTGTCATTACAAGCTGGGATGT
TAGGTACGGTTCGCGTACAAAAGGCCGATATAAGAGGTATAACGGTCGAAACGATACAGG
ACAAAAACACAGCGCTAGCGATTATAATATTAGAGGTATGTGGCGCCACCTCGAATTCAA
TATATTCGAGTGATATGTGTTATTACTATTATATGAACAGACATAGCGTCTTAACAGAAA
GGAAAGGTAGTTTGGATGAACCAATAGATCACGGTAGTGACAAGTATTTTAACTTGACAC
CAACCGATCGTTCGTCATGCGCAGATATAATGAGATATAGGGGAGAAATTTATTCTGAAT
TTTGTGTGCTTGTCGGTTGTTACCTCGGAAGGGCGGTAACATATGATGACATCGGCGGAA
TTCACCGACTTCCGGTTGTAGAGACGATGTTAAGTGTTGTCGATAATGCCCAGAAACTTG
GAAAAACAATACCCAGGTGTATAAAAACATATTGCGAAGATAGGTTGAAATACGATCGAA
AAATCAATGATAAGTCGGTAAATAGTAAATATATACCAATGCGTGTGTTCGCTTCAGACA
TAACGAAGTTATTATCGAAACGCTTCGAGACGGTATCGAACAGTAGTCTGTATAACCAAC
TATTAGACCTTTGTCACGCGAGTCGTCCCAAAATTTATGACTATGAGCGCAGGTACCAAT
GGTATATAAGGGTAATGCACGAATTGTCGAATTCCTTTAAAACTTATTACGATTTGTCGT
TCAGATCGGATAGGAAAAGGATTCGAAGCGACATGACGTTGCTTGATGGAGATAATTTGC
ACGATTTAGAGAGTTACTTCGAAAGTAATATACAGACCAAAGACCTACGAACAATCGAAG
AGAAAGAAGTCGATTTACTTTACAAGGTCGAACAAACTTTGTTGCGTTATCATGATAAAA
TTGATTCGGCCGAATTGCCTATTGTATATGTCGTATCCGCATATCTAATATATTTTTCAA
TATATTCGACCTGTATGAAGAGAGTAGAACGTCACAAACGGAAGTTTGTTGTGGATTTTG
AGGGGAGAATAGTGATTATAAAACCTCTGGAGGCTATAACGTATGCGAGTATGGTGTCAA
GGACGACTAACTGCATTAGGTTGTGGGCCAGAAATTATGCCGCTCTAACGTTTTGGTTAA
GAAAAACCAACAATCTTCAAACGAACGTATGGAACAAATTTCGCGACGTGCCACAATATT
TGTGTTTCGATACAGTCAACTTCGTTCCTACGGAAATGATGGACTTAAGGGAGAATATCG
CCGTTAGTGTCATCTCCAAGTGGATTAAATGTAACAACAATCCTAGAAGAGGAAAGTTTC
TTTTCGAATTCAGTGATGCGAAATAATAGACGCATTGAGAAAAACATCGTACGATAGACG
CAAATATTATTCAAAATGGGCATTGTTAAAAATAGAGTTATAAGGTTGAATACTCAACCA
GGATCATTATTTAAGACGCCACGTGATGTGGACGTTATACTCAATAGTGGTTGTGAAGAC
GTTAGAGCCGTATCTGGAAGTTCAGACGAGGCATTGGGGATAGTAGCGAAAGTAGCCTAC
AGGACACCTTTGGATGTTTTTACAAACCAAGTGGTACACTTGACAAGCGACCCAAAAACT
GAATATCGGACGCCCGAGGGCGTACCCGTTATATTAAAGGATAATGTAGTAGTGGTAAGA
CCAGCAGTTAGCACTGACTCGACTCTACCCGTATTAAGCACGAGTGCGTATACGATTTCT
ACTGATAAAACGAGGGAGCATGGAAAGAATAGAGAAGATTATGCAAACGTAAGCAGACAA
AGTCAAGAGAATTTAGGGCGGGGATTCAAGACCACAACAGACATAACCGAAATATTTAAC
AATCCGAATATGTCTATAGCTTTGGACTTAAATGCTTTGCAAGCGGGAGCGCCGAAAATC
AATAGTCAACCCGGTGTGGTATCCACGGATCATGCTATTGAAACATCTAACGCTTTGAGA
GAGCTATGTCGACAGATTACAAAAAGTAATGGATCTGATAAACTGACCCCTTTCTTATTG
GGATCATTGCAGTTAGCTCTCACATATTCAACTGTCAGAGAGGCGAGTTACAATGATGCT
AGCGCCGTTACGTTAGCGACACCGGAAGCAGAGGTGCTTAAGTACGGCGATCTAAGGACC
ACTCTGTACAACGTGTTGGAAGTCAAGGGGTATGAAAACTCGATGAGGCAATACTTACGT
TTGTTTTCACTGACGACAAGTCATGCGATAGCTAACGGTAAGTTGCAACCTAACGAAAAA
GTATCCATGCAACATGGTGTTACAAAGAAATGGTTGCCATACACATTCGACTTCATGAGA
CCAAACTACTCGTATGTGAACAATAACGCTGTGTATGCGTGGCAGTTGGCTCAAGAAACA
GCGTTCAAAAGGAAGCAGAAAAGCAATCAACAGGAGGTACACAATACGGCTGAATTGAGT
AGAGCGATCGAGTAATGGGTTCAAGATTTAAAATACCCGATCTTCAAGTGAGTTCGGATC
TAGTAAACGACGGTAAAATATACGCGGAATTATATGACGATCCGAAAGCACTCGAGAGAT
ACTTGTCTCTCGACAGTAATGATGGAACGGTCTTTATTGGTAAAGCGCAATCACAAAATA
TGATAAGCCGAAATCTTTCGTTAACTATCGTAGTTTCGAATCTCATCTCGGAAGGTACGG
GTTACATCGAGATAAAATTCGTTAACGTAAAAAATAACTATTCGTTTAGTTTTATAATCA
TGTGTGGTGGTGCGTATAAAGGTAATTATTACGTAGGTTTAGTAAGAAAGAGGGGAGTAG
CGCGAGAGATCAACCAACTCGATGATATGAATGGTCAATGGTCGACGATTCAACTGGGTA
CATTGATAACGATAGAGAGAGGCATTGCTAATCTTATAGTAAACAAAAACAACGTGTTGA
CGATCAAAGACGAAGAAATAGAAGATATCGCGTACGATTGTCAAATATATAGAGGGAGAT
TATGTGAACGAAAATTGGCACTAGAAAAATATTATGATCATGCATCCAGTGTGAAAGAGT
ATAAATTCTCATACACAAATACGAGATCTCTTATGTTTGCGGTGAGATTCGCTGACGCTA
TCGTGAAACCGGTCAATGGCTGTCTGGATGATGACGAGACACGTATAAGAAAGCATTACG
CGGATTATTTTGTCTTCGACCGACCGCCGGTCATCACTAAACCAGTGAGGAAAACAAACA
CGGAGAACCAAGAGGACGGAGAAAAAATTTTTGAAGAAGAGAAGAAAAACCTTACTTCGT
CAAAAATAAGCGCACGAAGAGAACGCGAAGAGATCGTTCATCTAGAGGACGCGGCGGTTG
AGATCGCTAACTTCGATGAGTTGGTCGACGGTAGTGAGTTACCGAGAGTGTTAGCAAAGA
CCAAACCGGTCGGTTTCGAAATATTAGATTTCGAACCACCGCAATTGGTGTCCGTGAGCG
ACGCGAAGAAGATAAATGGACGACTATCACAATTTATGGCTGACAAACAATTAAGCATCG
GTAGTGAAGCGATAAAATATTTTTGTATAATATTGATACAGGCATGTCTCACGTATAGTA
CTTGTAAGAGTAAGCCAAGTCGTCGTTGTCGATCTGTGACAGGAAAGATGTTAGACAAAA
ACAACACATTAACATCGTTCACTCTCGACTATGACGAAGTCATAGAGAGATGTATATCCT
TGGGCGATTTAGATTATGATAATGTGTTGCGAAAATACATGCGATATTATTCAGCAACCA
CAATAGCATTGCTCAAAAATGGAGTGTGTAAACCGAATTATTACACTGCAGCTAGGCACG
GTGTCATTAAAGCTTATATAAATTATTGTTTCGATTTTTCTTTGTACGACGCTCGATACG
GGACTAGAGATATAGGGTTAGCACAGTATTTGAGCAGGAAGACGGCGGTAGCTTTGAAGA
AGGACGAAAGAGAAACACGCGAGTTATATAACACAAGTCAACTAGGATGGCAGTGACTCC
GGATAGGGGAGTAACTTCTCATCGCGACGACCCTATTACCATGGGAAAAATGGTGATGAT
AACAAATGTAGTTAACATATTGTTAACGATACTTAAAATCATAGCTGTATTAATGTCAGC
GTCTACCGCGATGATGGTAGCGTTATTTGATAGCGTCATGGATATACTGAGTGGTTTTTC
GAGTCAGATATTGGTTGGTAAGTTCGGTAATCCTTCACAAAAATATTACGACGTGTTTGG
AATAGATCACGTATGTGCGGTGAACTATCTAATAACCGCCTCGATATTCATTACTGGAAA
TGTGTTTCTCATTTTCGAGAATGTTTCTAGCATAATAAACAAAACGGGACTAAGTGAAAT
TAAAGGGAGGTATACAGTAAATTGGTATACGTGCTTAGCTGTATCACTAATCACCGTAGT
ATCAAAATTTATTCTATTTTTAATTATGTATTCTTCGAAGCATGCCGACGAAAGAATGTT
GGCACAAGATCATATCGTAGACGTTATCGTGAACAGTTCAACAGTAATATTAATAGCCAC
ATATGGTAAATTATCAAGTATCATGGATGGCGTGGTAGGGTTACAACTGTGCGTGTTTAC
CGGTAGCATTTGGATATACTTATTATACGAAAACATTAAACCAAGTTTACTGATAGGCAA
ATTGGTAACTCAAGAAGGCGCGGATAGAGTAATTCATCTAAAGCGTGATCATCGAGTCGT
AGTCTCGAGGAATAATAGTCCATTAGTTCTGTTGAGACATCTGTATGGATCTCCAACCGA
TAGCATTGCAACTGACCCCGACGGCGAACAAGCCGACGGTGCGCGTAATATATAGGTTTG
ACACCGCTTGTACTTTAGCGTATGAAGATATTAACAGCAAGAAAAAGCCATTTGGATTAG
TAGATCACTTAATAACTACACCGCGGTATTTCTTCACGGATATATTTGTATGTAATAGTG
AAAGATTTCTGAAAACATTAGTAAACATGATGATCGAGAGCGAACAGTATAGAGGTTACA
TAGCTAATATCATGGATGGGACGGATTGCGTGATCTATGGTGCCGCTCTGGTCGATGGTA
TTAGTCAGAATGATAGATTGATTTTTCTTAAGGAGCCCAACTACAAAGATCTATTGAAGG
GCGCTGAGGCCAACTTCATAAACGCGAATTTGAGCAGATTAAATAGTTTACATGGACCAT
GCCGCGATGCAGAGGACAAAGTCCGACGAAAGAATCACGTATTAGGATTACTAAAAGAAA
ATTTTAGGAAAGATAAAGAGCCTCTTATGCGCGATCATCACTTGTACACTGCTATTACCA
AGAGATTGGGTGAATCGGATTTGGTCGATGACAAGTATCTTCTCGTTGAAAACGAAATAG
ATAAAAATTTTACGAAAGTCTTAAAGGACCTGTACATAAACGTGTCGGATAATATAAGCA
GTATTAAAGATAAAGACGTGTTTACCTCATTAATGGAACCAGATCTCATATAATGGGAAA
TATTCTTTCATATGACTACGCTGGCGATCGCGAGATGAATTGGTATCACGAACGCGAGAT
ACCGCAAGAATTTTACGTGAATTACCAACGATGTGCTATGGATTATCCTCACGACTCGAT
AAAAGCCTTGTCGGAAATTAACTATAAATTGATACGGAATGAAGGCGCGCTATGTGATTA
TGGTAATAGACGAAACTCATTTATAGTGCAACGTTATGACAATTACGCGAGCGAATTGGT
TGATAAACATCAACGAACCTTAGAGGAAACGTATAAGAAACATAAACGTCGTAAAGACAA
ATTGTGTAGTTTATACAGATGTTTTTACGCTTAACTCCCAGTGGAGATAGGCAATTACAA
AGCAATTAACATCGAAACAATTTACGTTAACTTTAATATTATCGATCAGCGAATTAAACT
CAAACAAGAAAATGTATCATTTATCAGCTACGGTTGTACCGAGCCAATCTGTTACGACCT
ATGATGTAAAATTTATGAATAGGAGTGTGAAAGCGGTAGTTACCGCGGAGCCTGGAGCTG
TTAACAAGTGGCTAGCTAATAGCAAATACGGCAAGGCAAAAGCCAACGAGGATATGATAT
ATGGAATAGATGCGGAGTGGGTAACGACCAATTGTGGTCGTAGCAAAGTCTGCGTACTAC
AAATAGCCAACGAGACAGGATGTCTTATCTACCAGATAGGGAACGCGGAAATAATACCGC
GATCTCTTTATAAATTCTTCTTACATCCTAACAACATTTACGCGGGCGTCGCGGTCGCTG
AAGATTTCAGCAAACTTTACACCGACTACAATATAGTCAACAATGGTATGGTGGTGGATT
TACGTGACTTGGCTGTGTCTCGTATGATGAGTACTAAATATAAGTGGTATGGTCTGAAAA
GATTAACTGAAGATTTTTGCGGTTACACTCTTCCAAAGGATAAGAGAGTAACGCTATCGA
ACTGGGCGGCATTTGTCCTAAATGCGGAACAGGTGACGTACGCGACATTAGACGCGCTGG
CGTCTTTTGAAAATTACGTGGAGATAGAGTATAACGCTAAATTAATGCGTGAGTACGCTA
TTCCAGGGGATGCACACATGTGCGATGACGTGTGTGGAATCGGTATATGCGATAATAACG
AAATCGCGATGCGGCCGCATTAAGCCGTATTTTAAAGAGACGATAAAATCGTCATGAATT
AAATATTTAAAATTTTTATAATAATTAAGGAATGTTTTAATATGATTATAATAATATAAA
AATCGGGG
>Citrus_associated_ampelovirus_1_isolate_YNL8-72
CGTATTTTACCGGACTAGTAGGGATCGAAGCCCCGGTGAACACCACAACCCCCACCCGCA
ATACTCTGCAATTCATTTTGCTCCCCGACGTTTTGCTGGTTTTCTCAAAACCTGCTCCCT
ATCGATTGCTTCTGCGATCATTTTCCTTGCAGTTCTTTTTCTTGTTTCTTTTTCTTTGTT
TATTTTATTTAAATTCTCTCACACCCTTCACTCTATCCAGTAGATTGCTTTTGTAATCTT
CTTTCCTGCTTATTTCTTTTATACTATAGTTTTTCTATTTTTATATTATTATATCCTCTT
CAACCCCTAACTCATCTTAGTTTAATACATTTGTATTTTTCTTTCCTATAATTTCTTTTT
TAAAATTATTTCTATTGTTATTATTATATCTATTTATCTTACTCATCACTCCATCCCTGA
CGATTTCTTCCGAGGTCATCTTTTCCTTATCTGTTTTATTTTTAAAAATTTTTTATAATC
TAGTATTATTTTTATTATATTGTAGACTTTTCATCTTTAAACTGATATTCTAGATATAAT
TTTTCCTTATTTTTAAATCCTTAGTATTTATAGTTATATTATGTGTTGTTTATTTGATGT
GTTGATAGTTACTTTAGCTGTAGTTATTTATAAGTTCATCTTTTCCTAAGTTCTTTAGTG
CCTCCATAGTTTTCTTTTTATAAATATGTTTTCTTCTTTTAGTTATTTCATAGCAACGCG
TAGTCTTTTTAGATTCGCGGTTTTCCTTTATTTATATGTTTTATTTCTGAACTGAACGTA
TTGTACCCCTTTTTCTTTTTATTATTTATCCGATCTGTAAGGGGCTTTGGTTATCCCATA
TTCCCCTTTTCTTTCTTTGCTTTCTTTTAAGGCAAGACTAAGCCTTCTCCCCCCCAGGAA
GTCTCCGTGATCTGGGTTTTCTTTTCTTCTATCCTCTTATCTTCTTCTGATGGCTCCTAT
TACCACAGCCGACGTAGCCAATTCCTTGTCTAAGGAGGCTATGCTGGCTGAGCCCCTTAA
AAATTATTTAAACCGCTGCACTTTCAATGTCGGAAGTGAACTCGCCGGACATGTTGACGG
CGAGCTTCGACAGATGTTGCTGGAGAAAGACGCAACGCTCAAATCTAAGCGTCAGGTTCT
CGTTTCTGTTTCCTTATCTACGGAGCAGAAGTCGCGACTGGAGGAGTACTTTCCTGAGTT
GTATCTTAAATTCAAGGACTCCAGTCATTCCGACCATCCCTTCGCTAACGCCATGCGTGC
TTGCCTTAACGCTTACTATGTCAGTTTGCTGCGAGGTGATCACATCATTGATGTGGGTGG
TTCTCTTTCTTCCCATCTGAGTTGTTGCAACAAAAATGTTCATATTTGCAACCCCATACT
CAATGGTAAGGATGTTGCACGTCGGTTTTCTGAGGCGTCAACTATCAAGAATTTAGCCGC
CGATCCTGAGCGCGCTGCGGATCTTGCTTTCCGCGTTTCTCTTGAGTCATGTACGACTTG
CGAGAAACCCATGCACAAATGTAATTTTTCGGCTACTAATGCTATGTGCGTGGATGTTTA
TGACATGTCTTTAAGGTATATCGTCGATGCCATGCACGACCGTGATATACATAGACTTGT
CTTTGCTGCTATGTTGCCCGTAGAGCTCCTGGAGCCTCGGGGTGAGGTTATGTTGCGCGA
CACGAACACTGTTGTTCGTTGGTCTGAGCGCACTTTTGGTCGGAGTACTGCTGAATATTT
CATTCAGGGTACTGGTGAGTGTTATAGTCACTCACTTGATGATCTGCGCGGTTTTCTGAG
CGCAGGTAAGGTCGTTTCGAAAAACGGTGGCATTTTCCACGTTATGTTCGACGGCAATCG
TGGCGACTACAAATTGTTCACGATTATCCGCGTCGGCACTGATAAGCCCCTTTTTTCGAC
GTTGCGGAGGTATCCATCCACTCTGAATGGGATGTATAAAGTTTCCATCCCTGTGGATTT
GCGTAATAGCTACGAGATCAAGGATCTGTATCTCGACGAAGACTTCGTAGCACGCGTGAA
GTCGTATCTTGTTAATACGACGTCGAGCACTAATGATCGAAACTACGAATATACTATGTC
GTGCTTGAGATCGCAAAAGACGCACCTGATTGTCGGCTCTAGAGTCGTTCATTCAAAGGT
CGAGTTAGACCCGAATGAGCTTCCCATTGTTGCCGCGACTTTTTTGCGTGACGCCGTCGG
ATCTCGTCGTAGGGCTATCGAGGTGGCCAATATAGCTGGCCTCGATGATTGGAGTTTTTG
GAGATGGATCAAATTTATCGTGAACAAGTTTTTATCCATCTTTTCGGGTTGTATCAAGAC
CTTCATATTCTTCTTGCTGAGGGTCTTTAATTCTGATTATTATAACTTTTTAGCGGCTTT
AAGGAAACCGCTCGAACGTGTTGAAGAGCAGGTGGAGGTCACGCTCACACAATCTACCGT
CTTCCTAACCGAAGATGATGATCTTGTGGACCATGAGGGGTCGTACAAACGTGTCGTGGA
GACGGCGAAGAAGGACGCCGTTTTGAAAAGCGCGGCGAAATTGGAAGAGCTCTTCCGCGA
CGCGGTTGCGTCGCAGATCACTGTTGAGAAGCTCATTGAGGGGCTCAAAAATGAGGAGAA
CGTTGTTGATTCGTTGAAACATATGTGGCGTAATATCGCCAAGAACAACAACAAGGTAAC
GGCGCAAGAAGTTAATGCCGTTGAGATAGACAATATAATCAAAGATCCCGCCTGTAGGGA
TAAGATGTTGAAGGAGAGAACCCTTGCTGAAGGTTTCTGTTTGGAGGATCTGCGTGAAAT
AGAGAGACTTCTCGATGGGAATAATTGCGTACCCAAAGTTGAGCCAATAAGACGCTCACC
GATGGAATTGGGTATTACACCTAAGGTCGAGGAGACATTAACCTCCAGCGTCAAGGATAC
TAAGTTGAAGAAATCTATCCGTGACGGTAAACGCACCGTTGACACCGCGTCGAAGCCTAA
CGCTAGCCTATTGTCTGATATCAAGAGACATTCTAAGTCTCTGAGATTGAGGGACGACGG
TGCCAGCTCTTCAGGCGCGGTTTTTGATGAGGATAAGAACCGTAAGATTTGTGCGTTCAA
TGATACTCGCGCTGGTGACAAGACCCATAATGATTTGGTGGCTTGTTCTGACGCAGCTCT
GGCTGGTCGCACTCCTGTCGTTCGTAAACTCTGCGAGGCCGCTCCTGCTATCGTGCCCGT
TGTTGATGTTGCGCCAGTCGTCGCGCCCGTTAGCGAGGCTACAACTGTTTTAGCTCCCGC
CTCTGTTCCTATGCCTGACGTTCCCTCAAGCCTCGTTGATGAAGATGATTTCGATGATGA
CACCAATGGTGTTATTGAAGATTTCTTTCGTCAATGTTCCTCAGGCACTTCGGATTCACC
TTCTGTGGGTATTTCTTCCGGGTCTCTTGATGATTTTCTCCCGGAGTTCGCTTTAGATGA
GTCGCCGGAGACCGTTGCTTCTCCTGCCGCTATTAGGACTGTTCCTGCTGTTTGTAGGCC
TCCTTTAGCCGCTTTGGCTCGTGATGATAAGCGTGACGATGATGGTTGTGCTTCTGTGGC
ACGGCTTGAGTGCGCCCCTTCAAAGGTTAACACTTCTGTGTGTTTTCCTTCTACTGATCT
CGTCGCCACCGATACTTCTTCTTGCGACGGGGATGTTAGCGAGGTTGTCTCCTCTGACGA
TTGCTCAAGTGACACTGTTAGGGAATCCTCATCTAACTCCGACGATTCGGATGGTGATGG
TGACTCTTTCCATTTACCTCGCGCTGCTGAGGGTTTGATTTCGGGGGGGTATGAGAAGGC
CGCTGATAAGAAACTTTTGAAGTATTTGAGGCCTGAGCATACAATGGACACACTAAAAAT
TTTTAAGAAGTGTCTCCTCTCGAATTGTGACTGGGCTGTGGCCAAAGATCCAATTTTTTC
CATGCGTAGGATGTCCGCCTGCCCCAGTAGGAGTTTGCCTGCCGAATTTCGTGACAAGGC
AGGTGTGGAGTATATGTTACACGCGGCCGTTTCTTGCTATGACCTCTATGCTAAATATCT
GAAGCTTTGTGGTCAAGTTAAACGCGTGTTTCGCACTGGTGATATATGTCAGGAGACAAA
AGACTCGTTTCGGAGTTTGAATGTCTTCAGGAAATTACAAGAGAAGATCTTTATCGATGG
CGAAGCTGTTTCGCCGCAGTGCGCCTTCGCGGTTTTTGACATTGAAGAGCAAAGATTTAT
AACCGCGGAGGATATGAAGAATTCGAGCACGAAAGGAAAGTACTATGCCTGTTGTGATGA
TCTCTTCAAGGGAATAAACTTCAGGATTTTACGTGCTCTTGTTAGGTTTGCGGGGACTTG
CGACGTCGACCTGGTTTTCGACGAGAAGAAAGTCTCTTTGGAGAACACACCTCCTGGAGG
TGGAAAAACGACGAGGTTAGTTGCTGAGTATTTGAAGAACCCCGTCGGTTGTTTGATTGT
CACGGCTAATTCTGGAAGTGCCGCTGACATTAACTCAGAGATTGCCAAGAAACGAAAAAG
ACAAAAGCAGAAGATCGCTCGCACTGCTGACAGTAGGCTAATCAACTGGGTTTCGCAGCA
CAAGATGAATGTTCTAAGGGTCGATGAATGCTTCTTAATGCATTATGGCCAATTAAAGTT
CGTGGCTGCCATTAGTAAGTGCCCCAACATCGTTCTGTACGGTGATGAGAACCAGATCCC
GTTCATCAACAGGATAAAATGCTTCAATTGCAATAATGAGGTTCTCAAGTCTAGTGGGGT
TGACGTGTTAAACATCGATGGGTCATACCGTTGCCCAGGTGATGTTTGTTTTTACCTTTC
ATCCTTGAAGAAAATTACGGGTGAGAGGTGTTACCCTCTGGGGGTGAAGAAATTGAATGG
TGAGAGGGGGAATAGAAGTTTGTCAAGCACTCCTATCTTGTCTGTTGATGATGTTCCGAC
GTCGGGTTTCGACGTTTATGTCACTTACACACAGATGGAGAAGAACATGTTGCAAGCCTC
TCTCATCCGCAGAAAATGCGCAAAAACCGTGTTGACGGTTCATCAGGTTCAAGGAAAGAC
CTATGGCAATGTGGCAGTGGTAAGAATCAAGCCGGCAGATGATCAAGTTTTCAATTCTTT
GGGTCATCATATTGTTGCTATCAGCCGGCATACAGAATCCATGAAATACTTCTGTCTATC
TAGGAAGTTAGATGACAGGTTGGGCAAAGCTATTAGCGCCATGGGTACTGTGAAGGATGA
GTTATTGCGTGGTGTAGAATGTTCCAATGGCCCACGCAATTTATATTACAGCGCCTAACG
TCAAGTCCGCTATGATTGCGCCACACTCCGCTGTCAGTCGGAGTCATTTGAATATTGTGA
ATCTCTTTCTCGAGGAAGTAGTCAAAGGAAGCACGAGTCTAGAATTCTTTCACAGGGAAG
ACTGTGTTGAATTCGAAGACTTTGATGTGAACCTTGACAATGTACTTATTAGAGAGAGTG
AACGTAAGGTGGCAATTGCAAGCAATCCCGATGTTGTTCCAGTTATTCGCTCTCAAATTG
GGAGCAAGAAGCGTAATTCTTTAAGGAGCAACATCCTGACGTTTGAGGCGAGAAATTTTA
ATGCGGACAGAGGTGTAGATATCTCGTGCGATGAGTACGTTTCCGATATACTCGTGGAAA
ACTTTTTCTCGAAATTGATCGATGAATCTAAGTTAGCACAAGTACTCGTCGACTCGACTA
GTGTGTCGGTTCCTAAATTGGGTGATTGGATTGATTCGCGTGATGGCGGTAGATTCAAAG
GGCTTGTCAACGACCTTAGTGTCCCACGGGACATCGAAGACAACCTGACGAATTTCCGCC
TGATGGTCAAATCTGATGCTAAGCCCAAATTAGATGACTCCATAATATCCAAAATTTCAT
CGGGTCAGAATATTGTCTACCACAAGAAGAAAATTAATGCCGTTTTCAGTAACGTATTTT
TGCAGGTGGTAGAAGCTTTGAGGTTCTGTCTGGTCCCGAACGTCATCTTGTATACGGGTA
TGAATACAGATGACTTTGCTAGTGAAGTCCAATCTCGTATAGGTCCGGATATCGATAATT
ATTTTTGTGGGGAGTTGGACATTTCGAAGTATGATAAGTCTCAAGGCCCTCTTTTTAAGC
AAATCGAGGAGAAAATTCTCCGTCGTTTTGGGGTTGAGGCATCTGTTTTAGACAAGTGGT
ACGCAAGTGAATATGAATCATGCGTGACCACCGAGGATCGTGCTTTTCAAGCAGACATCG
GCGCTCAACGGAGATCTGGTGCATCCAATACATGGCTGGGTAATACTCTGATTAATATGT
GCTTGCAGGCTGCTTGCTCTAATTTTGAAGATTTCTCATGTATTGCGTTTGCAGGCGATG
ATTCTTTGATTTTATCTCGCCTTCCCGTCGCCAATGTCTATTCTGAAATTCAAGATATGT
ACGGTTTCGATGTGAAATTTATCCAACACGCGGCGCCGTATTTTTGTTCTAAATATCTTG
TGAACAACGGCGCCAATCTCGTTTTTGTCCCGGATCCGTACAAAGTGCTCGTCAAGCTCG
GTAGGCTAGTCTCAGATAAAGAGAAGCTCTGCCATGAAATTTTTATTAGTTTCTGTGATG
CCGTTAAATATTTAAACAACGAAGTAGTAGTAAGCAAACTTGTTTATTATCATAGCATTA
AGTATGGTCCTGCTGCTTTCGCGTACGGTGCTTTTGCTAGCATCCATTGCATTTCTGCAA
ATTTCGCGCAGTTTAAGCGTCTGTTTTACAGCCGCTCAGGACACGGTTTTTGTTTGTCCC
TTAATGATTGATTTTATTGAGTTTATTGTGCGTTTGTTTGTTTTTGGTTTTCTTTTTCTT
TTGTTTTTCCGGTTTTACATTTCTGGACTGGTACGTTGTCGACGTCGTCGGCCTCCACCT
CTTTTTTGAGGAAGAAAAGGGACAATACCCGGTTGAGATACTCGTGATATCTCCGAGCTG
CCACAACGTCAACGTGGACTGGTTTTTCGAGCTGCCCCAACGTCAAAGGGGTATTATCGG
TCCGACGGCCGCCTTTATTGTAAAGGGAGAAAAGCGTCATCGTTTAACAATTTCGTGAAT
TGTTCGAGCTGCCTCAACGTTAATGAGGTTTTGGGGAAACGTTAAGTGTTAACGTGAAAC
ACTCATTTGTGTACATAAACTAGTTTTGTAGATATTAGATTTTTTGAGCGTCATGGTTCT
TTTCCATGCGTGGTGGTGTAGCTTCGATGTAAGTGTCGCTTTCCCGACCGTTGTAAGTCG
TCGTTTTGAATCACGACGCGGTACGTTGTTCGCTGCCGCGTGACGTCGCGGGGCGTCGTG
GTTCTTGGTAGGGCGGGTTGACGTCGCGCTCTTTTGTACATAGTTGTATATATTTTCTTT
TCTTTTTGTTGTAAATAGTAGTTTAGGGTAGTGTACATTTAAACGTAGTTATGTACGGGT
ACTATGCGTCGATAGATATAAAGTCGTAAAAATAAAATGTTTAAGGGTTTAATAACCGTT
CTATTTTTGTATATACTCGCCAGGGGAGACTGTAAGATAACACTACGCAATTCATTAGCT
GTGGATATGGTTTGTAGTGGCGGAATAATCGCTCGTAGAGGATCTTCTGTCTTTTTGTCC
GGCAACGGCAGGTGTGCTGATGTCGTCAATGATGGGAATAGGACGTTGTTTGAATACAAT
GAACTTCCTATCAAGACATATGTTGATCTTTCTTATGTCGATGCGTGTACTTTTACCGCT
GAAATAGTAATCAACGGTATCGTCATAGCAAAAAGCGATTGTCAATGCGCCTCTGATCGA
CCTATCTTAAGTCCATGCACAATTCACAGGACGAACAACTTCTGTTGTTTAGAGAATTTT
GGTACGGACACTACTTGCGATATCGATACGGAGTATTATAAATTTATCAACTCGTGTAGT
ACCAGAGTTTACAAGTACGCGTACGACGATAAACTTGGATTGGTAATCGCAAATACGACT
GATGATATTGTGGCTAATATAGGCGGTGCTGAAAGCCCTGCAAATAACCATGAACACGAA
CCAGTTCACCTCGGCCATTCTAACGCTAACGTATGTTTGCGTTTGTGTTTTAATATTTAT
TTGCTTCTCTTATTTTGTCATATTGCGTATAGTTAATAATTTAAGACTTAAAGATAACAT
ATCACGAAGAGGGGGATTGTGACATGGAAGTGGGTATTGATTTCGGTACGACATATTCGA
CCGTATGTTACGATTCAAATGGTGTAAGCGGATGTTTGCCGATAGCCGGTTCGGTTTTTG
TCCCGACCGTTGTTTTCATACCAGAGGGTAAGACTGAATATTACATCGGTAACGTAGCAC
ACGAGAGGGCTACTTCGTTAAAAGGGCGGTTGTACGTAAATCTTAAGCGTTGGGTAGGAG
CTACGAAGCAAAACATAAATGTATTTCGTAGGAAATTAAAGAACGAACATGACGTGCAAG
TTCATGGTGACTATGATGTACGCATCGGAGGTATAGGTGAAGGTACAGATCGATGTATTA
GGGTGACGACTCTAATCTTTCTTTTTCTTAAAGCGCTAATTATAGAAGTGGAATCAGCTG
TGAACAAAAGAGTTGATGGGTTCGTATGTTCGGTACCGGCAGATTACAACTCGTTCAAAC
GTGGCTATTTAGCTGTAGCCGCAGAAAAATTACAACGAAATATACGGGCGCTAGTGAACG
AGCCGACGTCCGCCGCACTTTTTTCGATGGCGCGAAGTGATCTTAAGGGAGATGTTGTCA
GTGTCTTTGACTTTGGTGGTGGTACTTTTGATGTGTCGATTCTAGTACGCGTGGCTGATA
TCTATTGTGTGATGTATTCGATCGGCGACAACTACTTAGGAGGCAGGGACGTTGATCGAG
CGATAATAGAAGTCGTTTATAATAAATTGAACGGAATGGTAGACAGAACGGATCTTCTCA
CCTCCATTCAAGGAATTAAAGAGGATATTTCATCCAGACCGGAATTAGAAGATCATCTTG
TACAAAGCGGTGGAAGAATATATAGTTTCAAACTCACTCACGAGGAACTCGCAGAGATCT
CACTGCCGTTTATTCAGCGTGCGATCTCCTTATTTACATGCGGTTTAAAAACTCTAGGTA
ATCCCTCGACTGTGGTAGTACTTACGGGAGGTAGCAGTTCATTGCCCGGCGTCGATGGAT
TACTGAGGCAAATACCTTGCGTAACGGACATTTATTTTAGCAACAGAGATTATCGTATTT
CTGTCGCCGCAGGAGCGAAAGTTTACAGTGACATTCTTTGCGGGGGAAGTAGTATGAGAT
TGATCGACACATTAACACACAGTCTTTCTGACGAGTTAAGTCATTTCACACCAAAGTTGA
TTTTTCCTAAAGGTTGCGTGGTCCCTAACAAAATTTCTATAGATTTTGGTGTGTCGGGAT
CATCTATTCCCTACGGCGTCATGGAAGGCGAAAGTAATGTCTCTTGGCTAAATGAAATGA
CGTTTAAAGGGATACATTCGCGAAGAAGTTCCGCGAAAAAATCGGATAAAGCTACATACG
CGATAAGTATTGATGGTAGATTGTCTTTATCTGTCGATGGTGACACAGTGGAAAACATTA
TGAAAGCTTCCGAAGTAGAGAATGAGTACGAGAGCTTCCAGTATCAAGACGGTCTTCAGG
AAAGTTACGACAGGTATCTTAAAGACTACACATCTGATATAAGTGAGTTATACGATATTA
AGCTAACACTAGAAGATTTAGAACAGAAAATCGATTCAGGGACTTTTAACGATCCGAAAG
ATTTGTTGAAAAAATAACCATGCTCATCGAATATGAGTCGAGGCTTGATGATACCTTGGA
TTATTTTTATGCAACAAAGAACAGGAGGAAAGTGTTCGAAGACATAATAGACGTCGTGGG
TTACGCCTTAATGAATGGAAACCGAACAGGTGGTGAGTTATCATTACAAGCTGGGATGTT
AGGTACGGTTCGCGTACAAAAGGCTGATATGAGAGGTATAACGGTCGAAACGGTACAGGA
CAAAAACACAGCGCTAGCGATTATAATATTAGAGGTATGTGGCGCCACCTCGAATTCAAT
ATATTCGAGTGGTATGTGTTATAACTATTATATGAACAGACATACCGTCTTAACAGAAAG
GAAAGGTAGTTTGGATGAACCAATAGATCACGGTAGTGACAAGTATTTTAACTTGACGCC
AACCGATCGTTTGTCATGCGCGGATATAATGAAACATAGGGGAGAAATTTATTCTGAATT
TTGTGTGCTTGTCGGTTGTTACCTCGGAAGGGCGGTAACATATGATGACATCGGCGGAAT
TCACCGACTTCCGGTTGTAGAGACGACGTTAAGTGTTGTCGATAATGCCCAGAAACTTGG
AAAAACAATACCCAGGTGTATAAAAACATATTGCGAAGATAGGTTGAAATACGATCGAAA
AATCAATGATAAGTCGGTAAACAGTAAATATATACCTATGCGTGTGTTCGCTTCAGACAT
AACGAAGTTATTATCGAAACGCTTCGAGACGGTGTCGAACAGTAGTCTGTATAACCTACT
ATTAGACCTTTGTCACACGAGTCGTCCCAAAATTTATGACTATGAGCGCAGGTACCAATG
GTATTTAAAGGTGATGCACGAATTGTCGAATTCCTTTAAAGCTTATTACGATTTGTCGTT
CAGATCCGATAGGAAAAGGATTCGAAGCGACATGACGTTGCTTGATGGAGATAATTTGCA
CGATTTAGAGAGTTACTTCGAAAGCAATATACAGACCAAAGACCTACGAACAATCGAAGA
GAAAGAAGCCGATTTACTTTACAAGGTCGAACAAACTTTGTTGCGTTATCATGATAAAAT
TGATTCGGCCGAATTGCCGATTGTATATGTCGTATCCGCATATCTAATATATTTTTCAAT
ATATTCGACCTGTATGAAAAGAGTAGAACGTCACAAACGGAAGTTTGTTGTGGATTTTGA
GGGGAGAATAGTGATCATAAAACCTCTGGAGGCCATAACGTATGCGAGTATGGTGTCAAG
GACGACCAACTGCATTAGGTTGTGGGCCAGAAATTATGCCGCTCTAACGTTTTGGTTAAG
AAAAACCAACAATCTTCAAACGAATGTATGGAACAAATTTCGCGACGTGCCACAATATTT
GTGTTTCGATACAGTCAACTTCGTTCCTACGGAGATGCTGGACTTAAGGGAGAATATCGC
CGTTAGTGTCATCTCCAAGTGGATTAAATGTAACAACAATCCTAGAAGAGGAAAGTTTCT
TTTCGAATTCGGTGATGCGAAATAATAGACGCATTGAGAAAAATATCGTACGGTAGACGC
AAAATACTATTCAAAATGGGCATTGTTAAAAATAGAGTTGTAAGGTTGAATACTCAACCA
GAATCATTATTTAAGACACCACGTGATGTGGACGTTATACTCAATAGTGGTTGTGAAGAC
GTTAGAGCCGTATCTGGAAGTACAGACGAGGCACTGGGGATAGTAGCGAAAGTAGCGTAC
AGGACACCTTTGGATGTTTTTACGAACCAAGTGGTACACTTGACGAGCGACCCTAAAACT
CAATATCGGACGCCCGAGGGCGTACCCGTTGTTTTAAAGGACAATGTGGTAGTGGTAAGA
CCAGCAGTTAGCACTGACTCGACTCTATCCGTATTAAGCACGAGTGCGTATACGGTTTCT
ACGGCAAGAACGAGAGAGCATGGAAAGGATGGAAATGATTATACAAACGTAAGCAGACAA
AGTCAAGAGAATTTAGGGCGGGGATTCAAGACTACAACAGACATAAGCGAAATATTTAAC
AATCCGAATATGTCTATAGCTTTGGACTTAAATGCTTTGCAAGCGGGAGCGCCCAAAATC
AATAGTCAACCCGGTGTGGTATCCACGGATCACGCTATTGAAGCATCTAACGCTTTGAGA
GAGCTATGTCGACAGATTACAAAAAGTAATGGATCTGATAAACTGACCCCTTTCTTATTG
GGATCATTACAGTTAGCTCTCACATATTCAACAGTCAGAGAGGCGAGTTACAATGATGCT
AGCGCCGTCACGTTAGCGACAGCGGAAGCAGAGGTGCTTAAGTACGGCGATCTAAAGACC
ACTCTGTACAACGTGTTGGAAGTCAAGGGTTACGAAAACTCGATGAGGCAATACTTACGT
TTGTTTTCACTGACGACAAGTCATGCGATAGCTAATGGTAAGTTGCAACCTAACGAAAAA
GTATCCATGCAACATGGTGTTACGAAGAAATGGTTGCCATACACATTCGACTTCATGAGA
CCAAACTACTCGTATGTGAACAATAACGCTGTGTATGCATGGCAGTTGGCTCAAGAAACA
GCGTTCAGAAGGAAGCAGAAAAGCAATCAGCAGGAGGTACACAATACGACTGAATTGAGT
AGAGCGATCGAGTAATGGGCTCAAGATTAAAAATACCCGATCTTCAAATAAGTTCGGATC
TAGTAAACGATGGTAAAATATACGCGGAACTATATGACGATCCGAAAGCACTCGAGAGGT
ACTTGTCTCTCGACAGTAATGATGGAACGGTCTTTATTGGTAAAGTGCAATCACAAATTA
TGATAAGCCGAAATCTTTCGTTAACTATCGTAGTTTCGAATCTCATCTCGGAAGGTACGG
GTTACATCGAGATAAAATTCGTTAACGTCAAAAATAACTATTCGTTTAGTTTTATAATCA
TGTGTGGTGGTGCGTATAAAGGTAATTATTACGTAGGTTTAGTAAGAATAAGGGGAGTAG
CGCGAGAGATCAACCAACTCGATAATATGAATGGTCAATGGTCAACAACTCGACTGAATA
CATCGATAACGATAGGGAAAGGCGTCGCCAATCTTATAGTAAACAACAACAACGTGTTGA
CGATCGAAGACGAAGAAATTGAAGATATCGCGTACGATTGTCAAATATATAGAGGAAGAT
TATGTGAGCAAAAATTGGCACTAGAAAAATATTATGATCATGCATCCAGTGTGAAAGAGT
ATAAATTCTCATATACAAATACGAGATCTCTTATGTTTGCGGTGAGATTCGCTGACGCTA
TCGTGAAACCAGTCAATGCCTGTTTGGACGATGACGAGACACGTATAAGAAAGCATTACG
CGGATCATTTTGTCTTCGACCGACCGCCGGTCGTCACTAAACCAGTGAGGAAAACAAACA
CGGAGAACCAAGAGGACAGAGGAAAAATTTTTGAAGAAGAGAAGAAAAACCTTACTTCGT
CAAAAATAAGCGCACGAAAAGAACGCGAAGAGATCGTTCATCTAGAGGACGCAGCGGTTG
AGATCGCTAACTTCGATGAGTTGGTCGACAGTAGCGAGTTACCGAGAGTGTTATTAAAGA
CCAAACCGGTTGGTTTCGAAATATTAGATTTCGAACCACCGCAATTGGTGTCCGTGAGCG
ACGCGAAGAAGATAAATAGACAACTATCACATTTTATGGCTGATAAACAATTAAGCATCG
GTAGTGAAGCGATAAAATATTTTACTATATTATTGATACAGGCATGTCTCACGTATAGTA
CTTGTAAGAGTAAGCCAAGTCGTCGTTGTCGATCTGTGACAGGAAAGATGTTAGACAAGA
ACAACATATTAATATCGTTCACTCTCGATTATGACGAAGTCATAGAGAGATGTATGTCCT
CGGGCGATTTAGATTATGATAACGTATTGCGAAAATACATGCGATATTATTCAGCAACCA
CAATAGCATTGCTCAAAAATGGAGTATGTAAACCGAATTATTACACTGCAGCTAGGCACG
GTGTCATTAAAGCTTATATAAATTATTGTTTCGATTTTTCTTTGTACGACGCTCGATACG
GGACTAGAGATATAGGGTTAGCACAGTATTTGAGCAGGAAGACAGCGGTAGCTTTGAAGA
AGGAGGAAAGAGAAACACGCGAGTTGTATAACACAAGTCAACTAGGATGGCAGTGACTCC
GGATAGGGGAGTAGCTTCTCATCGCGACGACCCTATTACCATGGGAAAAATGGTGATGAT
AACAAATGTAGTTAACATATTGTTAACGATACTTAAAATCATGGCTGTATTAATGTCAGC
GTCTACCGCGATGATGGTAGCGTTATTTGATAGCGTCATGGATATATTGAGTGGTTTTTC
GAGTCAGATATTGGTTGGTAAGTTCGGTAATCCTTCACAAAAATATTACGACGTGTTTGG
AATAGATCACGTATGTGCGGTGAACTATCTAATAACCGCCTCGATATTCATTACTGGAAA
CGCGTTTCTCATTTTCGAGAATGTTTCTAGCATAATAAACAAAACGGGACTAAGTGAGAT
TAAAGGGAGGTATACAGTAAATTGGTATACGTGCTTAGCCGTATCACTAATCACCGTAGT
ATCAAAATTTTTATTATTTTTAATTATGTATTCTTCGAAGCATGCCGACGAAAGAATGTT
GGCACAAGATCATATCGTAGACGTTATCGTAAACAGTTCAACAGTGATATTAATAGCCAC
ATATGGTAAATTATCAAGTATTATGGATGGCGTGGTGGGGTTACAACTGTGCGTGTTTAC
CGGTAGCATTTGGATATACTTATTATATGAAAACATTAAACCAAGTTTACTGATAGGCAA
ATTGGTAACTCAAGAAGGCCCGGATAGAGTAATTCATCTAACGCGTGATCATCGAGTCGT
AGTCTCGAGGAATAATAGTCCATTAGTTCTGTTGAGACATTTGTATGGATCTCCAACCGA
TAGCATTACAACTGACCCCGACGGCGAACAAGCCAACGGTGCGCGTAATATATAGGTTTG
ACACCGCTTGTACTTTAGCGTATGAAGATATTAACAGCAAGAAAAAGCCATTTGGGTTAG
TAGATCACTTAATAACTATACCGCGGTATTACTTCTCGGATATATTTGTATGTAATAGTG
AAAGATTTCTGAAAACATTAGTAAACATGATGATCGAGAGCGAACAGTATAGAGGTTACA
TAGCTAATCTCATGGATGGGGCGGATTGCATGATCTATGGTGTCGCTCTGGTCGATGGTA
TTAGTCAGAACGATAGATTGATTTTTCTTAAGGAGCCCAACTACAAAGATCTATTGAAGG
GCGCTGAGGCTAACTTCATAAACGTGAATTTGAGCAGATTAAATAGTTTATATGGACCAT
GCCACGATGTAGAAGACAAAGTCCGACGAAAGAATCACGTATTAGGATTACTAAAAGAAA
ATTTTAGGAAAGATAAAGAGCCTCTTGTGCGTGACCATCATTTGTACACCACTATTACCA
AGAGATTGGGTGAATCGGATTTGGTCGATGACAAGTATCTTCTCGTTGAAAACGAAATAG
ATAAAAATTTTACGAAAGTCTTAAAGGACCTGTACATAAACGTATCGGATAACATAAGCA
ATATTAAAGATAAAGACGTGTTCACCTCATTAATGGAACCAGATCTTATATAATGGGAAA
TATTCTTTCATATGACTACGCTGGCAATCGCGAGATGAATTGGTATCACGAACGCGAGAT
ACCGCAAGAATTTTACGTGAATTACCAACGATGTGCTATGGATTACCCTCACGACTCGAT
AAAAGCCTTGTCGGAAATTAATTATAAATTGATACGGAATGAAGGCGCGCTATGTGATTA
TGGTAATAGACGAAACTCATTTATAGTGCAACGTTATGACAATTACGCGAACGAATTGGT
TGATAAACATCAACGAACCTTAGAGGAAACGTATAAGAAACATAAACGTCGTAAAGACAA
ATTGTGTAGTTTATACAGATGTTTTTACGCTTAACTCCCAGTGGAGATAGGCAATTACAA
AGCAATCAACATCGAAACAATTTACGTTAACTTTAATATCATCGATCGGCGAATCAAATT
CAAACGAGAAAATGTATCATTTATCAGCTACGGTTGTACCGAGCCAATCTGTTACGACCT
ATGACGTAAAATTTATGGATAGGAGTGTGAAAGCGGTAGTTACCGCGGAGCCTGGAGCTG
TTAACAAGTGGCTAGCTAATAGCAAATACGGCAAGGCAAAAGCCAATGAGGATATGATAT
ATGGAATAGACGCGGAGTGGGTAACGACCAATTGTGGTCGTAGCAAAGTCTGCGTACTAC
AAATAGCCAACGAGACAGGATGTCTTATCTACCAGATAGGGAACGCGGAAATAATACCGC
GATCTCTTTATAAATTCTTCTTGCATCCCAACAATATTTACGCGGGCGTCGCGGTCGCTG
AAGATTTCAGCAAACTTTATACCGACTACAATATAGTCAACAATGGTATGGTGGTGGATT
TACGTGATTTGGCTGTGTCTCGTATGATGAGTACCAAATATAAGTGGTATGGTCTGAAAA
GATTAACCGAAGATTTTTGCGGTTACACTCTTCCAAAGGATAAGAGAGTAACGCTATCGA
ACTGGGCGGCACTTGTCCTAAATGCGGAACAGGTGACGTATGCGACATTAGACGCGCTGG
CGTCTTTTGAAAATTACGTGGAAATAGAGTATAACGCTAAGTTAATGCGTGAGTACGCTA
TTCCAGGGGATGCACACATGTGCGATGACGTGTGTGGAATCGGTATATGCGATAATAACA
AAAATTGCGATGCGGCCGCATTAAGCCGTATTTAAAAGAGACGATAAAATCGTCATAAAT
TAAATATTAAACGTTTTTATAATAATTAAGGAATGTTTTAATATGAATATAATAATATAA
AAATCGGGG
>Citrus_associated_ampelovirus_1_isolate_YNL8-2
CGGACTAGTAGGGATCGAAGCCCCGGTGAACACCACAACCCCCACCCGCAATACTCTGCA
ATTCATTTTGCTCCCCGACGTTTTGCTGGTTTTCTCAAAACCTGCTCCCTGTCGATTGCT
TCTGCGATCATTTTCCTTGCAGTTCTTTTTCTTGTTTCTCTCTTTGTTTATTTTTCTTTA
AATTCTCTTCTTCTATCACCTCTATCTAGATTATCGCTTTTGTGATTTTCTTTCCTATTA
TTTCTTTTTGTTTTAATATTTTATTATTACTCCTTTCTTATAGATATTTATCCAATCTCT
CTATCCCAGACGAATACCTACGTAATCGTTTTTCCTTATCCTTTATTTATAAATCTTTAG
AATTTTAAACTATATTCTTAAAATATTTTTATTTTTATTCTATTTTAAATTTTTAATTTT
AGCTATCTTCTTTCCATAAGTTTATTATTATTAACATTTTTGTATCTTGTTTGTATTCTT
ATAATATTTTGTATTTTGTCCTTTTTATTTAATTGAGATCATTTGTATTATTTCCAAAAT
TTTTTATCTTTATTTATATTATATTTATGATGTGTTGTTTATTCGATTTTATTTTAGTTA
CTATCGCTATAGTTATTCTTAAATTCGTGTTTTCCTAAATTTTATTATTTTTAAATAATC
CTTCTTTTATTTATATGTTTTCTTTAAATTTGTATCGTACCTCCCTTTCTTATTTATATA
GTTTAACAGTTTTCCTAGTTGTTTATATTTTATTTTAAGTACTGAGATCATTGTCCCCCT
TTTTTATATCTTAGTATTCGTATCTGTAAGGGGATTTCGTAACCCCATATTCCCCTTTTC
TCCCTTTCTTATTTTTTAGTATTCTGTTCTGTCAGGGGATTTCGTAACCCCATATTCCCT
TTCTCTCCTTTTATATAATCACCTTCTTAAGGCAAGACTAAGCCTTCTCCCTCCCAGGAA
GTCTCCGTGATCTGGGTCCTAATCTATTTTTCTTCTTTTCTCTTTCTTTCGGCAAGACTA
AGCCTTCTCCCCCCCAGGAAGTCTCCGTGATCTGGGTTTTTCTTTTCTTTTCTTATGGCA
CCTCTTACCGCTCCTGATGTTGCCAACTCGCTGTCGAAGGAGGCTTTGTTGGCGGAGCCG
CTGAAGAACTACCTTAATCGCTGCACTTTCAACGTTGGAAGTGAGCTTGCTGGCCACGTC
GATGGCGAACTCCGACAAATGTTGTTGGAGAAGGATGCGACGCTTAAATCTAAGCGTCAG
GTTTCGATCACTGCTTCCCTGTCTACGGAGCAGAAGTCTCGACTGGAGGAATATTTCCCT
GAATTATACCTCAAATTTAAGGACTCCAGTCACTCGGATCACCCTTTTGCAAACGCGATG
CGTACGTGCCTCAACGCTCATTTTGTTAATTTGCTTAGAGGCGATAGCATCATCGATGTG
GGTGGTTCGCTTTCCGCGCACTTGAGTTGTTGCAATAAAAATATTCATATCTGCAACCCT
ATACTCAACGGGAAGGATGTCGCACGTCGGTTTTCTGAGGCGTCGACCGTTAAGAATCTG
GCCGCTGATCCTGAGCGCGCCGCGGATCTGGCTTTCCGCGTTTCTCTCGAGTCTTGCACC
ACTTGTGAGAAACCCATGCACAAATGCAGGTTCTCTGCTACGAACGCTATGTGCGTGGAT
GTTTATGACATGTCTCTTAGGTATATCGTCGATGCGATGCACGACCGCGATATACATAGA
CTTGTCTTTGCTGCGATGTTGCCTGTCGAGCTCCTGGAGCCTCGAGGGGAGGTTATGTTA
CGCGACACGAACACTGTCGTTCGTTGGTCGGAGCGCACTTTTGGCGCGAGTACAGCTGAA
TTCTTTATTCAGGGTACTGGTGAGTGTTACTCGCACTCGCTCGACGATCTGCGCGGTTTT
CTGAGCGCAGGTAAGGTTGTTTCGAAAAATGGTGGCATTTTTCATATTATGTTCGATGGT
AATCGTGGAGACTATAAGTTATTCACGATTATTCGTGTCGGCACTGATAAGCCCCTTTTT
TCATCTTTGCGGAGGTATCCGTCCACTCTGAATGGGATGTATAAAGTTTCTATCCCAGTG
GACTTGAGGAGCAGTTATGAGATCAAAGATCTCTTTTTGGATGAAGACTTCGTGGCGCGC
GTGAAGTCTTACTTGGTGAACACGACGTCTAGCACGAACGATCGCAATTATGAATACACG
ATGTCGTGTCTGAGATCGCAAAAGACGCATTTGATCGTCGGTTCGAGGGTTGTTCACTCA
AAGGTCGAATTAGACCCGAACGAACTTCCCATTGTAGCCGCGACTTTCTTGCGTGATGCT
GTCGGGTCGCGTCGTAGAGCTATCGAGGTGGCAAATATTGCGGGCCTCGATGATTGGAGC
TTCTGGAGATGGATCAAATTCATTGTAAGTAAATTTTTATCCATTTTTTCAGGTTGTATC
AAGACCTTTATCTTCTTTTTATTGAGGGTCTTTAATTCTGATTACTATAACTTTTTGGCG
GCTTTGAGGAAACCGCTCGAGCGCGTTGAGGAACAGGTGGAGGTGAAGCTTACCCAATCC
ACCATCTTCATGACTGAGGATGACGACCTCGTAGACCACGAGGGATCTTATAGGCGGGTC
GTCGAAACGGCGAAGAAGGATGCCGTTTTAAAAAGTGTGGCCAAGTTAGAAGAGCTCTTC
CGCGACGCCGTTGCGTCGCAGATTTCGGTCGAAAAACTTATTGAAGGGCTCAAGGATGAG
GAGAATGTTGTTGATTCATTAAAGCATATGTGGCGTAACATCGCCAAGAACAACAACAAA
GTTACGGCTGAGGAGATCAATGCCGTTGAGATTGATAACATCATCAAGGATCCCATCTGC
CGGGACAAGATGATAAAGGAAAGGACCATCGCTGAAGGTTTCTCTTTAGAAGATCTAGCA
GAAATCGAAAGACTTCTCGATGGGAACAACTGTGTGCCTAAAGTTAAACCCGTTCAGCGT
TCTCCCGTGGAATTGGGGAAAGACGCTCTTGAAATTGAAGGGGACGTGTTGGTCGGCGCT
GATAAACGCAAGAAAAAGAGCATTCGAGATGGAAAGCGCGTTGCGGAGATTTCTACCAAC
CCGAACGCCAGCTTATTGTCTGAGATCAAGAGACGCTCTAAGTCTCTAGTTGTCAAAGAT
GACGGAGCTGGCTGTTCATCTGGTGTTTTTGATGACGCTAAGAATAAGAAGATATGCGCC
TTCAACGATACTCGCGCCGGCGACAAGAGCCATTCGGATATTGTAGCGTGTGCCGACGCT
GCTTTGGCTGGTCGTACTGCCGTTACTCGTAAGTTATGCGAGGCTGCATCTGTTGCAGTG
CCCGCCGTTGTTGCCGCACCTGTTGTTGAAGCGGCCGGTGACGTTACTTCTGCTGTAGCG
CTCGCCCGTGTTGATGTACCGGATTCTACGTCGACTCGTCTCACCGATGAAGATTTCGAT
GATGACACTAACTGTGTTATTGATGAATTCTTTCGTCAGTGTTCCGCGAGTTCAGTTGAA
GGTACCGCTAGTGGCTCTGTCGCCGCTGTTTCACCCTCTGTGGGTGATTCTCCGGGATCT
CGAGATGATTCTCTCCCGGTGTCTGCTACGGATGAGTCTCCAAAGGTTATTCAACCTTCT
GCTGCTATTAGGATTGTGCCTGCGACTTGCAAGCCGCCTTTAGCCGCTCTGACTCGCGAT
GATGGACGCGATGATGACGGTCATGCTTCTGTGGCTAGACCCGTGAGCGTCCCTGCTGCT
GTGAACGCTACCGTAGGTTCACTTGGTTGTTCTCCTGTCGCTTTCGATAGCGCTTCTTGC
GACGGAGATGTTAGTGAGGCTGTCACCTCTGACGATTGCTCAAGTGACGCGTTGGTGGAG
TCATCCTCTAGTTCCGATGCTTCGGACAGTGACTGTGACTCGTTCCGGTTGCCTCGTGCA
ACGGAAGGTTTGATTTCGGGAGGTTATGAGAAGGCTGCCGACAAAAAGATTTTGAAATAT
TTGCGGCCCGAACATAAATTGGACACTCTAACGATTTTTAAAAAATGTCTTCTCTCGAAC
TGTGACTGGGCTGTGGCGCGTGATCCGATTTTTGCCATGCGTAGAATGTCTGCTTGTCCC
AGTCGGAGTGTACCCGCCGAGTTTCGTGATAAGGCGGGGGTCGAGTATATGTTACACGCG
GCCGTTTCATGTTATGACCTCTATGCTAAATACCTGAAGCTTTGTGGTCAAGTCAAACGC
GTGTTTCGCACAGGTGATATATGTCAGGAAACGAAGGACTCTTTCCGAAGTCTCAACGTC
TTTCGTAAGTTTCAGGAAAAGATCTTCATTGATGGTGAGCCTGTGTCTCCGCAATGTGCC
TACGCGGTCTTTGATATAGAAGAACAACGGTTTGTGACTGCGGCGGATATGAAGAATTCG
AGCACCAAAGGGAAATATTATGCCTGTTGTGATGACCTTTTTAAGGGAATCAACTTCAGA
ATTTTGGGTGCTCTGGTGAAGTTTGCTGGGACCTGTGATGTCGATCTAGTTTTCGACGAG
AAAAAGATCACATTGGAGAACACACCTCCTGGAGGTGGTAAAACGACGAGGTTGGTAACG
GAATATCTTAAGAACCCCGTCGGGTGTTTGATTGTCACGGCGAATTCTGGAAGTGCCGAT
GACATTAACTCTGAGTTAGCCAAAAAGAAGAAAAAGCAGAAGGAAAGAATCGCAAGAACT
GCTGACAGTAGGCTAATAAATTGGGTTTCGCAGCATAAAATGAACGTTTTAAGGGTCGAT
GAATGTTTTCTGATGCATTACGGCCAGTTGAAATTTATTGCTGCTATAAGTATGTGCCCC
AACGTCGTTCTGTACGGCGATGAGAATCAAATCCCGTTTATCAACAGGATAAAGTGCTTC
AGTTGCAACAATGAGGTTCTCAAGTCCGATGGGGTCGATGTGAAAAACATTGATGGGTCG
TACCGTTGCCCAGGTGATGTTTGTTTCTACTTGTCATCTTTGAAGAAAGTGACAGGTGAG
AGGTGTTACCCTCTGGGGGTAAAGAAGTTGAACGGTGAGAGGGGCGACCGAAGCTTATCA
AGCTCCCCCATCTTGTCTGTGGATGACGTTCCCACGTCGGGGTTTGACGTTTACGTTACC
TACACTCAGATGGAGAAGAGTATGTTGCAAGCCTCTCTTATCCGAAGAAAATGCGCAAAA
ACCGTGCTAACGGTTCATCAAGTCCAAGGAAAGACTTATGGGAAAGTGGCAGTGGTAAGA
ATCAAACCGGCTGATGACCAGGTTTTTAATTCTTTGGGTCATCATATCGTAGCTATAAGC
CGGCACACCGAATCTATGAAATACTTCTGTTTATCCAGGAAATTGGATGACAGATTGAGC
AAAGCAATTAACGCCATGGGTACGGTGAAGGATGAGTTATTGCGAGGTGTCGACTGTATC
AATGGACCTCGCAATTTATATTACAGCGCCTAACGTCAAGTCCGCTATGATTGCGCCACA
CTCCGCAGTTAGTCGGAGCCATTTGAATATCGTAAATCTCTTTCTCGAGGAAGTAGTCAA
GGGTAGCACTAGTCTAGAGTTCTTTCACAGGGAAGACTGTGTGGAATTCGAAGATTTTGA
TGTGAACCTTGACAATGTGCTTATTAGAGAAAGTGAACGTAAGGTGGCAATTGCGAGCAA
TCCCGATGTTGTTCCAGTTATCCGCTCTCAGATTGGGAGCAAGAAGAAAAACTCTTTAAG
GAGCAACATCCTGACGTTTGAGGCGAGAAATTTTAACGCGGACAGGGGTGTAGATATTTC
TTGCGATGAGTACGTATCAGATATACTCGTGGAAAACTTTTTCTCGAAATTGATCGATGA
ATCTAAGTTAGCACAAGTACTCGTCGATAGAATAGGTGTGAGTGTTCCTAGATTGGGTGA
TTGGATTGACTCGCGTGACGGCGGGAGGTTCAAGGGGCTTGTCAACGACCTTAGCGTCCC
TATGGACGTCGAAGACAACCTGATTAACTTTCGCCTGATGGTCAAGTCTGATGCCAAGCC
CAAGCTAGATGATTCCATAATATCCAAAATTTCTTCGGGTCAGAATATCGTCTACCACAA
AAAGAAAATTAATGCCGTTTTCAGTAACGTGTTTTTGCAGGTGGTAGAAGCTTTGAGGTT
CTGTCTGGTCCCGAATGTGATCTTATATACCGGTATGAATACCGATGATTTTGCGAGTGA
AGTCCAATCTCGTATCGGTCCTGATATTGATAATTACTTCTGTGGCGAGTTGGACATTTC
TAAGTATGATAAGTCTCAAGGCCCACTTTTTAAGCAAATCGAGGAGAAAATTCTCCGGCG
TTTTGGGGTTGAGGCGTCAGTTTTGGATAAGTGGTACGCAAGTGAGTATGAATCGTGCGT
AGCCACGCAGGATCGAACTTTTCAAGCAGACATTGGTGCTCAACGGAGGTCCGGCGCTTC
GAATACATGGTTAGGTAATACTTTGATTAACATGTGCTTGCAAGCCGCTTGCACTAATTT
TGAAGAGTTATCGTGTATTGCGTTCGCGGGCGACGATTCATTGATTCTATCTCGTCTTCC
CGTTCCCAATGTCTATTCAGAGATCCAGGATATGTATGGGTTTGATGTGAAGTTCATTCA
ACACGCAGCACCTTATTTTTGTTCTAAATATCTTGTGAACAATGGTGCGAATCTGGTTTT
TGTCCCAGACCCATACAAGGTACTCGTTAAGTTAGGCAGGACCGTCTCAGATAAGGAGAA
ACTCTGCCATGAAGTTTTTATAAGTTTCTGTGATTCTGTTAAATATTTAAATAATGAAAC
TGTTGTTAGTAAGCTCGTATATTATCATAGTATTAAGTATGGTCCTGCTGCTTTTGCGTA
TGGTGCCTTTGCTAGCATCCATTGCATTTCTGCTAATTTCGCGCAGTTTAAGCGTCTATT
CTACAGTCGCTCAGGACACGGTTTTTGTTTATCTCTTAATGATTGATTTTTGTTGTTTCA
TTACGTTTTCGTTTGTTTTTGGGTTTTTCCTTGTTTTCTTTCTTCGCTTCTATTTTTCCG
GACTGGTACGTTGTCGACATTGTCGGCCTCCACCTCGTTTTCGAGGGAGAAAAGGGACAA
TACCCGGTTGAGATACGCGTGATATCTCCGAGCTGCCACAACGTCAACGTGGACTGGTTT
TTCGAGCTGCCCCAACGTCAAAGGGGTATTATCGGTCCGACGGCCGCCTTTATCTTAAAG
GGAGAAAAGCGTCATCGTTTGACAATTTCGTGAATTGTTCGAGCTGCCTCAACGTCAATG
AGGTTTTGGGGAAACGTTAAGTGTTAGCGTGAAACACTCATTTGTGTACATAAACTAGTT
GTGTAGATATTAGATTTTTTAAGCGTCATGGTTCTTTTCCATGCGTGGTGGTGTAGCTTC
GATGTAAGTGTCGCTTTCCCGACCATTGTAAGTCGTCGTTATGAATCACGACGCGGTACG
TTGTTCGCTGCCGCGTGACGTCGCGGGGCGTCGTGGTTCTTGGTAGGGCGGGTTGACGTC
GCGCTCTTTTGTACATAGTTGTATATATTTTCTTTTCTTTCTGCTGTAAATAGTAGTTTA
GGGTAATGTACATTAAAACGTAGTTATGTACGGGTACTATGCGTCGATAGATATAAAGTC
GTAAAATAAAAATGTTTAAGGGTTTAATAACCGTTCTATTTTTGTATATACTCGCCAGGG
GAGACTGTAAGATAACACTACATAATTCATTAGCTGTGGATATGGTTTGTAGTGGTGGAA
TAATCGCTCGTAGAGGATCTTCTGTCTCATTATCCGGCAACGGTAGGTGTGCTGATGTCG
TCAATGATGGGAATAGGACGTTGTTTGAATACAATGAACTTCCTATCAAGACATATGTTG
ATCTTTCTTATGTCGATGCGTGCACTTTTGCCGCTGAAATAGTAATCAACGGCGTCGTTA
TAGCAAAAAGCGATTGTCAATGCACTTATGATCGACCTATCTTAAGTCCATGCACAATTC
ACAGGACGAACAACTTCTGTTGTCTGGAGAATTTTGGTACGGACGCTACTTGCGATATCG
ATACGGAGTATTATAAATTTATCAACTCGTGTAGTACCAGAGTTTACAAGTACGCATACG
ACGATAAACTTGGATTGGTAATCGCAAATACGACTGATGATATTGTGGCTAATATAGGCG
GTGCTGAAAGCCCTGCAAATAACCATGAACACGAACCAGTTCACCTCGGCCATTCTAACG
CTAACATATGTTTGCGTTTGTGTTTTAATATTTATTTGCTTCTCTTATTTTGTCATATTG
CGTATAGTTAATAATTTAAGACTTAAAGATAACATATCACGAAGAGGGGGATTGTGACAT
GGAAGTGGGTATTGATTTCGGTACGACATATTCGACTGTATGTTACGATTCAAATGGTGT
AAGCGGATGTTTGCCGATAGCCGGTTCGGTTTTTGTCCCGACCGTCGTTTTTATACCGGA
GGGTAAGACTGAATATTACATCGGTAACGTAGCACACGAGAGGGCTACTTCGTTAAAGGG
GCGGTTGTACGTGAATCTTAAGCGTTGGGTAGGAGCTACAAAGCAAAACATAAATGTATT
TCGTAGGAAATTGAAGAACGAACATGACGTGCAAGTTCACGGTGACTATGATGTACGCAT
CGGAGGTATAGGTGAAGGTACAGATCGATGTATTAGGGTGACGACTCTAATCTTTCTTTT
TCTTAAAGCGCTAATTGTAGAAGTGGAGTCAGCTGTGAACAAAAGAGTTGATGGGTTCGT
ATGTTCGGTACCAGCAGATTACAACTCGTTCAAACGTGGCTATTTAGCTGTAGCCGCAGA
AAAATTACAACGAAATATACGGGCGCTAGTGAACGAGCCGACGTCCGCCGCACTTTTTTC
GATGGCGCGAAGTGATCTTGAGGGAGATGTTGTCAGTGTCTTTGACTTTGGTGGTGGTAC
TTTTGATGTGTCGATTCTAGTACGCGTGGCCGATATCTATTGTGTGATGTATTCGATCGG
TGACAACTACTTAGGAGGCAGGGACGTTGATCGAGCGATAATAGAAGTCGTTTATAATAA
ATTGAACGGAATGGTAGACAGAACGGATCTTCTTACCTCCATTCAAGGAATTAAAGAGGA
TATTTCATCCAGACCGGAATTGGAAGATCATCTTGTACAAAGCGGTGGAAGAATATATGG
TTTCAAACTCACTCACGAGGAACTCGCAGAGATCTCACTGCCGTTTATTCAGCGTGCGAT
CTCCTTATTTACATGTGGTTTAAAAACTCTAGGTAATCCTTCGACTGTGGTAGTACTTAC
AGGAGGTAGCAGTTCATTGCCTGGCGTCAATGGGTTACTGAGGCAAATACCTTGCGTAAC
GGACATTTATTTTAGCACCAGAGATTATCGTATTTCTGTCGCCGCAGGAGCGAAAGTTTA
CAGTGACATTCTTTGCGGGGGAAGTAGTATGAGGTTGATCGACACATTAACACACAGTCT
TTCTGACGAGTTAAGTCATTTCACACCAAAGTTGATTTTTCCTAAAGGTTGCGTGGTACC
TAACAAAATTTCTATAGATTTTGGTGTGTCGGGATCATCTATTCCCTACGGCGTCATGGA
AGGCGAAAGTAATATCTCTTGGCTAAATGAAATGACGTTTAAAGGGATACATTCGCGAAG
AAGTTCCGCGAAAAAATCGGATAAAGCTACATACGCGATAAGTATTGATGGTAGATTGTC
TTTATCTGTCGATGGTGACACAGTGGAAAACATTATGAAAGCTTCCGAAGTAGAGAATGA
GTACGAGAGCTTCCAGTATCAAGACGGTCTTCAGGAAAGTTACGACAGGTATCTTAAAGA
CTACACATCTGATATAAGTGAGTTATACGATATTAAGCTAACACTAGAAGATTTAGAACA
GAAAATCGATTCAGGGACTTTTAACGATCCAAAAGATTTGTTGAAAAAATAACCATGCTC
ATCGAATATGAGTCGAGGCTTGATGATACTTTGGATTATTTTTATGCAACAAAGAACAGG
AGGAAAGTGTTCGAAGATATAATAGACGTCGTAGGTTACGCCTTAATGAATGGAAACCGA
ACAGGTGGTGAGTTATCATTACAAGCTGGGATGTTAGGTACGGTTCGCGTACAAAAGGCT
GATATGAGAGGTATAACGGTCGAAACGGTACAGGACAAAACCACAGCGCTAGCGATTATA
ATATTAGAGGTATGTGGCGCCACCTCGAATTCAATATATTCGAGTGGTATGTGTTATAAC
TATTATATGAACAGACATACCGTCTTAACAGAAAGGAAAGGTAGTTTGGATGAACCAATA
GATCACGGTAGTGACAAGTATTTTAACTTGACGCCAACCGATCGTTTGTCATGCGCAGAT
ATAATGAAACATAGGGGAGAAATTTATTCTGAATTTTGTGTGCTTGTCGGTTGTTACCTC
GGAAGGGCGGTAACATATGATGACATCGGCGGAATTCACCGACTTCCGGTTGTAGAGACG
ACGTTAAGTGTTGTCGATAATGCCCAGAAACTTGGAAAAACAATACCCAGGTGTATAAAA
ACATATTGCGAAGATAGGTTGAAATACGATCGAAAAATCAATGATAAGTCGGTGAACAGT
AAATATATACCTATGCGTGTGTTCGCTTCAGACATAACGAAGTTATTATCGAAACGCTTC
GAGACGGTGTCGAACAGTAGTCTGTATAACCAACTATTAGACCTTTGTCACACGAGTCGT
CCAAAAATTTATGACTATGAGCGCAGGTACCAATGGTATTTAAAGGTGATGCACGAATTG
TCGAATTCCTTTAAAGCTTATTACGATTTGTCGTTCAGATCCGATAGGAAAAGGATTCGA
AGCGACATGACGTTGCTCGATGGAGATAATTTGCACGATTTAGAGAGTTACTTCGAAAGC
AATATACAGACCAAAGACCTACGAACAATCGAAGAGAAAGAAGCCGATTTACTTTACAAG
GTCGAACAAACTTTGTTGCGTTATCATGATAAGATTGATTCGGCCGAATTGCCGATTGTA
TATGTCGTATCCGCATATCTAATATATTTTTCAATATATTCGACCTGTATGAAGAGAGTA
GAACGTCACAAACGGAAGTTTGTTGTGGATTTTGAGGGGAGAATAGTGATCATAAAACCT
CTGGAGGCCATAACGTATGCGAGTATGGTGTCAAGGACGACCAACTGCATTAGGTTGTGG
GCCAGAAATTATGCCGCTCTAACGTTTTGGTTAAGAAAAACCAACAATCTTCAAACGAAT
GTATGGAACAAATTTCGCGACGTGCCACAATATTTGTGTTTCGATACAGTCAACTTCGTT
CCTACGGAGATGCTGGACTTAAGGGAGAATATCGCCGTTAGTGTCATCTCCAAGTGGATT
AAACGTAACAACAATCCTAGAAGAGGAAAGTTTCTTTTCGAATTCAGTGATGCGAAATAA
TAGACGCATTGAGAAAAACATCGTACGGTAGACGCAAAATACTATTCAAAATGGGCATTG
TTAAAAATAGAGTTGTAAGGTTGAATACTCAACCAGAATCATTATTTAAGACGCCACGTG
ATGTGGACGTTATACTCAATAGTGGTTGTGAAGACGTTAGAGCCGTATCTGGAAGTACAG
ACGAGGCACTGGGGATAGTAGCGAAAGTAGCGTACAGGACACCTTTGGATGTTTTTACGA
ACCAAGTGGTACACTTGACGAGCGACCCTAAAACTCAATATCGGACGCCCGAGGGCGTAC
CCGTTGTTTTAAAGGACAATGTGGTAGTGGTAAGACCAGCAGTTAGCACTGACTCGACTC
TATCCGTATTAAGCACGAGTGCGTATACGGTTTCTACGGCAAAAACGAGAGAGCATGGAA
AGGATGGAAATGATTATACAAACGTAAGCAGACAAAGTCAAGAGAATTTAGGGCGGGGAT
TCAAGACTACAACAGACATATCCGAAATATTTAACAATCCGAATATGTCTATAGCTTTGG
ACTTAAATGCTTTGCAAGCGGGAGCGCCCAAAATCAATAGTCAACCCGGTGTGGTATCCA
CGGATCATGCTATTGAAGCATCTAACGCTTTGAGAGAGCTATGTCGACTGATTACAAAAA
GTAATGGATCTGATAAACTGACCCCTTTCTTATTGGGATCATTACAGTTAGCTCTCACAT
ATTCAACAGTCAGAGAGGCGAGTTACAATGATGCTAGCGCCGTTACGTTAGCGACACCGG
AAGCAGAGGTGCTTAAGTACGGCGATCTAAAGACCACTCTGTACAACGTGTTGGAAATCA
AGGGTTACGAAAACTCGATGAGGCAATACTTACGTTTGTTTTCACTGACGACAAGTCATG
CGATAGCTAATGGTAAGTTGCAACCTAACGAAAAAGTATCCATGCAACATGGTGTTACGA
AGAAATGGTTGCCATACACATTCGACTTCATGAGACCAAACTACTCGTATGTGAACAATA
ACGCTGTGTATGCATGGCAGTTGGCTCAAGAAACAGCGTTCAGAAGGAAGCAGAAAAGCA
ATCAGCAGGAGGTACACAATACAACTGAATTGAGTAGAGCGATCGAGTAATGGACTCAAG
ATTTAAAATACCCGATCTTCAAGTAAGTTCGGATCTAGTAAACGATGGTAAAATATACGC
GGAACTATATGACGATCCGAAAGCACTCGAGAGGTACTTGTCTCTCGACAGTAATGATGG
AACGGTCTTTATTGGTAAAGCGCAATCACAAATTATGATAAGCCGAAATCTTTCGTTAAC
TATCGTAGTTTCGAATCTCATCTCGGAAGGTACGGGTTACATCGAGATAAAATTCGTTAA
CGTCAAAAATGACTATTCGTTTAGTTTTATAATCATGTGTGGTGGTGCGTATAAAGGTAA
TTATTACGTGGGTTTAGTAAGAAAAAGGGGAGTAGCGCGAGAGATCAACCAACTCGATAA
TATGAATGGTCAATGGTCAACAACTCGACTGAATACATTGATAACGATAGGGAAAGGCAT
CGCCAATCTTACAGTAAACAACAACAACGTGTTGACGATCGAAGACGAAGAAATTGAAGA
TATCGCGTACGATTGTCAAATATATAGAGGAAGATTATGTGAGCGAAAATTGGCACTAGA
AAAATATTATGATCATGCATCCAGTGTGAAAGAGTATAAATTCTCATATACAAATACGAG
ATCTCTTATGTTTGCGGTGAGATTCGCTGACGCTATCGTGAAACCAGTCAATGCCTGTTT
AGAGGATGACGAGACACGTATAAGAAAGCATTACGCGGATTATTTTGTCTTCGACCGACC
GCCGGTCGTCACTAAACCAGTGAGGAAAACAAACACGGAGAACCAAGAGGACAGAAGAAA
AATTTTTGATGAAGGGATGAAAAACCCTACTTCGTCAAAAATAAGCGCACGAAAAGAACG
CGAAGAGATCGTTCATCTAGAGGACGCAGCGGTTGAGATCGCTAACTTCGATGAGTTGGT
CGACAGTAGCGAGTTACCGAGAGTGTTATTAAAGACCAAACCGGTTGGTTTCGAAATATT
AGATTTCGAACCACCGCAATTGGTGTCCGTGAGCGACGCGAAGAAGATAAATAGACAACT
ATCACAATTTATGGCTGATAAACAATTAAGCATCGGTAGTGAAGCGATAAAATATTTTAC
TATAATATTGATACAGGCATGTCTCACGTATAGTACTTGTAAGAGTAAGCCAAGTCGTCG
TTGTCGATCTGTGACAGGAAAGATGTTAGACAAGAACAACATATTAATATCGTTCACTCT
CGATTATGACGAAGTCATAGAGAGATGTATGTCCTCGGGCGATTTAGATTATGATAACGT
GTTGCGAAAATACATGCGATATTATTCAGCAACCACAATAGCATTGCTCAAAAATGGAGT
GTGTAAACCGAATTATTACACTGCAGCTAGGCACGGTGTCATTAAAGCTTATATAAATTA
TTGTTTCGATTTTTCTTTGTACGACGCTCGATACGGGACTAGAGATATAGGGTTAGCACA
GTATTTGAGCAGGAAGACAGCGGTAGCTTTGAAGAAGGAGGAAAGAGAAACACGCGAGTT
GTATAACACAAGTCAACTAGGATGGCAGTGACTCCGGATAGGGGAGTAACTTCTCATCGC
GACGACCCTATTACCATGGGAAAATTGGTGATGATAACAAATGTAGTTAACATATTGTTA
ACGATACTTAAAATCATGGCTGTATTAATGTCAGCGTCTACCGCGATGATGGTAGCGTTA
TTTGATAGCGTCATGGATATATTGAGTGGTTTTTCGAGTCAGATATTGGTTGGTAAGTTC
GGCAATCCTTCACAAAAATATTACGACGTGTTTGGAATAGATCACGTATGTGCGGTGAAC
TATCTAATAACCGCCTCGATATTCATTACTGGAAACGCGTTTCTCATTTTCGAGAATGTT
TCTAGCATAATAAACAAAACGGGACTAAGTGAAATTAAAGGGAGGTATACAGTAAATTGG
TATACGTGCTTAGCCGTATCACTAATCACCGTAGTATCAAAATTTTTCTTATTTTTAATT
ATGTATTCTTCGAAGCGTGCCGACGAAAGAATGTTGGCACAAGATCATATCGTAGACGTT
ATCGTAAACAGTTCAACAGTGATATTAATAGCCACATATGGTAAATTATCAAGTATTATG
GATGGCGTGGTGGGGTTACAACTGTGCGTGTTTACCGGTAGCATTTGGATATACTTATTA
TACGAAAACATTAAACCAAGTTTACTGATAGGCAAATTGGTGACTCAAGAAGGCCCGGAT
AGAGTAATTCATCTAACGCGTGATCATCGAGTCGTAGTCTCGAGGAATAATAGTCCATTA
GTTCTGTTGAGACATTTGTATGGATCTCCAACCGATAGCATTACAACTGACCCCGACGGC
GAACAAGCCAACGGTGCGCGTAATATATAGGTTTGACACCGCTTGTACTTTAGCGTATGA
AGATATTAACAGCAAGAAAAAGCCATTTGGGTTAGTAGATCACTTAATAACTATACCGCG
GTATTACTTCTCGGATATATTTGTATGTAATAGTGAAAGATTTCTGAAAACATTAGTAAA
CATGATGATCGAGAGCGAACAGTATAGAGGTTACATAGCTAATCTCATGGATGGGGCGGA
TTGCATGATCTATGGTGTCGCTCTGGTCGATGGTATTAGTCAGAACGATAGATTGATTTT
TCTTAAGGAGCCCAACTACAAAGATCTATTGAAGGGCGCTGAGGCTAACTTCATAAACGT
GAATTTGAGCAGATTAAATAGTTTATATGGACCATGCCACGATGTAGAAGACAAAGTCCG
ACGAAAGAATCACGTATTAGGATTACTAAAAGAAAATTTTAGGAAAGATAAAGAGCCTCT
TGTGCGTGATCATCATTTGTACACTACTATTACCAAGAGATTGGGTGAATCGGATTTGGT
TGATGACAAGTATCTTCTCGTTGAAAACGAAATAGATAAAAATTTTACGAAAGTCTTAAA
GGACCTGTACATAAACGTATCGGATAACATAAGCAATATTAAAGATAAAGACGTGTTCAC
CTCATTAATGGAACCAGATCTTATATAATGGGAAATATTCTTTCATATGACTACGCTGGC
AATCGCGAGATGAATTGGTATCACGAACGCGAGATACCGCAAGATTTTTACGTGAATTAC
CAACGATGTGCTATGGATTACCCTCACGACTCGATAAAAGCCTTGTCGGAAATTAATTAT
AAATTGATACGGAATGAAGGCGCGCTATGTGATTATGGTAATAGACGAAACTCATTTATA
GTGCAACGTTATGACAATTACGCGAACGAATTGGTTGATAAACATCAACGAACCTTAGAG
GAAACGTATAAGAAACATAAACGTCGTAAAGACAAATTGTGTAGTTTATACAGATGTTTT
TACGCTTAACTCCCAGTGGAGATAGGCAATTACAAAGCAATCAACATCGAAACAATTTAC
GTTAACTTTAATATCATCGATCGGCGAATTAAATTCAAACGAGAAAATGTATCATTTATC
AGCTACAGTTGTACCGAGCCAATCTGTTACGACCTATGATGTAAAATTTATGGATAGGAG
TGTGAAAGCGGTAGTTACTGCGGAGCCTGGAGCTGTTAACAAGTGGCTAGCTAATAGCAA
ATACGGCAAGGCAAAAGCCAATGAGGATATGATATATGGAATAGATGCGGAGTGGGTAAC
GACCAATTGTGGTCGTAGCAAAGTCTGCGTACTACAAATAGCCAACGAGACAGGATGTCT
TATCTACCAGATAGGGAACGCGGAAATAATACCGCGATCTCTTTATAAATTCTTCTTACA
TCCCAACAATATTTACGCGGGCGTCGCGGTCGCTGAAGATTTCAGCAAGCTTTATACCGA
CTACAATATAGTCAACAATGGTATGGTGGTGGATTTACGTGATTTGGCTGCGTCTCGTAT
GATGAGTACCAAATATAAGTGGTATGGTCTGAAAAGATTAACCGAAGATTTTTGCGGTTA
CACTCTTCCAAAGGATAAGAGAGTAACGCTATCGAACTGGGCGGCATTTGTCCTAAATGC
GGAACAGGTGACGTATGCGACATTAGACGCGCTGGCGTCTTTTGAAAATTACGTGGAGAT
AGAGTATAACGCTAAGTTAATGCGTGAGTACGCTATTCCAGGGGATGCACACATGTGCGA
TGACGTGTGTGGAATCGGTATATGCGATAATAACAAAAATTGCGATGCGGCCGCATTAAG
CCGTATTTAAAAGAGACGATAAAATCGTCATAAATTAAATATTAAACGTTTTTATGATTT
TATAATAATTAAGGAATGTTTTAATATGAATATAATAATATAAAAATCGGGG
>Citrus_associated_ampelovirus_1_isolate_YNL8-31
CGGACTAGTAGGGATCGAAGCCCCGGTGAACACCTCAACCCCCACCCGCACAACTCTGCA
ATTCATTTTGCTCCCTGACGTTTTGCTGGTTTTCTCAAAACCTGCTCCCTTACAATTGCT
TTTGCAATTATTTTCCTTGCAGTTTTTCTCTTTTTTATCTCTCTTTGTTTATTTTTCTTT
AAATTCTCTTCTTCTATCACCTCTATCTAGATTATCGCTTTTGTGATTTTCTTTCCTATT
ATTTCTTTTTCTTTTAATATTTTATTATTACTCCTTTCTAATAGATATTTATCCAATCTC
TCTATCCCAGACGAATACCTACGTAATCGTTTTTCCTTATCTTTTATTTATAAATCTTTA
GAATTTTAAACTATATTCTTAAAATATTTTTATTTTTATTCTATTTTAAATTTTTAATTT
TAGCTATCTTCTTTCCATAAGTTTATTATTATTAACATTTTTGTATTTTGTTTGTATTCT
TATAATATTTTGTATTTTGTCCTTTTTATTTAATTGAGATCATTCGTATTATTTCCATAA
TTTTTAATCTTTATTTATATTATATTTATGATGTGTTGTTTATTCGATTTTATTTTAGTT
ACTATCGCTATAGTTATTCTTAAATTCGTGTTTTCCTAATTATTTTTATTTTTAAATAAT
CCTTCTTTAATTTATATGTTTTCTTTAAATTTGTATCGTACCTCCCTTTCTTATTTATAT
AGTTTAACGATTTTCCTAGTTGTTTATATTTTATTTTAAGTACTGAGATCATTGTCCCCC
TTTTTTATATCTTAGTATTCATATCTGTAAGGGGATTTCGTAACCCCATATTCCCCTTTT
CTCCCTTTCTTATTTCTTAGTATTCTGTTCTGTCAGGGGATTTCGTAACCCCATATTCCC
TTTCTCTCCTTTTATATAATCACCTTCTTAAGGCAAGACTAAGCCTTCTCCCTCCCAGGA
AGTCTCCGTGATCTGGGTCCTAATCTATTTTTCTTCTTTTCTCTTTCTTTCGGCAAGACT
AAGCCTTCTTCCCCCCAGGAAGTCTCCGTGATCTGGGTTTTTCTTTTCTTTTCTTATGGC
ACCTCTTACCGCTCCTGATGTTGCCAACTCGCTGTCGAAGGAGGCCTTGTTGGCGGAGCC
GCTGAAGAACTACCTAAATCGCTGCACTTTCAACGTTGGAAGTGAGCTTGCTGGCCATGT
CGATGGCGAACTCCGACAAATGTTGTTGGAGAAGGATGCGACGCTTAAATCTAAGCGTCT
GGTTTCGATCACTGCTTCCCTGTCTACGGAGCAGAAGTCTCGACTGGAGGAATATTTCCC
TGAATTATACCTCAAATTTAAAGACTCCAGTCACTCGGATCACCCTTTTGCAAACGCGAT
GCGTACATGCCTCAACGCTCATTTTGTTAATTTGCTTAGAGGCGATAGCATCATTGATGT
GGGTGGTTCACTTTCCGCGCACTTGAGTTGTTGCAATAAAAATATTCATATCTGCAACCC
TATACTCAACGGGAAGGATGTCGCACGTCGGTTTTCTGAGGCGTCGACCGTTAAGAATCT
GGCCGCTGATCCTGAGCGCGCCGCGGATCTAGCTTTCCGCGTTTCTCTCGAGTCTTGCAC
CACTTGTGAGAAACCCATGCACAAATGCAGGTTCTCTGCTACGAACGCTATGTGCGTGGA
TGTTTATGACATGTCTCTTAGGTATATCGTCGATGCGATGCACGACCGCGATATACATAG
ACTTGTCTTTGCTGCGATGTTGCCTGTCGAGCTCCTGGAGCCTCGAGGGGAGGTTATGTT
ACGCGACACGAACACTGTTGTTCGTTGGTCGGAGCGCACTTTTGGCGCGAGTACAGCTGA
ATTCTTTATTCAGGGTACTGGTGAGTGTTACTCGCACTCGCTCGACGATCTGCGCGGTTT
TCTGAGCGCAGGTAAGGTTGTTTCGAAAAATGGTGGCATTTTTCATATTATGTTCGATGG
TAATCGTGGAGACTATAAGTTATTCACGATTATTCGTGTCGGCACTGATAAGCCCCTTTT
TTCATCTTTGCGGAGGTATCCGTCCACTCTGAATGGGATGTATAAAGTTTCTATCCCAGT
GGACTTGAGGAGCAGTTATGAGATCAAAGATCTCTTTTTGGATGAAGACTTCGTGGCGCG
CGTGAAGTCTTACTTGGTGAACACGACGTCTAGCACGAATGATCGCAATTATGAATACAC
GATGTCGTGTCTGAGATCGCAAAAGACGCATTTGATCGTCGGTTCGAGGGTTGTTCACTC
AAAGGTCGAATTAGACCCGAACGAACTCCCCATTGTGGCCGCGACTTTCTTGCGTGATGC
TGTCGGGTCGCGTCGTAGAGCTATCGAGGTGGCAAATATTGCGGGCCTCGATGATTGGAG
CTTCTGGAGATGGATCAAATTCATTGTAAGTAAATTTTTATCCATTTTTTCAGGTTGTAT
CAAGACCTTTATCTTCTTTTTATTGAGGGTCTTTAATTCTGATTACTATAACTTTTTGGC
GGCTTTGAGGAAACCGCTCGAGCGCGTTGAGGAACAGGTGGAGGTGAAGCTTACCCAATC
CACCATCTTCATGACTGAGGATGACGACCTCGTAGACCACGAGGGATCTTATAGGCGGGT
CGTCGAAACGGCAAAGAAGGATGCCGTTTTAAAAAGTGTGGCCAAGTTAGAAGAGCTCTT
CCGCGACGCCGTTGCGTCGCAGATTTCGGTCGAAAAACTTATTGAAGGGCTCAAGGATGA
GGAGAATGTTGTTGATTCATTAAAGCATATGTGGCGAAATATCGCCAAGAACAACAACAA
AGTTACGGCTGAGGAGGTCAATGCCGTTGAGATTGATAACATCATCAAGGATCCCATCTG
CCGGGACAAGATGATAAAGGAAAGGACCATCGCTGAAGGTTTCTCTTTAGAAGATCTAGC
AGAAATCGAAAGACTTCTCGATGGGAACAACTGTGTGCCTAAAGTTAAACCCGTCCAGCG
TTCTCCCGTGGAATTGGGGAAAGACGTTCTTGAAATTGAAGGGGACGTGTTGGTCGGCGC
TGATAAACGCAAGAAAAAGAGCATTCGTGATGGAAAGCGCGTTGCGGAGACTTCTACCAA
CCCGAACGCCAGCTTATTGTCTGAGATCAAGAGACGCTCTAAGTCTCTAGTTGTCAAAGA
TGACGGAGCTGGCTGTTCATCTGGTGTTTTTGATGACGCTAAGAATAAGAAGATATGCGC
CTTCAACGATACTCGCGCCGGCGACAAGAGCCATTCGGATATTGTAGCGTGTGCCGACGC
TGCTTTGGCTGGTCGTACTGCCGTTACTCGTAAGTTATGCGAGGCTGCATCTGTTGCAGT
GCCCGCCGTTGTTGCCGCACCTGTTGTTGAAGCGGCCGGTGACGTTACTTCTGCTGTAGC
GCTCGCCCGTGTTGATGTACCGGATTCTACGTCGACTCGTCTCACCGATGAGGATTTCGA
TGATGACACTAATTGTGTTATTGATGAATTCTTTCGTCAGTGTTCCGCGAGCTCAGTTGA
AGGTACCGCTAGTGGCTCTGTCGCCGCTGTTTCACCCTCTGTGGGTGATTCTCCGGGATC
TCGAGATGATTCTCTCCCGGTGTCTGCTACGGATGAGTCTCCAAAGGTTATTCAACCTTC
TGCTGCTATTAGGATTGTGCCTGCGACTTGCAAGCCGCCTTTAGCCGCTCTGACTCGCGA
TGATGGACGCGATGATGACGGTCATGCTTCTGTGGCTAGACCCGTGAGCGTCCCTGCTGC
TGTGAACGCTACCGTAGGTTCACTTGGTTGTTCTCCTGTCGCTTTCGATAGCGCTTCTTG
CGACGGAGATGTTAGTGAGGCTGTCACCTCTGACGATTGCTCAAGTGACGCGTTGGTGGA
GTCATCCTCTAGTTCCGATGCTTCGGACAGTGACAGTGACTCGTTCCGGTTGCCTCGTGC
AACGGAAGGTTTGATTTCGGGAGGTTATGAGAAGGCTGCCGACAAAAAGATTTTGAAATA
TTTGCGGCCTGAACATAAATTGGACACTCTAACGATTTTTAAAAAGTGTCTTCTCTCGAA
CTGTGACTGGGCAGTGGCGCGTGATCCGATTTTTGCCATGCGTAGGATGTCTGCTTGTCC
CAGTCGGAGTGTACCCGCCGAGTTTCGTGATAAGGCGGGGGTCGAGTATATGTTACACGC
GGCCGTTTCATGTTATGACCTCTATGCTAAATACCTGAAGCTTTGTGGTCAAGTCAAACG
CGTGTTTCGCACAGGTGATATATGTCAGGAAACGAAGGACTCTTTCCGAAGTCTCAACGT
CTTTCGTAAGTTTCAGGAAAAGATCTTCATTGATGGTGAGCCTGTGTCTCCGCAATGTGC
CTACGCGGTCTTTGATATAGAAGAACAACGGTTTGTGACTGCGGCGGATATGAAGAATTC
GAGCACCAAAGGGAAATATTATGCCTGTTGTGATGACCTTTTTAAGGGAATCAACTTCAG
AATTTTGGGTGCTCTGGTGAGGTTTGCTGGGACCTGTGATGTCGATCTAGTTTTCGACGA
GAAAAAGATCACATTGGAGAACACACCTCCTGGAGGTGGTAAAACGACGAGGTTGGTAAC
GGAATATCTTAAGAACCCCGTCGGGTGTTTGATTGTCACGGCGAATTCTGGAAGTGCCGA
TGACATTAACTCTGAGTTAGCCAAAAAGAAGAAAAAGCAGAAGGAAAGAATCGCAAGAAC
TGCTGACAGTAGGCTAATAAATTGGGTTTCGCAGCATAAAATGAACGTTTTAAGGGTCGA
TGAATGTTTTCTGATGCATTACGGCCAGTTGAAATTTATTGCTGCTATAAGTATGTGCCC
CAACGTCGTTCTGTACGGCGATGAGAATCAAATCCCGTTTATCAACAGGATAAAGTGCTT
CAGTTGCAACAATGAGGTTCTCAAGTCCGATGGGGTCGATGTGAAAAACATTGATGGGTC
GTACCGTTGCCCAGGTGATGTTTGTTTCTACTTGTCATCTTTGAAGAAAGTGACAGGTGA
GAGGTGTTACCCTCTGGGGGTAAAGAAGTTGAACGGTGAGAGGGGCAACCGAAGCTTATC
GAGCTCCCCCATCTTGTCTGTGGATGACGTTCCCACGTCGGGGTTTGACGTTTACGTTAC
CTACACTCAGATGGAGAAGAGTATGTTGCAAGCCTCTCTTATCCGAAGAAAATGCGCAAA
AACCGTGCTAACGGTTCATCAAGTTCAAGGAAAGACTTATGGGAAAGTGGCTGTGGTAAG
AATCAAACCGGCTGATGACCAGGTTTTTAATTCTTTGGGTCATCATATCGTAGCTATAAG
CCGGCACACCGAATCTATGAAATACTTCTGTTTATCCAGGAAATTGGATGACAGACTGAG
CAAAGCGATTAGCGCCATGGGTACGGTGAAGGATGAGTTATTGCGAGGTGTCGATTGTAC
CAATGGACCTCGCAATTTATATTACAGCGCCTAACGTCAAGTCCGCTATGATTGCGCCAC
ACTCCGCAGTTAGTCGGAGCCATTTGAATATCGTAAATCTCTTTCTCGAGGAAGTAGTCA
AGGGTAGCACTAGTCTAGAGTTCTTTCACAGGGAAGACTGTGTGGAATTCGAAGATTTTG
ATGTGAACCTTGACAATGTGCTTATTAGAGAAAGTGAACGTAAGGTGGCAATTGCAAGCA
ATCCCGATGTTGTTCCAGTTATCCGCTCTCAGATTGGGAGCAAGAAGAAAAACTCTTTAA
GGAGCAACATCCTGACGTTTGAGGCGAGAAATTTTAACGCGGACAGGGGTGTAGATATTT
CTTGCGATGAGTACGTATCAGATATACTTGTGGAAAACTTTTTCTCGAAATTGATCGATG
AATCTAAGTTAGCACAAGTACTCGTCGATAGAATAGGTGTGAGTGTTCCTAGAATGGGTG
ATTGGATTGATTCGCGTGACGGCGGGAGGTTCAAGGGGCTTGTCAACGACCTTAGCGTCC
CCATGGACGTCGAAGACAACCTGATTAACTTTCGCCTGATGGTCAAGTCTGATGCCAAGC
CCAAGCTAGATGACTCCATAATATCCAAAGTTTCTTCGGGCCAGAATATCGTCTACCACA
AAAAGAAAATTAATGCCGTTTTCAGTAACGTGTTTTTGCAGGTGGTAGAAGCTTTGAGGT
TCTGTCTGGTCCCGAATGTGATCTTATATACCGGTATGAATACCGATGATTTCGCGAGTG
AAGTCCAATCTCGTATCGGTCCTGATATTGATAATTACTTCTGTGGCGAGTTGGACATTT
CTAAGTATGATAAGTCTCAAGGTCCACTTTTTAAGCAAATCGAGGAGAAAATTCTCCGAC
GTTTTGGGGTTGAGGCGTCAGTTTTGGATAAGTGGTACGCAAGTGAGTATGAATCGTGCG
TAGCCACGCAGGATCGAACTTTTCAAGCAGACATTGGTGCTCAACGGAGGTCAGGCGCTT
CGAATACATGGTTGGGTAATACTTTGATTAATATGTGCTTGCAAGCCGCTTGCACTAATT
TCGAAGAGTTATCGTGTATTGCGTTCGCGGGCGACGATTCATTGATTCTATCTCGTCTTC
CCGTTCCCAATGTCTATTCAGAGATCCAAGATATGTATGGGTTTGATGTGAAGTTCATTC
AACACGCAGCACCTTATTTTTGTTCTAAATATCTTGTGAACAATGGTGCGAATCTGGTTT
TTGTCCCAGACCCATACAAGGTACTCGTTAAGTTAGGCAGGATCGTCTCAGATAAGGAGA
AACTCTGCCATGAAGTTTTTATAAGTTTTTGTGATTCTGTTAAATATTTAAATAATGAAA
CTGTTGTTAGTAAGCTCGTATATTATCATAGTATTAAGTATGGTCCTGCTGCTTTTGCAT
ATGGTGCCTTTGCTAGTATCCATTGCATTTCTGCTAATTTCGCGCAGTTTAAGCGTCTAT
TCTACAGTCGCTCAGGACACGGTTTTTGTTTATCTCTTAATGATTGATTTTTGTTGTTTC
ATTATGTTTTCGTTTGTTTTTTGGTTTTTCCTTGTTTTCTTTCTTCGTTTCTACTTTCCC
GGACTGGTACGTCGTCGACATTGTCGGCCTCCACCTCGTTTTCGAGGGAGAAAAGGGATA
ATACCCGGTTGAGATACGCGTGATATCTCCGAGCTGCCACAACGTCAACGTGGACTGGTT
TTTCGAGCTGCCCCAACGTCAAAGGGGTATTATCGGTCCGACGGCCGCCTTTATCTTAAA
GGGAGAAAAGCGTCATCGTTTGACAATTTCGTGAATTGTTCGAGCTGCCTCAACGTCAAT
GAGGTTTTGGGGAAACGTTAAGTGTTAACGTGAAACACTCATTTGTGTACATAAACTAGT
TGTGTAGATATTAGATTTTTTGAGCGTCATGGTTCTTTTCCATGCGCGGTGGTGTTGCTT
CGATGTAAGTGTCGCTTTCCCGACCATTGTAAGTCGTCGTTATGAATCACGACGCGGTAC
GTTGTTCGCTGCCGCGTGACGTCGCGGGGCGTCGTGGTTCTTGGTAGGGCGGGTTGACGT
CGCGCTCTTTTGTACATAGTTGTATATATTTTCTTTTCTTTTTGTTGTAAATAGTAGTTT
AGGGTAATGTACATTAAAACGTAGTTATGTACGGGTACTATGCGTCGATAAATATAAAGT
CGTAAAATAAAAATGTTTAAGGGTTTAGTAACCGTTCTATTTTTGTATATACTCGCCAGG
GGAGACTGTAAGATAACACTACATAATTCATTAGCTGTGGATATGGTTTGTAGTGGTGGA
ATAATCGCTCGTAGAGGATCTTCTGTCTTATTGTCCGGCAACGGCAGGTGTGCTGATGTC
GTCAATGATGGGAATAGGACGTTGTTTGAATACAATGAACTTCCTATCAAGACATATGTT
GATCTTTCTTATGTCGATGCGTGCACTTTTGCCGCTGAAATAGTAATCAACGGTGTCGTT
ATAGCAAAAAGCGATTGTCAATGCACCTATGATCGACCTATCTTAAGTCCATGCACAATT
CACAGGACGAACAACTTCTGTTGTCTGGAGAATTTTGGTACGGACGCTACTTGCGATATC
GATACGGAGTATTATAAATTTATCAACTCGTGTAGTACCAGAGTTTACAAGTACGCATAC
GACGATAAACTTGGATTGGTAATCGCAAATACGACTGATGATATTGTGGCTAATATAGGC
GGTGCTGAAAGCCCTGCAAATAACCATGAACACGAACCAGTTCACCTCGGCCATTCTAAC
GCTAACGTATGTTTGCGTTTGTGTTTTAATATTTATTTGCTTCTCTTATTTTGTCATATT
GCGTATAGTTAATAATTTAAGACTTAAAGATAACATATCACGAAGAGGGGGATTGTGACA
TGGAAGTGGGTATTGATTTCGGTACGACGTATTCGACCGTATGTTACGATTCAAATGGTG
TAAGCGGATGTTTGCCGATAGCCGGTTCGGTTTTTGTCCCGACCGTCGTTTTTATACCGG
AGGGTAAGACTGAATATTACATCGGTAACGTAGCACACGAGAGGGCTACATCGTTAAAGG
GGCGGTTGTACGTAAATCTTAAGCGTTGGGTAGGAGCTACAAAGCAAAACATAAATGTAT
TTCGTAGGAAATTAAAGAACGAACATGACGTGCAAGTTCACGGTGACTATGATGTACGCA
TCGGAGGTATAGGTGAAGGTACAGATCGATGTATTAGGGTGACGACTCTAATCTTTCTTT
TTCTTAAAGCGCTAATTGTAGAAGTGGAATCAGCTGTGAACAAAAGAGTTGATGGGTTCG
TATGTTCGGTACCGGCAGATTACAACTCGTTCAAACGTGGCTATTTAGCTGTAGCCGCAG
AAAAATTACAACGAAATATACGGGCGCTAGTGAACGAGCCGACGTCCGCCGCACTTTTTT
CGATGGCGCGAAGTGATCTCAAGGGAGATGTTGTCAGTGTCTTTGACTTTGGTGGTGGTA
CTTTTGATGTGTCGATTCTAGTACGCGTGGCTGATATCTATTGCGTGATGTATTCGATCG
GCGACAACTACTTAGGAGGCAGGGACGTTGATCGAGCGATAATAGAAGTCGTTTATAATA
AATTGAACGGAATGGTAGGCAGAACGGATCTTCTTACCTCCATTCAAGGAATTAAAGAGG
ATATTTCATCCAGACCGGAATTGGAAGATCATCTTGTACAAAGCGGTGGAAGAATATATG
GTTTCAAACTCACTCACGAGGAACTCGCAGAGATCTCACTGCCGTTTATTCAGCGTGCGA
TCTCCTTATTTACATGTGGTTTAAAAACTCTAGGTAATCCTTCGACTGTGGTAGTACTTA
CAGGAGGTAGCAGTTCATTGCCTGGCGTCGATGGGTTACTAAGGCAAATACCTTGCGTAA
CGGACATTTATTTTAGCACCAGAGATTATCGTATTTCTGTCGCCGCGGGAGCGAAAGTTT
ACAGTGACATTCTTTGCGGGGGAAGTAGTATGAGGTTGATCGACACATTAACACACAGTC
TTTCTGACGAGTTAAGTCATTTCACACCAAAGTTAATTTTTCCTAAAGGTTGCGTGATCC
CTAACAAAATTTCTATAGATTTTGGTGTGTCGGGATCATCTATTCCCTACGGCGTCATGG
AAGGCGAAAGTAATATCTCTTGGCTAAATGAAATGACGTTTAAAGGGATACATTCGCGAA
AAAGTTCCGCGAAAAAATCAGATAAAGCTACATACGCGATAAGTATTGATGGTAGATTGT
CTTTATCTGTCGATGGTGACACAGTGGAAAACATTATGAAAGCTTCCGAAGTAGAGGATG
AGTACGAGAGCTTCCAGTATCAAGACGGTCTTCAGGAAAGTTACGACAGGTATCTTAAAG
ACTACGCATCTGATATAAGTGAGTTATACGATATTAAGCTAACACTAGAAGATTTAGAAC
AGAAAATCGATTCAGGGACTTTTAACGATCCGAAAGATTTGTTGAAAAAATAACCATGCT
CATCGAATATGAGTCGAGGCTCGATGATACTTTGGATTATTTTTATGCAACAAAGAACAG
GAGGAAAGTGTTCGAAGATATAATAGACGTCGTAGGTTACACCTTAATGAATGAAAACCG
AACGGGTGGTGAGTTATCATTACAAGCTGGGATGTTAGGTACGGTTCGCGTACAAAAGGC
TGATATAAGAGGTATAACGGTCGAAACGGTACAGGACAAAAACACAGCGCTAGCGATTAT
AATATTAGAGGTATGTGGCGCCACCTCGAATTCAATATATTCGAGTGGTATGTGTTATAA
CTATTATATGAACAGACATACCGTCTTAACAGAAAGGAAAAGTAGTTTGGATGAACCAAT
AGATCACGGTAGTGACAAGTATTTTAACTTGACACCAACCGATCGTTTGTCATGCGCAGA
TATGATGAAACATAGGGGAGAAATTTATTCTGAATTTTGTGTGCTTGTCGGTTGTTACCT
CGGAAGGGCGGTAACATATGATGACATCGGCGGAATTCACCGACTTCCGGTTGTAGAGAC
GACGTTAAGTGTTGTCGATAATGCCCAGAAACTCGGAAAAACAATACCCAGGTGTATAAA
AACATATTGTGAAGATAGGCTGAAATACGATCGAAAAATCAATGATAAGTCGGTGAACAG
TAAATACATACCTATGCGTGTGTTCGCTTCAGACATAACGAAGTTATTATCGAAACGCAT
CGAGACGGTGTCGAACAGTAGTCTGTATAACCAACTATTAGACCTTTGTCACACGAGTCG
TCCAAAAATTTATGACTATGAGCGCAGGTACCAATGGTATTTAAAGGTGATGCACGAATT
GTCGAATTCCTTTAAAGCTTATTACGATTTGTCGTTCAGATCCGATAGGAAAAGGATTCG
AAGCGACATGACGTTGCTTGATGGAGATAATTTGCACGATTTAGAGAGTTACTTCGAAAG
TAATATACAGACCAAAGACCTACGAACAATCGAAGAGAAAGAAGCCGATTTACTTTACAA
GGTCGAACAAACTTTGTTGCGTTATCATGATAAAATTGATTCGGTCGAATTGCCGATTGT
ATATGTCATATCCGCATATCTAATATATTTTTCAATATATTCGACCTGTATGAAGAGAGT
AGAACGTCACAAACGGAAGTTTGTTGTGGATTTTGAGGGGAGAATAGTGATCATAAAACC
TCTGGAGGCCATAACGTATGCGAGTATGGTGTCAAGGACGACCAACTGCATTAGGTTGTG
GGCCAGAAATTATGCCGCTCTAACGTTTTGGTTAAGAAAAACCAACAATCTTCAAACGAA
TGTATGGAACAAATTTCGCGACGTGCCACAATATTTGTGTTTCGATACGGTCAACTTCGT
TCCTACGGAGATGCTGGACTTAAGGGAGAATATCGCCGTTAGTGTCATCTCCAAGTGGAT
TAAATGTAACAACAATCCTAGAAGAGGAAAGTTTCTTTTCGAATTCGGTGATGCGAAATA
ATAGACGCATTGAGAAAAACATCGTACGGTAGACGCAAAATATTATTCAAAATGGGCATT
GTTAAAAATAGAGTTGTAAGGTTGAATACTCAACCAGAATCATTATTTAAGACACCACGT
GATGTGGACGTTATACTCAATAGTGGTTGTGAAGACGTTAGAGCCGTATCTGGAAGTTCA
GACGAGGCACTGGCGATGGTAGCGAAAGTGGCGTACAGGACACCTTTGGATGTTTTTACA
AACCAAGTGGTACACTTGACGAGCGACCCTAAAACTCAATATCGGACGCCCGAGGGCGTA
CCCGTTGTTTTAAAGGATAATGTGGTAGTGGTAAGACCAGCAGTTAGCACTGACTCGACT
CTATCCGTATTAAGCACGAGTGCGTATACGGTTTCTACGGCAAAAACGAGAGAGCATGGA
AAGGATGGAAATGATTATACAAACGTGAGCAGACAAAATCAAGAGAATTTAGCGCGGGGA
TTCAAGACTACAACAGACATATCCGAAATATTTAACAATCCGAATATGTCTATAGCTTTG
GACTTAAATGCTTTGCAAGCGGGAGCGCCCAAAATCAATAGTCAACCCGGTGTGGTATCC
ACGGATCATGCTATTGAAGCATCTAACGCTTTGAGAGAGCTATGTCGACAGATTACAAAA
AGTAATGGATCTGATAAACTGACCCCTTTCTTATTGGGATCATTACAGTTAGCTCTCACA
TATTCAACAGTCAGAGAGGCGAGTTACAATGATGCTAGCGCCGTTACGTTAGCGACACCG
GAAGCAGAGGTGCTTAAGTACGGCGATCTAAAGACCACTCTGTACAACGTGTTGGAAATC
AAGGGTTATGAAAACTCGATGAGGCAATACTTACGTTTGTTTTCACTGACGACAAGTCAT
GCGATAGCTAATGGTAAGTTGCAACCTAACGAAAAAGTATCCATGCAACATGGTGTTACT
AAGAAATGGTTGCCATACACATTCGACTTCATGAGACCAAACTACTCGTATGTGAACAAT
AACGCTGTGTATGCATGGCAGTTGGCTCAAGAAACAGCGTTCAAAAGGAAGCAGAAAAGC
AATCAGCAGGAGGTACACAATACGACTGAATTGAGTAGAGCGATCGAGTAATGGGCTCAA
GATTTAAAATACCCGATCTTCAAGTAAGTTCGGATGTAGTAAACGATGGTAAAATATACG
CGGAATTATATGACGATCCGAAAGCGCTCGAGGGGTACTTGTCTCTCGACAGTAATGATG
AAACGGTCTTTATTGGTAAAGCGCAATTACAAAATATGATAAGCCGAAATCTTTCGTTAA
CTATCGTAGTTTCGAATCTCATCTCGGAAGGTACGGGTTACATCGAGATAAAATTCGTTA
ACGTCAAAAATAACTATTCGTTTAGTTTTATAATCATGTGTGGTGGTGCGTATAAAGGTA
ATTATTACGTAGGTTTAGTAAGAAAAAGGGGAGTAGCGCGAGAGATCAACCAACTCGATA
ATATGAATGGTCAATGGTCAACGATTCGACTGAATACATTGATAACGATAGGGAAAGGCA
TCGCCAATCTTATAGTAAACAACAACAACGTGTTGACGATCGAAGACGAAGAAATTGAAG
ATATTGCGTACGATTGTCAAATATATAGAGGAAGATTATGTGAGCGAAAATTGGCACTAG
AAAAATATTATGATCATGCATCCAGTGTGAAAGAGTATAAATTCTCATATACAAATACGA
GATCTCTTATGTTTGCGGTGAGATTCGCTGACGCTATCGTGAAACCAGTCAATGCCTGTT
TGGATGATGACGAGACACGTATAAGAAAGCATTACGCGGATTATTTCGTCTTCGACCGAC
CGCCGGTCGTCACTAAACCAGTGAGGAAAACAAACACGGAGAACCAAGAGGACAGAAATA
AAATTTTCGAAGAAGAGAAGAAAAACCTTACTTCGTCAAAAATAAGCGCACGAAGAGAAC
GCGAAGAGATCGTTCATCTAGAGGACGCAGCGGTTGAGATCGCTAACTTCGATGAGTTGG
TCGACAGTAGCGAGTTACCGAGAGTGTTATTAAAGACCAAACCGGTTGATTTCGAAATAT
TAGATTTCGAACCACCGCAATTGGTGTCCGTGAGCGACGCGAAGAAGATAAATAGACGAC
TATCACAATTTATGGCTGATAAACTATTAAGCATCGGTAGTGAAGCGATAAAGTATTTTA
CTATAATATTGATACAGGCATGTCTCACATATAGTACTTGTAAGAGTAAGCCAGGTCGTC
GTTGTCGATCTGTGACAGGAAAGATGTTAGACAAGAACAACATATTAATATCGTTCACTC
TCGATTATGACGAAGTCATAGAGAGATGTATGTCCTCGGGCGATTTGGATTATGATAACG
TGTTGCGAAAATACATGCGATATTATTCAGCAACCACAATAGCATTGCTCAAAAATGGAG
TGTGTAAACCGAATTATTACACTGCAGCTAGGCACGGTGTCATTAAAGCTTATATAAATT
ATTGTTTCGATTTTTCTTTGTACGACGCTCGATACGGGACTAGAGATATAGGGTTAGCAC
AGTATTTGAGCAGGAAGACAGCGGTAGCTTTGAAGAAGGAGGAAAGAGAAACACGCGAGT
TGTATAACACAAGTCAACTAGGATGGCAGTGACTCCGGATAGGGGAGTAACTTCTCATCG
CGACGACCCTATTACCATGGGAAAATTGGTGATGATAACAAATGTAGTTAACATATTGTT
AACGATACTTAAAATCATGGCTGTATTAATGTCAGCGTCTACCGCGATGATGGTAGCGTT
ATTTGATAGCGTCATGGATATATTGAGTGGTTTTTCGAGTCAGATATTGGTCGGTAAGTT
CGGTAATCCTTCACAAAAATATTACGACGTGTTTGGAATAGATCACGTATGTGCGGTGAA
CTATCTAATAACCGCCTCGATATTCATTACTGGAAACGCGTTTCTCATTTTTGAGAATGT
TTCTAGCATAATAAACAAAACGGGACTAAGTGAAATTAAAGGGAGGTATACAGTAAATTG
GTATACGTGCTTAGCCGTATCACTAATCACCGTAGTATCAAAATTTTTTCTATTTTTAAT
CATGTATTCTTCGAAGCGTGCCGACGAAAGAATGTTGGCACAAGATCATATCGTAGACGT
TATCGTAAACAGTTCAACAGTAATATTAATAGCCACGTATGGTAAATTATCAAGTATTAT
GGATGGCGTGGTGGGGTTACAACTGTGCGTGTTTACCGGTAGCATTTGGATATACTTATT
ATACGAAAACATTAAACCAAGTTTACTGATAGGCAAATTGGTAACTCAAGAAGGCCCGGA
TAGAGTAATTCATCTAACGCGTGATCATCGAGTCGTAGTCTCGAGGAATAATAGTCCATT
AGTTCTGTTGAGACATTTGTATGGATCTCCAACCGATAGCATTACAACTGACCCCGACGG
CGAACAAGCCGACGGTGCGCGTAATATATAGGTTTGACACCGCTTGTACTTTAGCGTATG
AAGATATTAACAGCAAGAAAAAGCCATTTGGGTTAGTAGATCACTTAATAACTATACCGC
GGTATTACTTCTCGGATATATTTGTATGCAATAGTGAAAGATTTCTGAAAACATTAGTAA
ACATGATGATCGAGAGCGAACAGTATAGAGGTTACATAGCTAATGTCATGGATGGGACGG
ATTGCATGATCTATGGTGTCGCCCTGGTCGATGGTATTAGTCAGAACGATAGATTGATTT
TTCTTAAGGAGCCCAACTACAAAGATCTATTGAAGGGCGCTGAGGCCAACTTCATAAACG
TGAATTTGAGCAGATTAAATAGTTTATATGGACCATGCCACGATGTAGAAGAAAAAGTCC
GACGAAAGAATCACGTATTAGGATTACTAAAAGAAAATTTTAGGAAAGATAAAGAGCCTC
TTATGCGTGATCATCATTTGTACACTACTATTACCAAGAGATTGGGTGAATCGGATTTGG
TCGATGACAAGTATCTTCTCGTTGAAAACGAAATAGATAAAAATTTTACGAAAATCTTAA
AGGACCTGTACATAAACGTATCGGATAACATAAGCAATATTAAAGATAAAGACGTGTTCA
CCTCATTAATGGAACCAGATCTTATATAATGGGAAATATTCTTTCATATGACTACGCTGG
CGATCGCGAGATGAATTGGTATCACGAACGCGAGATACCGCGAGAATTTTACGTGAATTA
CCAACGATGTGCTATGGATTATCCTCACGACTCGATAAAAGCCTTGTCGGAAATTAATTA
TAAATTGATACGGAATGAAGGCGCGCTATGTGATTATGGTAATAGACGAAACTCATTTAT
AGTGCGACGTTATGACGATTACGCGAACGAATTGGTTGATAAACATCAACGAACCTTAGA
GGAAACGTATAAGAAACATAAACGTCGTAAAGACAAATTGTGTAGTTTATACAGATGTTT
TTACGCTTAACTCCCAGTGGAGATAGGCAATTACAAAGCAATCAACATCGAAACAATTTA
CGTTAACTTTAATATCATCGATCGGCAAATTAAATTCAAACGAGAAAATGTATCATTTAT
CAGCTACGGTTGTACCGAGCCAATCTGTTACGACCTATGATGTAAAATTTATGGATAGGA
GTGTGAAAGCGGTAGTTACTGCGGAGCCTGGAGCTGTTAACAAGTGGCTAGCTAATAGCA
AATACGGCAAGGCAAAAGCCAATGAGGATATGATATATGGAATAGATGCGGAGTGGGTAA
CGACCAATTGTGGTCGTAGCAAAGTCTGCGTACTACAAATAGCCAACGAGACAGGATGTC
TTATCTACCAGATAGGGAACGCGGAAATAATACCGCGATCTCTTTATAAATTCTTCTTAC
ATCCCAACAATATTTACGCGGGCGTCGCGGTCGCTGAAGATTTCAGCAAACTTTATACCG
ACTACAATATAGTCAACAATGGTATGGTGGTGGATTTACGTGATTTGGCTGTGTCTCGTA
TGATGAGTACCAAATATAAGTGGTATGGTCTGAAAAGATTAACCGAAGATTTTTGCGGTT
ACACTCTTCCAAAGGATAAGAGAGTAACGCTATCGAACTGGGCAGCATTTGTCCTAAATG
CGGAACAGGTGACGTATGCGACATTAGACGCGCTGGCGTCTTTTGAAAATTACGTGGAGA
TAGAGTATAACGCTAAGTTAATGCGTGAGTACGCTATTCCAGGGGATGCACACATGTGCG
ATGACGTGTGTGGAATCGGTATATGCGATAATAACAAAAATTGCGATGCGGCCGCATTAA
GCCGTATTTAAAAGAGACGATAAAATCGTCATAAATTAAATATTAAACGTTTTTATGATT
TTATAATAATTAAGGAATGTTTTAATATGAATATAATAATATAAAAATCGGGG
>Citrus_associated_ampelovirus_1_isolate_YS42-2
CGTATTTTACCGGACTAGTAGGGATCGAAGCCCCGGTGAACACCACAACCCCCACCCGCA
ATACTCTGCAATTCATTTTGCTCCCCGACGTTTTGCTGGTTTTCTCAAAACCTGCTCCCT
ACCGATTGCTTCTGCGATCATTTTCCTTGCAGCTCTTTTTCTTGTTTCTTTTTCTTTGTT
TATTTTATTTAAATTCTCTCACACCCTTCACTCTGTCCAGTAGATTGCTTTTGTAATCTT
CTTTCCTGCTTATTTCTTTTATATTATAGTTTTTCTATTTTTATATTATTATATCCTCTT
CAACCCCTAACTCATCTTAGTTTAATACATTTGTATTTTTCTTTCCTATAATTTCTTTTT
TAAAATTATTTCTATTGTTATTATTATATCTATTTATCTTACTCATCACTCCATCCCTGA
CGATTTCTTCCGAGATCATCTTTTCCTTACCTGTTTTATTTTAAAATTTTTTTTATAATC
TAGTATTATTTTTATTATATTGTAGACTTTTTATCTTTAAACTGATATTCTAGATATAAT
TTTTCCTTATTTTTAAATCCTTAGTATTTATAGTCATATTATGTGTTGTTTATTTGATGT
ATTGATAGTTACTTTAGCTGTAGTTATTTATAAGTTTATCTTTTCCTAAGTTCTTTAGTG
CCTCCATAGTTTTCTTTTTAAAAATATGTTTTCTTCTTTTAGTTATTTCATAGCAACGCG
TAGTCTTTTTAGATTCGCGGTTTTCCTTTATTTATATGTTTTATTTCTGAACTGAACGTA
TTGTACCCTCTTTTCTTTTTATTATTTATCCTATCTGTAAGGGGCTTTGGTTATCCCATA
TTCCCCATTTCTTTCTTTGCTTTCTTTTTAGGCAAGACTAAGCCTTCTCCCCCCCAGGAA
GTCTCCGTGATCTGGGTTTTCTTTTCTTCTATCCTCTTATCTTCTTCTGATGGCTCCTAT
TACCACAGCCGACGTAGCCAATTCCTTGTCTAAGGAGGCTATGCTGGCTGAGCCCCTTAA
AAATTATTTAAACCGCTGCACTTTCAATGTCGGAAGTGAACTCGCCGGACATGTTGACGG
CGAGCTTCGACAGATGTTGTTGGAGAAAGACGCAACGCTCAAATCTAAGCGTCAGGTTCT
CGTTTCTGTTTCCTTATCTACGGAGCAGAAGTCACGACTGGAGGAGTACTTTCCTGAGTT
GTACCTTAAATTCAAGGACTCCAGTCATTCCGACCATCCCTTCGCTAACGCCATGCGTGC
TTGCCTTAACGCTTACTATGTCAGTTTGCTGCGAGGTGATCACATCATTGATGTGGGTGG
TTCTCTTTCTTCCCATCTGAGTTGTTGCAACAAAAATGTTCATATTTGCAACCCCATACT
CAATGGTAAGGATGTTGCACGTCGGTTTTCTGAGGCGTCAACTATCAAGAATTTAGCCGC
CGATCCTGAGCGCGCTGCGGATCTTGCTTTCCGCGTTTCTCTTGAGTCATGTACGACTTG
CGAGAAACCCATGCACAAATGTAATTTTTCGGCTACTAATGCTATGTGCGTGGATGTTTA
TGACATGTCTTTAAGGTATATCGTCGATGCCATGCACGACCGTGATATACATAGACTTGT
CTTTGCTGCTATGTTGCCCGTAGAGCTCCTGGAGCCTCGGGGTGAGGTTATGTTGCGCGA
CACGAACACTGTTGTTCGTTGGTCTGAGCGCACTTTTGGTCGGAGTACTGCTGAATATTT
CATTCAGGGTACTGGTGAGTGTTATAGTCACTCACTTGATGATCTGCGCGGTTTTCTGAG
CGCAGGTAAGGTCGTTTCGAAAAACGGTGGCATTTTCCACGTTATGTTCGACGGCAATCG
TGGCGACTACAAATTGTTCACGATTATCCGCGTCGGCACTGATAAGCCCCTTTTTTCGAC
GTTGCGTAGGTATCCGTCCACTCTAAATGGGATGTATAAAGTTTCCATCCCTGTGGATTT
GCGTAATAGCTACGAGATTAAGGATCTGTATCTCGACGAAGACTTCGTAGCACGCGTGAA
GTCGTATCTTGTTAATACGACGTCGAGCACTAATGATCGAAATTACGAATATACTATGTC
GTGCTTGAGATCACAAAAGACGCACCTGATTGTCGGCTCTAGAGTCGTTCATTCAAAGGT
CGAGTTAGACCCGAATGAGCTTCCCATTGTTGCCGCGACTTTTTTGCGTGACGCCGTCGG
ATCTCGTCGTAGGGCTATCGAGGTGGCCAATATTGCTGGCCTCGATGATTGGAGTTTTTG
GAGATGGATCAAATTTATCGTGAACAAGTTTTTATCCATCTTTTCAGGTTGTATCAAGAC
CTTCATATTCTTCTTGCTGAGGGTCTTTAATTCTGATTATTATAACTTTTTAGCGGCTTT
AAGGAAACCGCTCGAACGTGTTGAAGAGCAGGTGGAGGTCACGCTCACACAATCTACCGT
CTTCCTAACCGAAGATGATGATCTTGTGGACCATGAGGGGTCGTACAAACGTGTCGTGGA
GACGGCAAAGAAGGACGCCGTTTTGAAAAGCGCGGCGAAATTGGAAGAGCTCTTCCGCGA
CGCGGTTGCGTCGCAGATCACTGTTGAGAAGCTCATTGAGGGGCTCAAAAATGAGGAGAA
CGTTGTTGATTCGTTGAAACATATGTGGCGTAATATCGCCAAGAACAACAACAAGGTAAC
GGCGCAAGAAGTTAATGCCGTTGAGATAGACAATATAATCAAAGATCCCGTCTGTAGGGA
TAAGATGTTGAAGGAGAGAACCCTTGCTGAAGGTTTCTGTTTGGAGGATCTGCGTGAAAT
AGAGAGACTTCTCGATGGGAATAATTGCGTACCCAAAGTTGAGCCAATAAGACGCTCACC
GACGGAATTGGGTATTACACCTAAGGTCGAGGAGACATTAACCTCAAGCGTCAAGGATAT
TAAGTCGAAGAAATCTATCCGTGACGGTAAACGCACCGTTGACACCGCGTCGAAGCCTAA
CGCTAGCCTATTGTCTGACATCAAGAGACATTCTAAGTCTCTGAGATTGAGGGACGACGG
TGCCAGCTCTTCAGGCGCGGTTTTTGATGAGGATAAGAACCGCAAGATTTGTGCGTTTAA
TGATACTCGCGCTGGTGACAAGACCCACAATGATTTGGTGGCTTGTTCCGACGCAGCTTT
GGCTGGTCGCACTCCTGTCGTTCGTAAACTCTGCGAGGCCGCTCCTGCTATCGTGCCCGT
TGTTGATGTTGCGCCAGTCGTCGCGCCTGTTTGCGGGGCTACAACTGTTTTAGCTCCCGC
CTCTGTTCCTATGCCTGACGTTCCTTTAAGCGTCGTTGATGAAGATGATTTCGATGATGA
CACCAATGGTGTTATTGAAGATTTCTTTCGTCAATGTTCCTCAGGCACTTCGGATATACC
TTCTGTGGGTATTTCTTCCGGGTCTCTTGATGATTTTCTCCCGGAGTTCGCTTTAGATGA
GTCGCCGGAGACCGTTGCTTCTCCTGCCGCTATTAGGACTGTTCCTGCTGTTTGTAGGCC
TCCTTTAGCCGCTTTGGCTCGTGATGATAAGCGTGACGATGATGGTTGTGCTTCTGTGGC
ACGGCTTGAGTGCGCCCCTTCAAAGGTTAACACTTCTGTGTGTTTTCCTTCTACTGATCT
CGTCGCCACCGATACTTCTTCTTGTGACGGGGATGTTAGCGAGGTTGTCTCCTCTGACGA
TTGCTCAAGTGACACTGTTAGGGAATCCTTATCTAACTCCGACGATTCGGATAGTGATGG
TGACTCTTTCAGTTTACCTCGCGCTGCTGAAGGTTTGATTTCGGGGGGGTATGAGAAGGC
CGCTGATAAGAAACTTTTGAAGTATTTGAGGCCTGAGCATAAAATGGACACACTAAAAAT
CTTTAAGAAGTGTCTCCTCTCGAATTGTGACTGGGCTGTGGCCAAAGATCCAATTTTTGC
CATGCGTAGGATGTCCGCCTGCCCCAGTAGGAGTTTGCCTGCCGAATTTCGTGACAAGGC
AGGTGTGGAGTATATGTTACACGCGGCAGTTTCTTGCTATGACCTCTATGCTAAATATCT
GAAGCTTTGTGGTCAAGTTAAACGCGTGTTTCGCACTGGTGATATATGTCAGGAGACAAA
AGACTCGTTTCGGAGTTTGAATGTCTTCAGGAAATTACAAGAGAAAATCTTTATCGATGG
CGAGGCTGTTTCGCCGCAGTGCGCCTTCGCGGTTTTTGACATTGAAGAGCAAAGATTTAT
AACCGCGGAGGATATGAAGAATTCGAGCACGAAAGGAAAGTACTATGCCTGTTGTGATGA
TCTCTTCAAGGGAATAAACTTCAGGATTTTACGTGCTCTTGTTAGGTTTGCGGGGACTTG
CGACGTCGACCTGGTTTTCGACGAGAAGAAAGTCTCTTTGGAGAACACACCTCCTGGAGG
TGGAAAAACGACGAGGTTAGTTGCTGAGTATTTGAAGAACCCCGTCGGCTGTTTGATTGT
CACGGCTAATTCTGGAAGTGCCGCTGACATTAACTCAGAGATTGCCAAGAAACGAAAAAG
ACAAAAGCAGAAGATCGCTCGCACTGCTGACAGTAGGCTAATCAACTGGGTTTCGCAGCA
CAAGATGAATGTTCTAAGGGTCGATGAATGCTTCTTAATGCATTACGGCCAATTAAAGTT
CGTGGCTGCCATTAGTAAGTGCCCCAACATCGTTCTGTACGGTGATGAGAACCAGATCCC
GTTCATCAACAGGATAAAATGCTTCAATTGCAATAATGAGGTTCTCAAGTCTAGTGGGGT
TGACGTGTTAAACATCGATGGGTCATACCGTTGCCCAGGTGATGTTTGTTTTTACCTTTC
ATCCTTGAAGAAAGTTACGGGTGAGAGGTGTTACCCTCTGGGGGTGAAGAAATTGAATGG
TGAGAGGGGGAATAGAAGTTTGTCAAGCACTCCTATCTTGTCTGTTGATGATGTTCCGAC
GTCGGGTTTCGACGTTTATGTCACTTACACACAGATGGAGAAGAACATGTTGCAAGCCTC
TCTCATCCGCAGAAAATGCGCGAAAACCGTGTTGACGGTTCATCAGGTTCAAGGAAAGAC
CTATGGTAATGTGGCAGTGGTAAGAATCAAGCCGGCAGATGATCAAGTTTTCAATTCTTT
GGGTCATCATATTGTTGCTATCAGCCGGCATACAGAATCCATGAAATACTTCTGTCTATC
TAGGAAGTTAGATGACAGGTTGGGCAAAGCTATTAGCGCCATGGGTACTGTGAAGGATGA
GTTATTGCGTGGTGTAGAATGTTCCAATGGCCCACGCAATTTATATTACAGCGCCTAACG
TCAAGTCCGCAATGATTGCGCCACACTCCGCTGTCAGTCGGAGTCATTTGAATATTGTGA
ATCTCTTTCTCGAGGAAGTAGTCAAGGGGAGCACGAGTCTAGAATTCTTTCACAGGGAAG
ACTGTGTTGAATTCGAAGACTTTGATGTGAACCTTGACAATGTACTTATTAGAGAGAGTG
AACGTAAGGTGGCAATTGCAAGCAATCCCGATGTTGTTCCAGTTATTCGCTCTCAAATTG
GGAGCAAGAAGCGTAATTCTTTAAGGAGCAACATCCTGACGTTTGAGGCGAGAAATTTTA
ATGCGGACAGAGGTGTAGATATCTCGTGCGATGAGTACGTTTCTGATATACTCGTGGAAA
ACTTTTTCTCGAAATTGATCGATGAATCTAAGTTAGCACAAGTACTCGTCGACTCGACTA
GTGTGTCGGTTCCTAAATTGGGTGATTGGATTGATTCGCGTGATGGCGGTAGATTCAAAG
GGCTTGTCAACGACCTTAGTGTCCCACGGGACATCGAAGACAACCTGACGAATTTCCGCC
TGATGGTCAAATCTGATGCTAAGCCCAAATTAGATGACTCCATAATATCCAAAGTTTCAT
CGGGTCAGAATATCGTCTACCACAAGAAGAAAATTAATGCCGTTTTCAGTAACGTATTTT
TGCAGGTGGTAGAAGCTTTGAGGTTCTGTCTGGTCCCGAACGTCATCTTGTATACGGGTA
TGAATACAGATGACTTTGCTAGTGAAGTCCAATCTCGTATAGGTCCGGATATCGATAATT
ATTTTTGTGGGGAGTTGGACATTTCGAAGTATGATAAGTCTCAAGGCCCTCTTTTTAAGC
AAATCGAGGAGAAAATTCTCCGTCGTTTTGGGGTTGAGGCATCTGTTTTAGACAAGTGGT
ACGCAAGTGAATATGAATCATGCGTGACCACCGAGGATCGTGCTTTTCAAGCAGACATCG
GCGCTCAACGGAGATCTGGTGCATCCAATACATGGCTGGGTAATACTCTGATTAATATGT
GCTTGCAGGCTGCTTGCTCTAATTTTGAAGATTTCTCATGTATTGCGTTTGCAGGCGATG
ATTCTTTGATTTTATCTCGCCTTCCCGTCGCCAATGTCTATTCTGAGATTCAAGATATGT
ACGGTTTCGATGTGAAATTTATCCAACACGCAGCGCCGTATTTTTGTTCTAAATATCTTG
TGAACAACGGCGCCAATCTCGTTTTTGTCCCGGATCCGTACAAAGTGCTCGTCAAGCTCG
GTAGGCTAGTCTCAGATAAAGAGAAGCTCTGCCATGAAATTTTTATTAGTTTCTGTGATG
CCGTTAAATATTTAAACAACGAAGTAGTAGTAAGTAAACTTGTTTATTATCATAGCATTA
AGTATGGTCCTGCTGCTTTCGCGTACGGTGCTTTTGCTAGCATCCATTGCATTTCTGCAA
ATTTCGCGCAGTTTAAGCGTCTGTTTTACAGCCGCTCAGGACACGGTTTTTGTTTATCCC
TTAATGATTGATTTTATTGAGTTTGTTGTGCGTTTGTTTGTTTTTGGTTTTCTTTTTCTT
TTGTTTTTCCGGTTTTACTTTTCTGGACTGGTACGTTGTCGACGTCGTCGGCCTCCACCT
CTTTTTTGAGGGAGAAAAGGGACAATACCCGGTTGAGATACTCGTGATATCTCCGAGCTG
CCACAACGTTAATGTGGTTCTGTTCAGTCGAGCTGCCCCAACGTCAAAGGGGTGTTTTCG
GTCCGACGGCCGCCTTTATTGTAAAGGGAGAAAAGCGTCATCGTTTAACAATTTCGTGAA
TTGTTCGAGCTGCCTCAACGTCAATGAGGTTTTGGGGAAACGTTAAGTGTTAACGTGAAA
CACTCATTTGTGCACATAAACTAGTTTTGTAGATATTAGATTTTTTGAGCGTCATGGTTC
TTTTCCATGCGTGGTGGTGTAGCTTCGATGTAAGTGTCGCTTTCCCGACCGTTGTAAGTC
GTCGTTTTGAATCACGACGCGGTACGTTGTTCGCTGCCGCGTGACGTCGCGGGGCGTCGT
GGTTCTTGGTAGGGCGGGTTGACGTCGCGCTCTTTTGTACATAGTTGTATATATTTTCTT
TTCTTTTTGTTGTAAATAGTAGTTTAGGGTAATGTACATTAAAACGTAGTTATGTACGGG
TACTATGCGTCGATAGATATAAAGTCGTAAAAATAAAATGTTTAAGGGTTTAGTAACCGT
TCTATTTTTGTATATACTCGCCAGGGGAGACTGTAAGATAACACTACACAATTCATTAGC
TGTGGATATGGTTTGTAGTGGTGGAATAATCGCTCGTAGAGGATCTTCTGTCTTTTTGTC
CGGCAACGGCAGGTGTGCTGATGTCGTCAATGATGGGAATAGGACGTTGTTTGAATACAA
TGAACTTCCTATCAAGACATATGTTGATCTTTCTTATGTCGATGCGTGCACTTTTGCCGC
TGAATTAGTAATCAACGGTGTCGTCATAGCAAAAAGCGATTGTCAATGCACCTCTTATCG
ACCTATCTTAAGTCCATGCACAATTCACAGGACGAACAATTTCTGTTGTTTAGAGAGTTT
TGGTACGGACACTACTTGCGATATCGATACGGAGTATTATAAATTTATCAACTCGTGTAG
TACCAGAGTTTACAAGTACGCGTACGACGATAAACTTGGATTGGTAATCGCAAATACGAC
TGATGATATTGTGGCTAATATAGGCGGTGCTGAAAGCCCTGCAAATAACCATGAACACGA
ACCAGTTCACCTCGGCCATTCTAACGCTAACGTATGTTTGCGTTTGTGTTTTAATATTTA
TTTGCTTCTCTTATTTTGTCATATTGCGTATAGTTAATAATTTGAGACTTAAAGATAACA
TATCACGAAGAGGGGGATTGTGACATGGAAGTGGGTATTGATTTCGGTACGACATATTCG
ACCGTATGTTACGATTCAAATGGTATAAGCGGATGTTTGCCGATAGCCGGTTCGGTTTTT
GTCCCGACCGTTGTTTTCATACCAGAGGGTAAGACTGAATATTACATCGGTAACGTAGCG
CACGAGAGGGCTACTTCGTTAAAGGGGCGGTTGTACGTAAATCTTAAGCGTTGGGTAGGA
GCTACGAAGCAAAACATAAATGTATTTCGTAGGAAATTAAAGAACGAACATGACGTGCAA
GTTCACGGTGACTATGATGTACGCATCGGAGGTATAGGTGAAGGTACAGATCGATGTATT
AGGGTGACGACTCTAATCTTTCTTTTTCTTAAAGCGCTAATTATAGAAGTGGAATCAGCT
GTGAACAAAAGAGTTGATGGGTTCGTATGTTCGGTACCGGCAGATTACAACTCGTTCAAA
CGTGGCTATTTAGCTGTAGCCGCAGAAAAATTACAACGAAATATACGGGCGCTAGTGAAC
GAGCCGACGTCCGCCGCACTTTTTTCGATGGCGCGAAGTGATCTTAAGGGAGATGTTGTC
AGTGTCTTTGACTTTGGTGGTGGTACTTTTGATGTGTCGATTCTAGTACGCGTGGCTGAT
ATCTATTGTGTGATGTATTCGATCGGCGACAACTACTTAGGAGGCAGGGACGTTGATCGA
GCGATAATAGAAGTCGTTTATAATAAATTGAACGGAATGGTAGACAGAACGGACCTTCTT
ACCTCCATTCAAGGAATTAAAGAGGATATTTCATCCAGACCGGAATTGGAAGATCATCTT
GTACAAAGCGGTGGAAGAATATATGGTTTCAAACTCACTCACGAGGAACTCGCAGAGATC
TCACTGCCGTTTATTCAGCGTGCGGTCTCCTTATTTACATGCGGTTTAAATACTCTAGGT
AATCCCTCGACTGTGGTAGTACTTACGGGAGGTAGCAGTTCATTGCCCGGCGTCGATGGA
TTACTGAGGCAAATACCTTGCGTAACGGACATTTATTTTAGCAACAGAGATTATCGTATT
TCTGTCGCCGCAGGAGCGAAAGTTTACAGTGACATTCTTTGCGGGGGAAGTAGTATGAGG
TTGATCGACACATTAACACACAGTCTTTCTGACGAGTTAAGTCATTTTACACCAAAGTTG
ATTTTTCCTAAAGGTTGCGTGGTCCCTAACAAAATTTCTATAGATTTTGGTGTGTCGGGA
TCATCTATTCCCTACGGCGTCATGGAAGGCGAAAGTAATGTCTCTTGGCTAAATGAAATG
ACGTTTAAAGGGATACATTCGCGAAGAAGTTCCGCGAAAAAATCGGATAAAGCTACATAC
GCGATAAGTATTGATGGTAGATTGTCTTTATCTGTCGATGGTGACACAGTGGAAAACGTT
ATGAAAGCTTCCGAAGTAGAGAATGAGTACGAGAGCTTCCAGTATCAAGACGGTCTTCAG
GAAAGTTACGACAGGTATCTTAAAGATTACACATCTGATATAAGTGAGTTATACGATATT
AAGCTAACACTAGAAGATTTAGAACAGAAAATCGATTCAGGGACTTTTAACGATCCGAAA
GATTTGTTGAAAAAATAACCATGCTGATCGAATATGAGTGGAGACTTGATGATACTTTGG
ATTATTTTTATGCGACAAAGAACAGGAGGAAAGTGTTCGAAGATATAATAGACGTCGTAG
GTTACGCCTTAATGAATGGAAACCGAACAGGTGGTGAGTTATCATTACAAGCTGGGATGT
TAGGTACGGTTCGCGTACAAAAGGCTGATATGAGAGGTATAACGGTCGAAACGGTACAGG
ACAAAACCACAGCGCTAGCGATTATAATATTAGAGGTATGTGGCGCCACCTCGAATTCAA
TATATTCGAGTGGTATGTGTTATAACTATTATATGAACAGACATAACGTCTTAACAGAAA
GGAAAGGTAGTTTGGATGAACCAATAGATCACGGTAGTGACAAGTATTTTAACTTGACGC
CAACCGATCGTTTGTCATGCGCAGATATAATGAAACATAGGGGAGAAATTTATTCTGAAT
TTTGTGTGCTTGTCGGTTGTTACCTCGGAAGGGCGGTAACATATGATGACATCGGCGGAG
TTCACCGACTTCCGGTTGTAGAGACGACGTTAAGTGTTGTCGATAATGCCCAGAAACTTG
GAAAAACAATACCCAGGTGTATAAAAACATATTGCGAAGATAGGTTGAAATACGATCGAA
AAATCAATGATAAGTCGGTAAACAGTAAATATATACCTATGCGTGTGTTCGCTTCAGACA
TAACGAAGTTATTATCGAAACGCTTCGAGACGGTATCGAACAGTAGTCTGTATAACCAAC
TATTAGACCTTTGTTACACGAGTCGTCCAAAAATTTATGACTATGAGCGCAGGTACCAAT
GGTATTTAAGGGTGATGCACGAATTGTCGAATTCCTTTAAAACTTATTACGATTTGTCGT
TCAGATCGGATAGGAAAAGGATTCGAAGCGACATGACGTTGCTTGATGGAGATAATTTGC
ACGATTTAGAGAGTTACTTCGAAAGTAATATACAGACCAAAGACCTACGAACAATCGAAG
AGAAAGAAGTCGATTTACTTTACAAGGTCGAACAAACTTTGTTGCGTTATCATGATAAGA
TTGATTCGGCCGAATTGCCGATTGTATATGTCGTATCCGCATATCTAATATATTTTTCAA
TATATTCGACCTGTATGAAGAGAGTAGAACGTCACAAACGGAAGTTTGTTGTGGATTTTG
AGGGGAAAATAGTGATCATAAAACCTCTGGAGGCCATAACGTATGCGAGTATGGTGTCAA
GGACGACCAACTGCATTAGGTTGTGGGCCAGAAATTATGCCGCTCTAACGTTTTGGTTAA
GAAAAACCAACAATCTTCAAACGAATGTATGGAACAAATTTCGCGACGTGCCACAATATT
TGTGTTTCGATACAGTCAACTTCGTTCCTACGGAGATGCTGGACTTAAGGGAGAATATCG
CCGTTAGTGTCATCTCCAAGTGGATTAAACGTAACAACAATCCTAGAAGAGGAAAGTTTC
TTTTCGAATTCAGTGATGCGAAATAATAGACGCATTGAGAAAAACATCGTACGGTAGACG
CAAAATACTATTCAAAATGGGCATTGTTAAAAATAGAGTTGTAAGGTTGAATACTCAACC
AGAATCATTATTTAAGACGCCACGTGATGTGGACGTTATACTCAATAGTGGTTGTGAAGA
CGTTAGAGCCGTATCTGGAAGTACAGACGAGGCACTGGGGATAGTAGCGAAAGTAGCGTA
CAGGACACCTTTGGATGTTTTTACGAACCAAGTGGTACACTTGACGAGCGACCCTAAAAC
TCAATATCGGACGCCCGAGGGCGTACCCGTTGTTTTAAAGGACAATGTGGTAGTGGTAAG
ACCAGCAGTTAGCACTGACTCGACTCTACCCGTATTAAGCACGAGTGCGTATACGGTTTC
TACTGATAAAACGAAAGAGCATGGAAAGAATAGAGAAGATTATACAAACGTAAGCAGACA
AAATCAAGAGAATTTAGGGCGGGGATTCAAGACTACAACAGACATATCCGAAATATTTAA
CAATCCGAATATGTCTATAGCTTTGGACTTAAATGCTTTGCAAGCGGGAGCGCCCAAAAT
CAATAGTCAACCCGGTGTGGTATCCACGGATCATGCTATTGAAGCATCTAACGCTTTGAG
AGAGCTATGTCGACAGATTACAAAAAGTAATGGATCTGATAAACTGACCCCTTTCTTATT
GGGATCATTACAGTTAGCTCTCACATATTCAACAGTCAGAGAGGCGAGTTACAATGATGC
TAGCGCCGTTACGTTAGCGACACCGGAAGCAGAGGTGTTGAAGTACGGCGATCTAAAGAC
CACTCTGTACAACGTGTTGGAAGTCAAGGGTTACGAAAACTCGATGAGGCAATACTTACG
TTTGTTTTCACTGACGACAAGTCATGCGATAGCTAATGGTAAGTTGCAACCTAACGAAAA
AGTATCCATGCAACATGGTGTTACGAAGAAATGGTTGCCATACACATTCGACTTCATGAG
ACCAAACTACTCGTATGTGAACAATAACGCTGTGTATGCATGGCAGTTGGCTCAAGAAAC
AGCGTTCAGAAGGAAGCAGAAAAGCAATCAGCAGGAGGTACACAATACGACTGAATTGAG
TAGAGCGATCGAGTAATGGGCTCAAGATTTAAAATACCCGATCTTCAAGTAAGTTCGGAT
CTAGTAAACGATGGTAAAATATACGCGGAATTATATGACGATCCGAAAGCACTCGAGAGG
TACTTGTCTCTCGACAGTAATGATGGAACGGTCTTTATTGGTAAAGCGCAATCACAAAAT
ATGATAAGCCGAAATCTTTCGTTAACTATCGTAGTTTCGAATCTCATCTCGGAAGGTACG
GGTTACATCGAGATAAAATTCGTTAACGTAAAAAATAACTATTCGTTTAGTTTTATAATC
ATGTGTGGTGGTGCGTATGAAGGTAATTATTACGTAGGTTTAGTAAGAAAGAGGGGAGTA
GAGCGAGAGATCAACCAACCCAATGATATGAATGGTAAATGGTCGACGATTCAACTGGGT
ACATTGATAACGATAGAGAAAGGCATTGCCAATCTTATAGTAAACAAAAACAACGTGTTG
ACGATCAAAGACGAAGAAATTGAAGATATCGCGTACGATTGTCAAATATATAGAGGGAGA
TTATGTGAACGAAAATTGGCACTAGAAAAATATTATGATCATGCATCCAGTGTGAAAGAG
TATAAATTCTCATATACAAATACGAGATCTCTTATGTTTGCGGTGAGATTCGCTGACGCT
ATCGTGAAACCAGTCAATGCCTGTTTGGAGGATGACGAGACACGTATAAGAAAGCATTAC
GCGGATTATTTTGTCTTCGACCGACCGCCGGTCGTCACTAAACCAGTGAGGAAAACAAAC
ACGGAGAACCAAGAGGACAGAGGAAAAATTTTTGAAGAAGAGATGAAAAACCCTACTTCG
TCAAAAATAAGCGCACGAAAAGAACGCGAAGAGATCGTTCATCTAGAGGACGCGGCGGTT
GAGATCGCTAACTTCGATGAGTTGGTCGACGGTAGTGAGTTACCGAGAGTGTTAGCAAAG
ACCAAACCGGTCGGTTTCGAAATATTAGATTTCGAACCACCGCAATTGGTGTCCGTGAGC
GACGCGAAGAAGATAAATGGACGACTATCACAATTTATGGCTGACAAACAATTAAGCATC
GGTAGTGAAGCGATAAAATATTTTTGTATAATATTGATACAGGCATGTCTCACGTATAGT
ACTTGTAAGAGTAAGCCAAGTCGTCGTTGTCGATCTGTGACAGGAAACATGTTAGACAAA
AACAACACATTAATATCGTTCACTCTCGACTATGACGAAGTCATAGAGAGATGTATGTCC
TTGGGCGATTTAGATTATGATAATGTGTTGCGAAAATACATGCGATATTATTCAGCAACC
ACAATAGCATTGCTCAAAAATGGAGTGTGTAAACCAAATTATTACACTGCAGCTAGGCAC
GGTGTCATTAAAGCTTATATAAATTATTGTTTCGATTTTTCTTTGTACGACGCTCGATAC
GGGACTAGAGATATAGGGTTAGCACAGTATTTGAGCAGGAAGACGGCGGTAGCTTTGAAG
AAGGACGAAAGAGAAACACGCGAGTTATATAACACAAGTCAACTAGGATGGCAGTGACTC
CGGATAGGGGAGTAACTTCTCATCGCGACGACCCTATTACCATGGGAAAATTGGTGATGA
TAACAAATGTAGTTAACATATTGTTAACGATACTTAAAATCATGGCTGTATTAATGTCAG
CGTCTACCGCGATGATGGTAGCGTTATTTGATAGCGTCATGGATATATTGAGTGGTTTTT
CGAGTCAGATATTGGTTGGTAAGTTCGGCAATCCTTCACAAAAATATTACGACGTGTTTG
GAATAGATCACGTATGTGCGGTGAACTATCTAATAACCGCCTCGATATTCATTACTGGAA
ACGCGTTTCTCATTTTCGAGAATGTTTCTAGCATAATAAACAAAACGGGACTAAGTGAAA
TTAAAGGGAGGTATACAGTAAATTGGTATACGTGCTTAGCTGTATCACTAATCACCGTAG
TATCAAAATTTATTCTATTTTTAATTATGTATTCTTCGAAGCATGCCGACGAAAGAATGT
TGGCACAAGATCATATCGTAGACGTTATCGTAAACAGTTCAACAGTGATATTAATAGCCA
CATATGGTAAATTATCAAGTATTATGGATGGCGTGGTGGGGTTACAACTGTGCGTGTTTA
CCGGTAGCATTTGGATATACTTATTATACGAAAACATTAAACCAAGTTTACTGATAGGCA
AATTGGTGACTCAAGAAGGCCCGGATAGAGTAATTCATCTAACGCGTGATCATCGAGTCG
TAGTCTCGAGGAATAATAGTCCATTAGTTCTGTTGAGACATCTGTATGGATCTCCAACCG
ATAGCATTACAACTGACCCCGACGGCGAACAAGCCGACGGTGCGCGTAATATATAGGTTT
GACACCGCTTGTACTTTAGCGTATGAAGATATTAACAGCAAGAAAAAGCCATTTGGATTA
GTAGATCACTTAATAACTATACCGCGGTATTTCTTCACGGATATATTTGTATGTAATAGT
GAAAGATTTCTGAAAACACTAGTAAACATGATGATCGAGAGCGAACAGTATAGAGGTTAC
ATAGCTAATATCATGGATGGGACGGATTGCATGATCTATGGTGCCGCTCTGGTCGATGGT
ATTAGTCAGAATGATAGATTGATTTTTCTTAAGGAGCCCAACTACAAAAATCTATTGAAG
GGCGCTGAGGCCAACTTCATAAACGCGAATTTGAGCAGATTAAATAGTTTACATGGACCA
TGCCGCGATGTAGAGGACAAAGTCCGACGAAAGAATCACGTATTAGGATTACTAAAAGAA
AATTTTAGGAAAGATAAAGAGCCTCTTATGCGCGATTATCACTTGTACACTACTATTACC
AAGAGATTGGGTGAATCGGATTTGGTCGATGACAAGTATCTTCTCGTTGAAAACGAAATA
GATAAAAATTTTACGAAAGTCTTAAAGGACCTGTACATAAACGTGTCGGATAATATAAGC
AGTATTAAAGATAAAGACGTGTTTACCTCATTAATGGAACCAGATCTCATATAATGGGAA
ATATTCTTTCATATGACTACGCTGGCGATCGCGAGATGAATTGGTATCACGAACGCGAGA
TACCGCAAGAATTTTACGTGAATTACCAACGATGTGCTATGGATTATCCTCACGACTCGA
TAAAAGCCTTGTCGGAAATTAACTATAAATTGATACGGAATGAAGGCGCGCTATGTGATT
ATGGTAATAGACGAAACTCATTTATAGTGCAACGTTACGACAATTACGCGAACGAATTGG
TTGATAAACATCAACGAACCTTAGAGGAAACGTATAAGAAACATAAACGTCGTAAAGACA
AATTGTGTAGTTTATACAGATGTTTTTACGCTTAACTCCCAGTGGAGATAGGCAATTACA
AAGCAATTAACATCGAAACAATTTACGTTAACTTTAATATTATCGATCAGCGAATTAAAT
TCAAACGAGAAAACAAAGCAATTAACATCGAAACAATTTACGTTAACTTTAATATTATCG
ATCAGCGAATTAAATTCAAACGAGAAAATGTATCATTTATCAGCTACGGTTGTACCGAGC
CAATCTGTTACGACCTATGATGTAAAATTTATGAATAGGAGTGTGAAAGCGGTAGTTACC
GCGGAGCCTGGAGCTGTTAACAAGTGGCTAGCCAATAGCAAATACGGCAAGGCAAAAGCC
AATGAGGATATGATATATGGAATAGATGCGGAGTGGGTAACGACCAATTCTGGTCGTAGC
AAAGTCTGCGTACTACAAATAGCCAACGAGACAGGATGTCTTATCTACCAGATAGGGAAC
GCGGAAATAATACCGCGATCTCTTTATAAATTCTTCTTACATCCTAACAACATTTACGCG
GGCGTCGCGGTCGCTGAAGATTTCAGCAAACTTTACACCGACTACAATATAGTCAACAAT
GGTATGGTGGTGGATTTACGTGACTTGGCTGTGTCTCGTATGATGAGTACTAAATATAAG
TGGTATGGTCTGAAAAGATTAACCGAAGATTTTTGCGGTTACACTCTTCCAAAGGATAAG
AGAGTAACGCTATCGAACTGGGCGGCATTTGTACTAAATGCGGAACAGGTGACGTATGCG
ACATTAGACGCGCTGGCGTCTTTTGAAAATTACGTGGAGATAGAGTATAACGCTAAGTTA
ATGCGTGAGTACGCTATTCCAGGGGATGCACACATGTGCGATGACGTGTGTGGAATCGGT
ATATGCGATAATAACAAAATCGCGATGCGGCCGCATTAAGCCGTATTTTAAAGAGACGAT
AAAATCGTCATAAATTAAATATTTAAAATTTATATAATAATTAAGGAATGTTTTAATATG
ATTATAATAATATAAAAATCGGGG
>Citrus_associated_ampelovirus_1_isolate_YN4-1
CGTATTTTACCGGACTAGTAGGGATCGAAGCCCCGGTGAACACCACAACCCCCACCCGCA
ATACTCTGCAATTCTTTTTGCTCCCCGACGTTTTGCTGGTTTTCTCAAAACCTGCTCCCT
ACCGATTGCTTCTGCGATCATTTTCCTTGCAGCTCTTTTTCTTGTTTCTTTTTCTTTGTT
TATTTTATTTAAATTCTCTCACACCCTTCACTCTATCCAGTAGATTGCTTTTGTAATCTT
CTTTCCTGCTTATTTCTTTTATATTATAGTTTTTCTATTTTTATATTATTATATCCTCTT
CAACCCCTAACTCATCTTAGTTTAATACATTTGTATTTTTCTTTCCTATAATTTCTTTTT
TAAAATTATTTCTATTGTTATTATTATATCTATTTATCTTACTCATCACTCCATCCCTGA
CGATTTCTTCCGAGATCATCTTTTCCTTACCTGTTTTATTTTTTAAAAATTTTTATAATC
TAGTATTATTTTTATTATATTGTAGACTTTTTATCTTTAAACTGATATTCTAGATATAAT
TTTTCCTTATTTTTAAATCCTTAGTATTTATAGTTATATTATGTGTTGTTTATTTGATGT
ATTGATAGTTACTTTAGCTGTAGTTATTTATAAGTTTATCTTTTCCTAAGTTCTTTAGTG
CCTCCATAGTTTTCTTTTTAAAAATATGTTTTCTTCTTTTAGTTATTTCATAGCAACGCG
TAGTCTTTTTAGATTCGCGGTTTTCCTTTATTTATATGTTTTATTTTTGAACTGAACGTA
TTGTACCCCTTGTTCTTTTTATTATTTATCCGATCTGTAAGGGGCTTTGGTTATCCCATA
TTCCCCATTTCTTTCTTTGCTTTCTTTTTAGGCAAGACTAAGCCTTCTCCCCCCCAGGAA
GTCTCCGTGATCTGGGTTTTCTTTTCTTCTATCCTCTTATCTTCTTCTGATGGCTCCTAT
TACCACAGCCGACGTAGCCAATTCCTTGTCTAAGGAGGCCATGCTGGCTGAGCCACTTAA
AAATTATTTAAACCGCTGCACTTTCAATGTCGGAAGTGAACTCGCCGGACATGTTGACGG
CGAGCTTCGACAGATGTTGCTGGAGAAAGACGCAACGCTCAAATCTAAGCGTCAGGTTCT
CGTTTCTGTTTCCTTATCTACGGAGCAGAAGTCACGACTGGAGGAGTACTTTCCCGAGTT
GTACCTTAAATTCAAGGACTCCAGTCATTCCGACCATCCCTTCGCTAACGCCATGCGTGC
TTGCCTTAACGCTTACTATGTCAGTTTGCTGCGAGGTGATCACATCATTGATGTGGGTGG
TTCTCTTTCTTCCCATCTGAGTTGTTGCAACAAAAACGTTCATATTTGCAACCCCATACT
CAATGGTAAGGATGTTGCACGTCGGTTTTCTGAGGCGTCAACTATCAAGAATTTAGCCGC
CGATCCTGAGCGCGCTGCGGATCTTGCTTTCCGCGTTTCTCTTGAGTCATGTACGACTTG
CGAGAAACCCATGCACAAATGTAATTTTTCGGCTACTAATGCTATGTGCGTGGATGTTTA
TGACATGTCTTTAAGGTATATCGTCGATGCCATGCACGACCGTGATATACATAGACTTGT
CTTTGCTGCTATGTTGCCCGTAGAGCTCCTGGAGCCTCGGGGTGAGGTTATGTTGCGCGA
CACGAACACTGTTGTTCGTTGGTCTGAGCGCACTTTTGGTCGGAGTACTGCTGAATATTT
CATTCAGGGTACTGGTGAGTGTTATAGTCACTCACTTGATGATCTGCGCGGTTTTCTGAG
CGCAGGTAAGGTCGTTTCGAAAAACGGTGGCATTTTCCACGTTATGTTCGACGGCAATCG
TGGCGACTACAAATTGTTCACGATTATCCGCGTCGGCACTGATAAGCCCCTTTTTTCGAC
GTTGCGTAGGTATCCGTCCACTCTAAATGGGATGTATAAAGTTTCCATCCCTGTGGATTT
GCGTAATAGCTACGAGATTAAGGATCTGTATCTCGACGAAGACTTCGTAGCACGCGTGAA
GTCGTATCTTGTTAATACGACGTCGAGCACTAATGATCGAAACTACGAATATACTATGTC
GTGCTTGAGATCGCAAAAGACGCACCTGATTGTCGGCTCTAGAGTCGTTCATTCAAAGGT
CGAGTTAGACCCGAATGAGCTTCCCATTGTTGCCGCGACTTTTTTGCGTGACGCCGTCGG
ATCTCGTCGTAGGGCTATCGAGGTGGCCAATATTGCTGGCCTCGATGATTGGAGTTTTTG
GAGATGGATCAAATTTATCGTGAACAAGTTTTTATCCATCTTTTCAGGTTGTATCAAGAC
CTTCATATTCTTCTTGCTGAGGGTCTTTAATTCTGATTATTATAACTTTTTAGCGGCTTT
AAGGAAACCGCTCGAACGTGTTGAAGAGCAGGTGGAGGTCACGCTCACACAATCTACCGT
CTTCCTAACCGAAGATGATGATCTTGTGGACCATGAGGGGTCGTACAAGCGTGTCGTGGA
GACGGCGAAGAAGGACGCCGTTTTGAAAAGCGCGGCGAAATTGGAAGAGCTCTTCCGCGA
CGCGGTTGCGTCGCAGATCACTGTTGAGAAGCTCATTGAGGGGCTCAAAAATGAGGAGAA
CGTTGTTGATTCGTTGAAACATATGTGGCGTAATATCGCCAAGAACAACAACAAAGTAAC
GGCGCAAGAAGTTAATGCCGTTGAGATAGACAATATAATCAAAGATCCCGTCTGTAGGGA
TAAGATGTTGAAGGAGAGAACCCTTGCTGAAGGTTTCTGTTTGGAGGATCTGCGTGAAAT
AGAGAGACTTCTCGATGGGAATAATTGCGTACCCAAAGTTGAGCCAATAAGACGCTCACC
GACGGAATTGGGTATTACACCTAAGGTCGAGGAGACATTAACCTCAAGCGTCAAGGATAT
TAAGTCGAAGAAATCTATCCGTGACGGTAAACGCACCGTTGACACCGCGTCGAAGCCTAA
CGCTAGCCTATTGTCTGATATCAAGAGACATTCTAAGTCTCTGAGATTGAGGGACGACGG
TGCCAGCTCTTCAGGCGCGGTTTTTGATGAGGATAAGAACCGTAAGATTTGTGCGTTTAA
TGATACTCGCGCTGGTGACAAGACCCATAATGATTTGGTGGCTTGTTCTGACGCAGCTCT
GGCTGGTCGCACTCCTGTCGTTCGTAAACTCTGCGAGGCCGCTCCTGCTATCGTGCCCGT
TGTTGATGTTGCGCCAGTCGTCGCGCCCGTTAGCGAGGCTACAACTGTTTTAGCTCCCGC
CTCTGTTCCTATGCCTGACGTTCCCTCAAGCCTCGTTGATGAAGATGATTTCGATGATGA
CACCAATGGTGTTATTGAAGATTTCTTTCGTCAATGTTCCTCAGGCACTTCGGATTCACC
TTCTGTGGGTATTTCTTCCGGGTCTCTTGATGATTTTCTCCCGGAGTTCGCTTTAGATGA
GTCGCCGGAGACCGTTGCTTCTCCTGCCGCTATTAGGACTGTTCCTGCTGTTTGTAGGCC
TCCTTTAGCCGCTTTGGCTCGTGATGATAAGCGTGACGATGATGGTTGTGCTTCTGTGGC
ACGGCTTGAGTGCGCCCCTTCAAAGGTTAACACTTCTGTGTGTTTTCCTTCTACTGATCT
CGTCGCCACCGATACTTCTTCTTGCGACGGGGATGTTAGCGAGGTTGTCTCCTCTGACGA
TTGCTCAAGTGACACTGTTAGGGAATCCTCATCTAACTCCGACGATTCGGATGGTGATGG
TGACTCTTTCAGTTTACCTCGCGCTGCTGAAGGTTTGATTTCGGGGGGGTATGAGAAGGC
CGCTGATAAGAAACTTTTGAAGTATTTGAGGCCTGAGCATAAAATGGACACACTAAAAAT
TTTTAAGAAGTGTCTCCTCTCGAATTGTGACTGGGCTGTGGCCAAAGATCCAATTTTTTC
CATGCGTAGGATGTCCGCCTGCCCCAGTAGGAGTTTGCCTGCCGAATTTCGTGACAAGGC
AGGTGTGGAGTATATGTTACACGCGGCCGTTTCATGCTATGACCTCTATGCTAAATATCT
GAAGCTTTGTGGTCAAGTTAAACGCGTGTTTCGCACTGGTGATATATGTCAGGAGACAAA
AGACTCGTTTCGGAGTTTGAATGTCTTCAGGAAATTACAAGAGAAAATCTTTATCGATGG
CGAGGCTGTTTCGCCGCAGTGCGCCTTCGCGGTTTTTGACATTGAAGAGCAAAGATTTAT
AACCGCGGAGGATATGAAGAATTCGAGCACGAAAGGAAAGTACTATGCCTGTTGTGATGA
TCTCTTCAAGGGAATAAACTTCAGGATTTTACGTGCTCTTGTTAGGTTTGCGGGGACTTG
CGACGTCGACCTGGTTTTCGACGAGAAGAAAGTCTCTTTGGAGAACACACCTCCTGGAGG
TGGAAAAACGACGAGGTTAGTTGCTGAGTATTTGAAGAACCCCGTCGGCTGTTTGATTGT
CACGGCTAATTCTGGAAGTGCCGCTGACATTAACTCAGAGATTGCCAAGAAACGAAAAAG
ACAAAAGCAGAAGATCGCTCGCACTGCTGACAGTAGGCTAATCAACTGGGTTTCGCAGCA
CAAGATGAATGTTCTAAGGGTCGATGAATGCTTCTTAATGCATTATGGCCAATTAAAGTT
CGTGGCTGCCATTAGTAAGTGCCCCAACATCGTTCTGTACGGTGATGAGAACCAGATCCC
GTTCATCAACAGGATAAAATGCTTCAATTGCAATAATGAGGTTCTCAAGTCTAGTGGGGT
TGACGTGTTAAACATCGATGGGTCATACCGTTGCCCAGGTGATGTTTGTTTTTACCTTTC
ATCCTTGAAGAAAGTTACGGGTGAGAGGTGTTACCCTCTGGGGGTGAAGAAGTTGAATGG
TGAGAGGGGGAATAGAAGTTTGTCAAGCACTCCTATCTTGTCTGTTGATGATGTTCCGAC
GTCGGGTTTCGACGTTTATGTCACTTACACACAGATGGAGAAGAACATGTTGCAAGCCTC
TCTCATCCGCAGAAAATGCGCAAAAGCCGTGTTGACGGTTCATCAGGTTCAAGGAAAGAC
CTATGGTAATGTGGCAGTGGTAAGAATCAAGCCGGCAGATGATCAAGTTTTCAATTCTTT
GGGTCATCATATCGTTGCTATCAGCCGGCATACAGAATCCATGAAATACTTCTGTCTATC
TAGGAAGTTAGATGACAGGTTGGGCAAAGCTATTAGCGCCATGGGTACTGTGAAGGATGA
GTTATTGCGTGGTGTAGAATGTTCCAATGGCCCACGCAATTTATATTACAGCGCCTAACG
TCAAGTCCGCTATGATTGCGCCACACTCCGCTGTCAGTCGGAGTCATTTGAATATTGTGA
ATCTCTTTCTCGAGGAAGTAGTCAAGGGTAGCACGAGTCTAGAATTCTTTCACAGGGAAG
ACTGTGTTGAATTCGAAGACTTTGATGTGAACCTTGACAATGTACTTATTAGAGAGAGTG
AACGTAAGGTGGCAATTGCAAGCAATCCCGATGTTGTTCCAGTTATTCGCTCTCAAATTG
GGAGCAAGAAGCGTAATTCTTTAAGGAGCAACATCCTGACGTTTGAGGCGAGAAATTTTA
ATGCGGACAGAGGTGTAGATATCTCGTGCGATGAGTACGTTTCTGATATACTCGTGGAAA
ACTTTTTCTCGAAATTGATCGATGAATCTAAGTTAGCACAAGTACTCGTCGACTCGACTA
GTGTGTCGGTTCCTAAATTGGGTGATTGGATTGATTCGCGTGATGGCGGTAGATTCAAAG
GGCTTGTCAACGACCTTAGTGTCCCACGGGACATCGAAGACAACCTGACGAATTTCCGCC
TGATGGTCAAATCTGATGCTAAGCCCAAATTAGATGACTCCATAATATCCAAAGTTTCAT
CGGGTCAGAATATCGTCTACCACAAGAAGAAAATTAATGCCGTTTTCAGTAACGTATTTT
TGCAGGTGGTAGAAGCTTTGAGGTTCTGTCTGGTCCCGAACGTCATCTTGTATACGGGTA
TGAATACAGATGACTTTGCTAGTGAAGTCCAATCTCGTATAGGTCCGGATATCGATAATT
ATTTTTGTGGGGAGTTGGACATTTCGAAGTATGATAAGTCTCAAGGCCCTCTTTTTAAGC
AAATCGAGGAGAAAATTCTCCGTCGTTTTGGGGTTGAGGCATCTGTTTTAGACAAGTGGT
ACGCAAGTGAGTATGAATCATGCGTGACCACCGAGGATCGTGCTTTTCAAGCAGACATCG
GCGCTCAACGGAGATCTGGTGCATCCAATACATGGCTGGGTAATACTCTGATTAATATGT
GCTTGCAGGCTGCTTGCTCTAATTTTGAAGATTTCTCATGTATTGCGTTTGCAGGCGATG
ATTCTTTGATTTTATCTCGCCTTCCCGTCGCCAACGTCTATTCTGAAATTCAAGACATGT
ACGGTTTCGATGTGAAATTTATCCAACACGCGGCGCCGTATTTTTGTTCTAAATATCTTG
TGAACAACGGCGCCAATCTCGTTTTTGTCCCGGATCCGTACAAAGTGCTCGTCAAGCTCG
GTAGGCTAGTCTCAGATAAAGAGAAGCTCTGCCATGAAATTTTTATTAGTTTCTGTGATG
CCGTTAAATATTTAAACAACGAAGTAGTAGTAAGTAAACTTGTTTATTATCATAGCATTA
AGTATGGTCCTGCTGCTTTCGCGTACGGTGCTTTTGCTAGCATCCATTGCATTTCTGCAA
ATTTCGCGCAGTTTAAGCGTCTGTTTTACAGCCGCTCAGGACACGGTTTTTGTTTATCCC
TTAATGATTGATTTTATTGAGTTTGTTGTGCGTTTGTTTGTTTTTGGTTTTCTTTTTCTT
TTGTTTTTCCGGTTTTACTTTTCTGGACTGGTACGTTGTCGACGTCGTCGGCCTCCACCT
CTTTTTTGAGGGAGAAAAGGGACAATACCCGGTTGAGATACTCGTGATATCTCCGAGCTG
CCACAACGTTAATGTGGTTCTGTTCAGTCGAGCTGCCCCAACGTCAAAGGGGTGTTTTCG
GTCCGACGGCCGCCTTTATTGTAAAGGGAGAAAAGCGTCATCGTTTAACAATTTCGTGAA
TTGTTCGAGCTGCCTCAACGTCAATGAGGTTTTGGGGAAACGTTAAGTGTTAACGTGAAA
CACTCATTTGTGTACATAAACTAGTTTTGTAGATATTAGATTTTTTGAGCGTCATGGTTC
TTTTCCATGCGTGGTGGTGTAGCTTCGATGTAAGTGTCGCTTTCCCGACCGTTGTAAGTC
GTCGTTTTGAATCACGACGCGGTACGTTGTTCGCTGCCGCGTGACGTCGCGGGGCGTCGT
GGTTCTTGGTAGGGCGGGTTGACGTCGCGCTCTTTTGTACATAGTTGTATATATTTTCTT
TTCTTTTTGTTGTATATAGTAGTTTAGGGTAATGTACATTAAAACGTAGTTATGTACGGG
TACTATGCGTCGATAGATATAAAGTCGTAAAAAAAAAATGTTTAAGGGTTTAGTAACCGT
TCTATTTTTGTATATACTCGCCAGGGGAGACTGTAAGATAACACTACACAATTCATTAGC
TGTGGATATGGTTTGTAGTGGTGGAATAATCGCTCGTAGAGGATCTTCTGTCTTTTTGTC
CGGCAACGGCAGGTGTGCTGATGTCGTCAATGATGGGAATAGGACGTTGTTTGAATACAA
TGAACTTCCTATCAAGACATATGTTGATCTTTCTTATGTCGATGCGTGCACTTTTGCCGC
TGAAATAGTAATCAACGGTGTCGTCATAGCAAAAAGCGATTGTCAATGCACCTATGATCG
ACCTATCTTAAGTCCATGCACAATTCACAGGACGAACAATTTCTGTTGTTTAGAGAATTT
TGGTACGGACACTACTTGCGATATCGATACGGAGTATTATAAATTTATCAACTCGTGTAG
TACCAGAGTTTACAAGTACGCGTACGACGATAAACTTGGATTGGTAATCGCAAATACGAC
TGATGATATTGTGGCTAATATAGGCGGTGCTGAAAGCCCTGCAAATAACCATGAACACGA
ACCAGTTCACCTCGGCCATTCTAACGCTAACGTATGTTTGCGTTTGTGTTTTAATATTTA
TTTGCTTCTCTTATTTTGTCATATTGCGTATAGTTAATAATTTAAGACTTAAAGATAACA
TATCACGAAGAGGGGGATTGTGACATGGAAGTGGGTATTGATTTCGGTACGACATATTCG
ACCGTATGTTACGATTCAAATGGTGTAAGCGGATGTTTGCCGATAGCCGGTTCGGTTTTT
GTCCCGACCGTTGTTTTCATACCAGAGGGTAAGACTGAATATTACATCGGTAACGTAGCG
CACGAGAGGGCTACTTCGTTAAAGGGGCGGTTGTACGTAAATCTTAAGCGTTGGGTAGGA
GCTACGAAGCAAAACATAAATGTATTTCGTAGGAAATTAAAGAACGAACATGACGTGCAA
GTTCACGGTGACTATGATGTACGCATCGGAGGTATAGGTGAAGGTACAGATCGATGTATT
AGGGTGACGACTCTAATCTTTCTTTTTCTTAAAGCGCTAATTATAGAAGTGGAATCAGCT
GTGAACAAAAGAGTTGATGGGTTCGTATGTTCGGTACCGGCAGATTACAACTCGTTCAAA
CGTGGCTATTTAGCTGTAGCCGCAGAAAAATTACAACGAAATATACGGGCGCTAGTGAAC
GAGCCGACGTCCGCCGCACTTTTTTCGATGGCGCGAAGTGATCTTAAGGGAGATGTTGTC
AGTGTCTTTGACTTTGGTGGTGGTACTTTTGATGTGTCGATTCTAGTACGCGTGGCTGAT
ATCTATTGTGTGATGTATTCGATCGGCGACAACTACTTAGGAGGCAGGGACGTTGATCGA
GCGATAATAGAAGTCGTTTATAATAAATTGAACGGAATGGTAGACAGAACGGATCTTCTT
ACCTCCATTCAAGGAATTAAAGAGGATATTTCATCCAGACCGGAATTGGAAGATCATCTT
GTACAAAGCGGTGGAAGAATATATGGTTTCAAACTCACTCACGAGGAACTCGCAGAGATC
TCACTGCCGTTTATTCAGCGTGCGATCTCCTTATTTACATGCGGTTTAAAAACTCTAGGT
AATCCCTCGACTGTGGTAGTACTTACGGGAGGTAGCAGTTCATTGCCCGGCGTCGATGGA
TTACTGAGGCAAATACCTTGCGTAACGGACATTTATTTTAGCAACAGAGATTATCGTATT
TCTGTCGCCGCAGGAGCGAAAGTTTACAGTGACATTCTTTGCGGGGGAAGTAGTATGAGG
TTGATCGACACATTAACACACAGTCTTTCTGACGAGTTAAGTTATTTCACACCAAAGTTG
ATTTTTCCTAAAGGTTGCGTGGTCCCTAACAAAATTTCTATAGATTTTGGTGTGTCGGGA
TCATCTATTCCCTACGGCGTCATGGAAGGCGAAAGTAATGTCTCTTGGCTAAATGAAATG
ACGTTTAAAGGGATACATTCGCGAAGAAGTTCCGCGAAAAAATCGGATAAAGCTACATAC
GCGATAAGTATTGATGGTAGATTGTCTTTATCTGTCGATGGTGACACAGTGGAAAACATT
ATGAAAGCTTCCGAAGTAGAGAATGAGTACGAGAGCTTCCAGTATCAAGACGGTCTTCAG
GAAAGTTACGACAGGTATCTTAAAGATTACACATCTGATATAAGTGAGTTATACGATATT
AAGCTAACACTAGAAGATTTAGAACAGAAAATCGATTCAGGGACTTTTAACGATCCGAAA
GATTTGTTGAAAAAATAACCATGCTCATCGAATATGAGTCGAGGCTTGATGATACCTTGG
ATTATTTTTATGCAACAAAGAACAGGAGGAAAGTGTTCGAAGATATAATAGACGTCGTAG
GTTACGCCTTAATGAATGGAAACCGAACAGGTGGTGAGTTATCATTACAAGCTGGGATGT
TAGGTACGGTTCGCGTACAAAAGGCTGATATGAGAGGTATAACGGTCGAAACGGTACAGG
ACAAAAACACAGCGCTAGCGATTATAATATTAGAGGTATGTGGCGCCACCTCGAATTCAA
TATATTCGAGTGGTATGTGTTATAACTATTATATGAACAGACATACCGTCTTAACAGAAA
GGAAAGGTAGTTTGGATGAACCAATAGATCACGGTAGTGACAAGTATTTTAACTTGACGC
CAACCGATCGTTTGTCATGCGCAGATATAATGAAACATAGGGGAGAAATTTATTCTGAAT
TTTGTGTGCTTGTCGGTTGTTACCTCGGAAGGGCGGTAACATATGATGACATCGGCGGAA
TTCACCGACTTCCGGTTGTAGAGACGACGTTAAGTGTTGTCGATAATGCCCAGAAACTTG
GAAAAACAATACCCAGGTGCATAAAAACATATTGCGAAGATAGGTTGAAATACGATCGAA
AAATCAATGATAAGTCGGTAAACAGTAAATATATACCTATGCGTGTGTTCGCTTCAGACA
TAACGAAGTTATTATCGAAACGCTTCGAGACGGTGTCGAACAGTAGTCTGTATAACCAAC
TATTAGACCTTTGTCACACGAGTCGTCCAAAAATTTATGACTATGAGCGCAGGTACCAAT
GGTATTTAAAGGTGATGCACGAATTGTCGAATTCCTTTAAAGCTTATTACGATTTGTCGT
TCAGATCCGATAGGAAAAGGATTCGAAGCGACATGACGTTGCTTGATGGAGATAATTTGC
ACGATTTAGAGAGTTACTTCGAAAGCAATATACAGACCAAAGACCTACGAACAATCGAAG
AGAAAGAAGCCGATTTACTTTACAAGGTCGAACAAACTTTGTTGCGTTATCATGATAAAA
TTGATTCGGCCGAATTGCCGATTGTATATGTCGTATCCGCATATCTAATATATTTTTCAA
TATATTCGACCTGTATGAAGAGAGTAGAACGTCACAAACGGAAGTTTGTTGTGGATTTTG
AGGGGAGAATAGTGATCATAAAACCTCTGGAGGCCATAACGTATGCGAGTATGGTGTCAA
GGACGACCAACTGCATTAGGTTGTGGGCCAGAAATTATGCCGCTCTAACGTTTTGGTTAA
GAAAAACCAACAATCTTCAAACGAATGTATGGAACAAATTTCGCGACGTGCCACAATATT
TGTGTTTCGATACAGTCAACTTCGTTCCTACGGAGATGCTGGACTTAAGGGAGAATATCG
CCGTTAGTGTCATCTCCAAGTGGATTAAATGTAACAACAATCCTAGAAGAGGAAAGTTTC
TTTTCGAATTCAGTGATGCGAAATAATAGACGCATTGAGAAAAACATCGTACGGTAGACG
CAAATACTATTCAAAATGGGCATTGTTAAAAATAGAGTTGTAAGGTTGAATACTCAACCA
GAATCATTATTTAAGACGCCACGTGATGTGGACGTTATACTCAATAGTGGTTGTGAAGAC
GTTAGAGCCGTATCTGGAAGTACAGACGAGGCACTGGGGATAGTAGCGAAAGTAGCGTAC
AGGACACCTTTGGATGTTTTTACGAACCAAGTGGTACACTTGACGAGCGACCCTAAAACT
CAATATCGGACGCCCGAGGGCGTACCCGTTGTTTTAAAGGACAATGTGGTAGTGGTAAGA
CCAGCAGTTAGCACTGACTCGACTCTATCCGTATTAAGCACGAGTGCGTATACGGTTTCT
ACGGCAAAAACGAGAGAGCATGGAAAGGATGGAAATGATTATACAAACGTAAGCAGACAA
AATCAAGAGAATTTAGGGCGGGGATTCAAGACTACAACAGACATATCCGAAATATTTAAC
AATCCGAATATGTCTATAGCTTTGGACTTAAATGCTTTGCAAGCGGGAGCGCCCAAAATC
AATAGTCAACCCGGTGTGGTATCCACGGATCATGCTATTGAAGCATCTAACGCTTTGAGA
GAGCTATGTCGACAGATTACAAAAAGTAATGGATCTGATAAACTGACCCCTTTCTTATTG
GGATCATTACAGTTAGCTCTCACATATTCAACAGTCAGAGAGGCGAGTTACAATGATGCT
AGCGCCGTTACGTTAGCGACACCGGAAGCAGAGGTGCTTAAGTACGGCGATCTAAAGACC
ACTCTGTACAACGTGTTGGAAATCAAGGGTTACGAAAACTCGATGAGGCAATACTTACGT
TTGTTTTCACTGACGACAAGTCATGCGATAGCTAATGGTAAGTTGCAACCTAACGAAAAA
GTATCCATGCAACATGGTGTTACGAAGAAATGGTTGCCATACACATTCGACTTCATGAGA
CCAAACTACTCGTATGTGAACAATAACGCTGTGTATGCATGGCAGTTGGCTCAAGAAACA
GCGTTCAGAAGGAAGCAGAAAAGCAATCAGCAGGAGGTACACAATACGACTGAATTGAGT
AGAGCGATCGAGTAATGGACTCAAGATTTAAAATACCCGATCTTCAAGTAAGTTCGGATC
TAGTAAACGATGGTAAAATATACGCGGAACTATATGACGATCCGAAAGCACTCGAGAGGT
ACTTGTCTCTCGACAGTAATGATGGAACGGTCTTTATTGGTAAAGCGCAATCACAAATTA
TGATAAGCCGAAATCTTTCGTTAACTATCGTAGTTTCGAATCTCATCTCGGAAGGTACGG
GTTACATCGAGATAAAATTCGTTAACGTCAAAAATAACTATTCGTTTAGTTTTATAATCA
TGTGTGGTGGTGCGTATAAAGGTAATTATTACGTAGGTTTAGTAAGAAAAAGGGGAGTAG
CGCGAGAGATCAACCAACTCGATAATATGAATGGTCAATGGTCAACAACTCGACTGAATA
CATTGATAACGATAGGGAAAGGCATCGCCAATCTTACAGTAAACAACAACAACGTGTTGA
CGATCGAAGACGAAGAAATTGAAGATATCGCGTACGATTGTCAAATATATAGAGGAAGAT
TATGTGAGCGAAAATTGGCACTAGAAAAATATTATGATCATGCATCCAGTGTGAAAGAGT
ATAAATTCTCATATACAAATACGAGATCTCTTATGTTTGCGGTGAGATTCGCTGACGCTA
TCGTGAAACCAGTCAATGCCTGTTTGGAGGATGACGAGACACGTATAAGAAAGCATTACG
CGGATTATTTTGTCTTCGACCGACCGCCGGTCGTCACTAAACCAGTGAGGAAAACAAACA
CGGAGAACCAAGAGGACAGAGGAAAAATTTTTGAAGAAGAGAAGAAAAACCTTACTTCGT
CAAAAATAAGCGCACGAAAAGAACGCGAAGAGATCGTTCATCTAGAGGACGCAGCGGTTG
AGATCGCTAACTTCGATGAGTTGGTCGACAGTAGCGAGTTACCGAGAGTGTTATTAAAGA
CCAAACCGGTTGGTTTCGAAATATTAGATTTCGAACCACCGCAATTGGTGTCCGTGAGCG
ACGCGAAGAAGATAAATAGACAACTATCACAATTTATGGCTGATAAACAATTAAGCATCG
GTAGTGAAGCGATAAAATATTTTACTATAATATTGATACAGGCATGTCTCACGTATAGTA
CTTGTAAGAGTAAGCCAAGTCGTCGTTGTCGATCTGTGACAGGAAAGATGTTAGACAAGA
ACAACATATTAATATCGTTCACTCTCGATTATGACGAAGTCATAGAGAGATGTATGTCCT
CGGGCGATTTAGATTATGATAACGTGTTGCGAAAATACATGCGATATTATTCAGCAACCA
CAATAGCATTGCTCAAAAATGGAGTGTGTAAACCGAATTATTACACTGCAGCTAGGCACG
GTGTCATTAAAGCTTATATAAATTATTGTTTCGATTTTTCTTTGTACGACGCTCGATACG
GGACTAGAGATATAGGGTTAGCACAGTATTTGAGCAGGAAGACAGCGGTAGCTTTGAAGA
AGGAGGAAAGAGAAACACGCGAGTTGTATAACACAAGTCAACTAGGATGGCAGTGACTCC
GGATAGGGGAGTAACTTCTCATCGCGACGACCCTATTACCATGGGAAAAATGGTGATGAT
AACAAATGTAGTTAACATATTGTTAACGATACTTAAAATCATGGCTGTATTAATGTCAGC
GTCTACCGCGATGATGGTAGCGTTATTTGATAGCGTCATGGATATATTGAGTGGTTTTTC
GAGTCAGATATTGGTTGGTAAGTTCGGCAATCCTTCACAAAAATATTACGACGTGTTTGG
AATAGATCACGTATGTGCGGTGAACTATCTAATAACCGCCTCGATATTCATTACTGGAAA
CGCGTTTCTCATTTTCGAGAATGTTTCTAGCATAATAAACAAAACGGGACTAAGTGAAAT
TAAAGGGAGGTATACAGTAAATTGGTATACGTGCTTAGCCGTATCACTAATCACCGTAGT
ATCAAAATTTTTCTTATTTTTAATTATGTATTCTTCGAAGCGTGCCGACGAAAGAATGTT
GGCACAAGATCATATCGTAGACGTTATCGTAAACAGTTCAACAGTGATATTAATAGCCAC
ATATGGTAAATTATCAAGTATTATGGATGGCGTGGTGGGGTTACAACTGTGCGTGTTTAC
CGGTAGCATTTGGATATACTTATTATACGAAAACATTAAACCAAGTTTACTGATAGGCAA
ATTGGTAACTCAAGAAGGCCCGGATAGAGTAATTCATCTAACGCGTGATCATCGAGTCGT
AGTCTCGAGGAATAATAGTCCATTAGTTCTGTTGAGACATTTGTATGGATCTCCAACCGA
TAGCATTACAACTGACCCCGACGGCGAACAAGCCAACGGTGCGCGTAATATATAGGTTTG
ACACCGCTTGTACTTTAGCGTATGAAGATATTAACAGCAAGAAAAAGCCATTTGGGTTAG
TAGATCACTTAATAACTATACCGCGGTATTACTTCTCGGATATATTTGTATGTAATAGTG
AAAGATTTCTGAAAACATTAGTAAACATGATGATCGAGAGCGAACAGTATAGAGGTTACA
TAGCTAATCTCATGGATGGGGCGGATTGCATGATCTATGGTGTCGCTCTGGTCGATGGTA
TTAGTCAGAACGATAGATTGATTTTTCTTAAGGAGCCCAACTACAAAGATCTATTGAAGT
GCGCTGAGGCTAACTTCATAAACGTGAATTTGAGCAGATTAAATAGTTTATATGGACCAT
GCCACGATGTAGAAGACAAAGTCCGACGAAAGAATCACGTATTAGGATTACTAAAAGAAA
ATTTTAGGAAAGATAAAGAGCCTCTTGTGCGTGATCATCATTTGTACACTACTATTACCA
AGAGATTGGGTGAATCGGATTTGGTTGATGACAAGTATCTTCTCGTTGAAAACGAAATAG
ATAAAAATTTTACGAAAGTCTTAAAGGACCTGTACATAAACGTATCGGATAACATAAGCA
ATATTAAAGATAAAGACGTGTTCACCTCATTAATGGAACCAGATCTTATATAATGGGAAA
TATTCTTTCATATGACTACGCTGGCAATCGCGAGATGAATTGGTATCACGAACGCGAGAT
ACCGCAAGAATTTTACGTGAATTACCAACGATGTGCTATGGATTACCCTCACGACTCGAT
AAAAGCCTTGTCGGAAATTAATTATAAATTGATACGGAATGAAGGCGCGCTATGTGATTA
TGGTAATAGACGAAACTCATTTATAGTGCAACGTTATGACAATTACGCGAACGAATTGGT
TGATAAACATCAACGAACCTTAGAGGAAACGTATAAGAAACATAAACGTCGTAAAGACAA
ATTGTGTAGTTTATACAGATGTTTTTACGCTTAACTCCCAGTGGAGATAGGCAATTACAA
AGCAATCAACATCGAAACAATTTACGTTAACTTTAATATCATCGATCGGCGAATTAAATT
ACAAAGCAATCAACATCGAAACAATTTACGTTAACTTTAATATCATCGATCGGCGAATTA
AATTCAAACGAGAAAATGTATCATTTATCAGCTACGGTTGTACCGAGCCAATCTGTTACG
ACCTATGATGTAAAATTTATGGATAGGAGTGTGAAAGCGGTAGTTACTGCGGAGCCTGGA
GCTGTTAACAAGTGGCTAGCTAATAGCAAATACGGCAAGGCAAAAGCCAATGAGGATATG
ATATATGGAATAGATGCGGAGTGGGTAACGACCAATTGTGGTCGTAGCAAAGTCTGCGTA
CTACAAATAGCCAACGAGACAGGATGTCTTATCTACCAGATAGGGAACGCGGAAATAATA
CCGCGATCTCTTTATAAATTCTTCTTACATCCCAACAATATTTACGCGGGCGTCGCGGTC
GCTGAAGATTTCAGCAAACTTTATACCGACTACAATATAGTCAACAATGGTATGGTGGTG
GATTTACGTGATTTGGCTGTGTCTCGTATGATGAGTACCAAATATAAGTGGTATGGTCTG
AAAAGATTAACCGAAGATTTTTGCGGTTACACTCTTCCAAAGGATAAGAGAGTAACGCTA
TCGAACTGGGCGGCATTTGTCCTAAATGCGGAACAGGTGACGTATGCGACATTAGACGCG
CTGGCGTCTTTTGAAAATTACGTGGAGATAGAGTATAACGCTAAGTTAATGCGTGAGTAC
GCTATTCCAGGGGATGCACACATGTGCGATGACGTGTGTGGAATCGGTATATGCGATAAT
AACAAAAATTGCGATGCGGCCGCATTAAGCCGTATTTAAAAGAGACGATAAAATCGTCAT
AAATTAAATATTAAACGTTTTTATAATTTTATAATAATTAAGGAATGTTTTAATATGAAT
ATAATAATATAAAAATCGGGG
>Citrus_associated_ampelovirus_1_isolate_YS11-2
CGTATTTTACCGGACTAGTAGGGATCGAAGCCCCGGTGAACACCACAACCCCCACCCGCA
ATACTCTGCAATTCATTTTGCTCCCCGACGTTTTGCTGGTTTTCTCAAAACCTGCTCCCT
ACCGATTGCTTCTGCGATCATTTTCCTTGCAGTTCTTTTTCTTGTTTCTTTTTCTTTGTT
TATTTTATTTAAATTCTCTCACACCCTTCACTCTATCCAGTAGATTGCTTTTGTAATCTT
CTTTCCTGCTTATTTCTTTTATATTATAGTTTTTCTATTTTTATATTATTATATCCTCTT
CAACCCCTAACTCATCTTAGTTTAATACATTTGTATTTTTCTTTCCTATAATTTCTTTTT
TAAAATTATTTCTATTGTTATTATCATATCTATTTATCTTTCTCATCACTCCATCCCTGA
CGATTTCTTCCGAGATCATCTTTTCCTTACCTGTTTTATTTTTAAAAACTTTTTATAATC
TAGTATTATTTTTATTATATTGTAGACTTTTCATCTTTAAACTGATATTCTAGATATAAT
TTTTCCTTATTTTTAAATCCTTAGTATTTATAGTTATATTATGTGTTGTTTATTTGATGT
ATTGATAGTTACTTTAGCTGTAGTTATTTATAAGTTTATCTTTTCCTAAGTTCTTTAGTG
CCTCCATAGTTTTCTTTTTATAAATATGTTTTCTTCTTTTAGTTATTTCATAGCAACGCG
TAGTCTTTTTAGATTCGCGGTTTTCCTTTATTTATATGTTTTATTTCTGAACTGAACGTA
TTGTACCCCTTTTTCTTTTTATTATTTATCCGATCTGTAAGGGGCTTTGGTTATCCCATA
TTCCCCTTTTCTTTCTTTGCTTTCTTTTAAGGCAAGACTAAGCCTTCTCCCCCCCAGGAA
GTCTCCGTGATCTGGGTTTTCTTTTCTTCTATCCTATTATCTTCTTCTGATGGCTCCTAT
TACCACCGCCGACGTAGCCAATTCCTTGTCTAAGGAGGCTATGCTGGCTGAGCCCCTTAA
AAATTATTTAAACCGCTGCACTTTCAATGTCGGAAGTGAACTCGCCGGACATGTTGACGG
CGAGCTTCGACAGATGTTGCTGGAGAAAGACGCAACGCTCAAATCTAAGCGTCAGGTTCT
CGTTTCTGTTTCCTTATCTACGGAGCAGAAGTCGCGACTGGAGGAGTACTTTCCTGAGTT
GTACCTTAAATTCAAGGACTCCAGTCATTCCGACCATCCCTTCGCTAACGCCATGCGTGC
TTGCCTTAACGCTTACTATGTCAGTTTGCTGCGAGGTGATCACATCATTGATGTGGGTGG
TTCTCTTTCTTCCCATCTGAGTTGTTGCAACAAAAATGTTCATATTTGCAACCCCATACT
CAATGGTAAGGATGTTGCACGTCGGTTTTCTGAGGCGTCAACTATCAAGAATTTAGCCGC
CGATCCTGAGCGCGCTGCGGATCTTGCTTTCCGCGTTTCTCTTGAGTCATGTACGACTTG
CGAGAAACCCATGCACAAATGTAATTTTTCGGCTACTAATGCTATGTGCGTGGATGTTTA
TGACATGTCTTTAAGGTATATCGTCGATGCCATGCACGACCGTGATATACATAGACTTGT
CTTTGCTGCTATGTTGCCCGTAGAGCTCCTGGAGCCTCGGGGTGAGGTTATGTTGCGCGA
CACGAACACTGTTGTTCGTTGGTCTGAGCGCACTTTTGGTCGGAGTACTGCTGAATATTT
CATTCAGGGTACTGGTGAGTGTTATAGTCACTCACTTGATGATCTGCGCGGTTTTCTGAG
CGCAGGTAAGGTCGTTTCGAAAAACGGTGGCATTTTCCACGTTATGTTCGACGGCAATCG
TGGCGACTACAAATTGTTCACGATTATCCGCGTCGGCACTGATAAGCCCCTTTTTTCGAC
GTTGCGGAGGTATCCGTCCACTCTAAATGGGATGTATAAAGTTTCCATCCCTGTGGATTT
GCGTAATAGCTACGAGATTAAGGATCTGTATCTCGACGAAGACTTCGTAGCACGCGTGAA
GTCGTATCTTGTTAATACGACGTCGAGCACTAATGATCGAAATTACGAATATACTATGTC
GTGCTTGAGATCGCAAAAGACGCACCTGATTGTCGGCTCTAGAGTCGTTCATTCAAAGGT
CGAGTTAGACCCGAATGAGCTTCCCATTGTTGCCGCGACTTTTTTGCGTGACGCCGTCGG
ATCTCGTCGTAGGGCTATCGAGGTGGCCAATATTGCTGGCCTCGATGATTGGAGTTTTTG
GAGATGGATCAAATTTATCGTGAACAAGTTTTTATCCATCTTTTCAGGTTGTATCAAGAC
CTTCATATTCTTCTTGCTGAGGGTCTTTAATTCTGATTATTATAACTTTTTAGCGGCTTT
AAGGAAACCGCTCGAACGTGTTGAAGAGCAGGTGGAGGTCACGCTCACACAATCTACCGT
CTTCCTAACCGAAGATGATGATCTTGTGGACCATGAGGGGTCGTACAAACGTGTCGTGGA
GACGGCGAAGAAGGACGCCGTTTTGAAAAGCGCGGCGAAATTGGAAGAGCTCTTCCGCGA
CGCGGTTGCGTCGCAGATCACTGTTGAGAAGCTCATTGAGGGGCTCAAAAATGAGGAGAA
CGTTGTTGATTCGTTGAAACATATGTGGCGTAATATCGCCAAGAACAACAACAAGGTAAC
GGCGCAAGAAGTTAATGCCGTTGAGATAGACAATATAATCAAAGATCCCGCCTGTAGGGA
TAAGATGTTGAAGGAGAGAACCCTTGCTGAAGGTTTCTGTTTGGAGGATCTGCGTGAAAT
AGAGAGACTTCTCGATGGGAATAATTGCGTACCCAAAGTTGAGCCAATAAGACGCTCACC
GATGGAATTGGGTATTACACCTAAGGTCGAGGAGACATTAACCTCAAGCGTCAAGGATAT
TAAGTCGAAGAAATCTATCCGTGACGGTAAACGCACCGTTGACACCGCGTCGAAGCCTAA
CGCTAGCCTATTGTCTGACATCAAGAGACATTCTAAGTCTCTGAGATTGAGGGACGACGG
TGCCAGCTCTTCAGGCGCGGTTTTTGATGAGGATAAGAACCGTAAGATTTGTGCGTTTAA
TGATACTCGCGCTGGTGACAAGACCCACAATGATTTGGTGGCTTGTTCTGACGCAGCTCT
GGCTGGTCGCACTCCTGTCGTTCGTAAACTCTGCGAGGCCGCTCCTGCTATCGTGCCCGT
TGTTGATGTTGCGCCAGTCGTCGCGCCTGTTTGCGAGGCTACAACTGTTTTAGCTCCCGC
CTCTGTTCCTATGCCTGACGTTCCCTCAAGCCTCGTTGATGAAGATGATTTCGATGATGA
CACCAATGGTGTTATTGAAGATTTCTTTCGTCAATGTTCCTCAGGCACTTCGGATTTACC
TTCTGTGGGTATTTCTTCCGGGTCTCTTGATGATTTTCTCCCGGAGTTCGCTTTAGATGA
GTCGCCGGAGACCGTTGCTTCTCCTGCCGCTATTAGGACTGTTCCTGCTGTTTGTAGGCC
TCCTTTAGCCGCTTTGGCTCGTGATGATAAGCGTGACGATGATGGTTGTGCTTCTGTGGC
ACGGCTTGAGTGCGCCCCTTCAAAGGTTAACACTTCTGTGTGTTTTCCTTCTACTGATCT
CGTCGCCACTGATACTTCTTCTTGTGACGGGGATGTTAGCGAGGTTGTCTCCTCTGACGA
TTGCTCAAGTGACACTGTTAGGGAATCCTCATCTAACTCCGACGATTCGGATGGTGATGG
TGACTCTTTCTGTTTACCTCGCGCTACTGAAGGTTTGATTTCGGGGGGGTATGAGAAGGC
CGCTGATAAGAAACTTTTGAAGTATTTGAGGCCTGAGCATAAAATGGACACACTAAAAAT
TTTTAAGAAGTGTCTCCTCTCGAATTGTGACTGGGCTGTGGCCAAAGATCCAATTTTTGC
CATGCGTAGGATGTCCGCCTGCCCCAGTAGGAGTTTGCCTGCCGAATTTCGTGACAAGGC
AGGTGTGGAGTATATGTTACACGCGGCCGTTTCTTGCTATGACCTCTATGCTAAATATCT
GAAGCTTTGTGGTCAAGTTAAACGCGTGTTTCGCACTGGTGATATATGTCAGGAGACAAA
AGACTCGTTTCGGAGTTTGAATGTCTTCAGGAAATTACAAGAGAAGATCTTTATCGATGG
CGAGGCTGTTTCGCCGCAGTGCGCCTTCGCGGTTTTTGACATTGAAGAGCAAAGATTTAT
AACCGCGGAGGATATGAAGAATTCGAGCACGAAAGGAAAGTACTATGCCTGTTGTGATGA
TCTCTTCAAGGGAATAAACTTCAGGATTTTACGTGCTCTTGTTAGGTTTGCGGGGACTTG
CGACGTCGACCTGGTTTTCGACGAGAAGAAAGTCTCTTTGGAGAACACACCTCCTGGAGG
TGGAAAAACGACGAGGTTAGTTGCTGAGTATTTGAAGAACCCCGTCGGCTGTTTGATTGT
CACGGCTAATTCTGGAAGTGCCGCTGACATTAACTCAGAGATTGCCAAGAAACGAAAAAG
ACAAAAGCAGAAGATCGCTCGCACTGCTGACAGTAGGCTAATCAACTGGGTTTCGCAGCA
CAAGATGAATGTTCTAAGGGTCGATGAATGCTTCTTAATGCATTATGGCCAATTAAAGTT
TGTGGCTGCCATTAGTAAGTGCCCCAACATCGTTCTGTACGGTGATGAGAACCAGATCCC
GTTCATCAACAGGATAAAATGCTTCAATTGCAATAATGAGGTTCTCAAGTCTAGTGGGGT
TGACGTGTTAAACATCGATGGGTCATACCGTTGCCCAGGTGATGTTTGTTTTTACCTTTC
ATCCTTGAAGAAAGTTACGGGTGAGAGGTGTTACCCTCTGGGGGTGAAGAAATTGAATGG
TGAGAGGGGGAATAGAAGTTTGTCAAGCACTCCTATCTTGTCTGTTGATGATGTTCCGAC
GTCGGGTTTCGACGTTTATGTCACTTACACACAGATGGAGAAGAACATGTTGCAAGCCTC
TCTCATCCGCAGAAAATGCGCAAAAACCGTGTTGACGGTTCATCAGGTTCAAGGAAAGAC
CTATGGTAATGTGGCAGTGGTAAGAATCAAGCCGGCAGATGATCAAGTTTTCAATTCTTT
GGGTCATCATATTGTTGCTATCAGCCGGCATACAGAATCCATGAAATACTTCTGTCTATC
TAGGAAGTTAGATGACAGGTTGGGCAAAGCTATTAGCGCCATGGGTACTGTGAAGGATGA
GTTATTGCGTGGTGTAGAATGTTCCAATGGCCCACGCAATTTATATTACAGCGCCTAACG
TCAAGTCCGCTATGATTGCGCCACACTCCGCTGTCAGTCGGAGTCATTTGAATATTGTGA
ATCTCTTTCTCGAGGAAGTAGTCAAGGGGAGCACGAGTCTAGAATTCTTTCACAGGGAAG
ACTGTGTTGAATTCGAAGACTTTGATGTGAACCTTGACAATGTACTTATTAGAGAGAGTG
AACGTAAGGTGGCAATTGCAAGCAATCCCGATGTTGTTCCAGTTATTCGCTCTCAAATTG
GGAGCAAGAAGCGTAATTCTTTAAGGAGCAACATCCTGACGTTTGAGGCGAGAAATTTTA
ATGCGGACAGAGGTGTAGATATCTCGTGCGATGAGTACGTTTCTGATATACTCGTGGAAA
ACTTTTTCTCGAAATTGATCGATGAATCTAAGTTAGCACAAGTACTCGTCGACTCGACTA
GTGTGTCGGTTCCTAAATTGGGTGATTGGATTGATTCGCGTGATGGCGGTAGATTCAAAG
GGCTTGTCAACGACCTTAGTGTCCCACGGGACATCGAAGACAACCTGACGAATTTCCGCC
TGATGGTCAAATCTGATGCTAAGCCCAAATTAGATGACTCCATAATATCCAAAGTTTCAT
CGGGTCAGAATATCGTCTACCACAAGAAGAAAATTAATGCCGTTTTCAGTAACGTATTTT
TGCAGGTGGTAGAAGCTTTGAGGTTCTGTCTGGTCCCGAACGTCATCTTGTATACGGGTA
TGAATACAGATGACTTTGCTAGTGAAGTCCAATCTCGTATAGGTCCGGATATCGATAATT
ATTTTTGTGGGGAGTTGGACATTTCGAAGTATGATAAGTCTCAAGGCCCTCTTTTTAAGC
AAATCGAGGAGAAAATTCTCCGTCGTTTTGGGGTTGAGGCATCTGTTTTAGACAAGTGGT
ACGCAAGTGAATATGAATCGTGCGTGACCACCGAGGATCGTGCTTTTCAAGCAGACATCG
GCGCTCAACGGAGATCTGGTGCATCCAATACATGGCTGGGTAATACTCTGATTAATATGT
GCTTGCAGGCTGCTTGCTCTAATTTTGAAGATTTCTCATGTATTGCGTTTGCAGGCGATG
ATTCTTTGATTTTATCTCGCCTTCCCGTCGCCAATGTCTATTCTGAAATTCAAGATATGT
ACGGTTTCGATGTGAAATTTATCCAACACGCGGCGCCGTATTTTTGTTCTAAATATCTTG
TGAACAACGGCGCCAATCTCGTTTTTGTCCCGGATCCGTACAAAGTGCTCGTCAAGCTCG
GTAGGCTAGTCTCAGATAAAGAGAAGCTCTGCCATGAAATTTTTATTAGTTTCTGTGATG
CCGTTAAATATTTAAACAACGAAGTAGTAGTAAGTAAACTTGTTTATTATCATAGCATTA
AGTATGGTCCTGCTGCTTTCGCGTACGGTGCTTTTGCTAGCATCCATTGCATTTCTGCAA
ATTTCGCGCAGTTTAAGCGTCTGTTTTACAGCCGCTCAGGACACGGTTTTTGTTTATCCC
TTAATGATTGATTTTATTGAGTTTGTTGTGCGTTTGTTTGTTTTTGGTTTTCTTTTTCTT
TTGTTTTTCCGGTTTTACATTTCTGGACTGGTACGTTGTCGACGTCGTCGGCCTCCACCT
CTTTTTTGAGGGAGAAAAGGGACAATACCCGGTTGAGATACTCGTGATATCTCCGAGCTG
CCACAACGTCAATGTGGTTCTGTTCTGTCGAGCTGCCCCAACGTCAAAGGGGTGTTTTCG
GTCCGACGGCCGCCTTCATTGTAAAGGGAGAAAAGCGTCATCGTTTAACAATTTCGTGAA
TTGTTCGAGCTGCCTCAACGTTAATGAGGTTTTGGGGAAACGTTAAGTGTTAACGTGAAA
CACTCATTTGTGCACATAAACTAGTTTTGTAAATATTAGATTTTTTGAGCGTCATGGTTC
TTTTCCATGCGTGGTGGTGTAGCTTCGATGTAAGTGTCGCTTTCCCGACCGTTGTAAGTC
GTCGTTTTGAATCACGACGCGGTACGTTGTTCGCTGCCGCGTGACGTCGCGGGGCGTCGT
GGTTCTTGGTAGGGCGGGTTGACGTCGCGCTCTTTTGTACATAGTTGTATATATTTTCTT
TTCTTTTTGTTGTAAATAGTAGTTTAGGGTAATGTACATTAAAACGTAGTTATGTACGGG
TACTATGCGTCGATAGATATAAAGTCGTAAAAATAAAATGTTTAAGGGTTTAGTAACCGT
TCTATTTTTGTATATACTCGCCAGGGGAGACTGTAAGATAACACTACACAATTCATTGGC
TGTGGATATGATTTGTAGTGGTGGAATAATCGCTCGTAGAGGATCTTCTGTCTTTTTGTC
CGGCAACGGCAGGTGTGCTGATGTCGTCAATGATGGGAATAGGACGTTGTTTGAATACAA
TGAACTTCCTATCAAGACATATGTTGATCTTTCTTATGTCGATGCGTGTACTTTTGCCGC
TGAAATAGTAATCAACGGTGTCGTCATAGCAAAAAGCGATTGTCAATGCACCTCTGATCG
ACCTATCTTAAGTCCATGCACAATTCACAGGACGAACAATTTCTGTTGTTTAGAGAATTT
TGGTACGGACACTACTTGCGATATCGATACGGAGTATTATAAATTTATCAACTCGTGTAG
TACCAGAGTTTACAAGTACGCGTACGACGATAAACTTGGATTGGTAATCGCAAATACGAC
TGATGATATTGTGGCTAATATAGGCGGTGCTGAAAGCCCTGCAAATAACCATGAACACGA
ACCAGTTCACCTCGGCCATTCTAACGCTAACGTATGTTTGCGTTTGTGTTTTAATATTTA
TTTGCTTCTCTTATTTTGTCATATTGCGTATAGTTAATAATTTAAGACTTAAAGATAACA
TATCACGAAGAGGGGGATTGTGACATGGAAGTGGGTATTGATTTCGGTACGACATATTCG
ACCGTATGTTACGATTCAAATGGTGTAAGCGGATGTTTGCCGATAGCCGGTTCGGTTTTT
GTCCCGACCGTTGTTTTCATACCAGAGGGTAAGACTGAATATTACATCGGTAACGTAGCA
CACGAGAGGGCTACTTCGTTAAAGGGGCGGTTGTACGTAAATCTTAAGCGTTGGGTAGGA
GCTACGAAGCAAAACATAAATGTATTTCGTAGGAAATTAAAGAACGAACATGACGTGCAA
GTTCACGGTGACTATGACGTACGCATCGGAGGTATAGGTGAAGGTACAGATCGATGTATT
AGGGTGACGACTCTAATCTTTCTTTTTCTTAAAGCGCTAATTATAGAAGTGGAATCAGCT
GTGAACAAAAGAGTTGATGGGTTCGTATGTTCGGTACCGGCAGATTACAACTCGTTCAAA
CGTGGCTATTTAGCTGTAGCCGCAGAAAAATTACAACGAAATATACGGGCGCTAGTGAAC
GAACCGACGTCCGCCGCACTTTTTTCGATGGCGCGAAGTGATCTTAAGGGAGATGTTGTC
AGTGTCTTTGACTTTGGTGGTGGTACTTTTGATGTGTCGATTCTAGTACGCGTGGCTGAT
ATCTATTGTGTGATGTATTCGATCGGCGACAACTACTTAGGAGGCAGGGACGTTGATCGA
GCGATAATAGAAGTCGTTTATAATAAATTGAACGGAATGGTAGACAGAACGGATCTTCTT
ACCTCCATTCAAGGAATTAAAGAGGATATTTCATCCAGACCGGAATTGGAAGATCATCTT
GTACAAAGCGGTGGAAGAATATATAGTTTCAAACTCACTCACGAGGAACTCGCAGAGATC
TCACTGCCGTTTATTCAGCGTGCGATCTCCTTATTTACATGCGGTTTAAAAACTCTAGGT
AATCCCTCGACTGTGGTAGTACTTACGGGAGGTAGCAGTTCATTGCCCGGCGTCGATGGA
TTACTGAGGCAAATACCTTGCGTAACGGACATTTATTTTAGCAACAGAGATTATCGTATT
TCTGTCGCCGCAGGAGCGAAAGTTTACAGTGACATTCTTTGCGGGGGAAGTAGTATGAGG
TTGATCGACACATTAACACACAGTCTTTCTGACGAGTTAAGTCATTTCACACCAAAGTTG
ATTTTTCCTAAAGGTTGCGTGGTCCCTAACAAAATTTCTATAGATTTTGGTGTGTCGGGA
TCATCTATTCCCTACGGCGTCATGGAAGGCGAAAGTAATGTCTCTTGGCTAAATGAAATG
ACGTTTAAAGGGATACATTCGCGAAGAAGTTCCGCGAAAAAATCGGATAAAGCTACATAC
GCGATAAGTATTGATGGTAGATTGTCTTTATCTGTCGATGGTGACACAGTGGAAAACATT
ATGAAAGCTTCCGAAGTAGAGGATGAGTACGAGAGCTTCCAGTATCAAGACGGTCTTCAG
GAAAGTTACGACAGGTATCTTAAAGATTACACATCTGATATAAGTGAGTTATACGATATT
AAGCTAACACTAGAAGATTTAGAACAGAAAATCGATTCAGGGACTTTTAACGATCCGAAA
GATTTGTTACAAAAATAACCATGCTGATCGAATATGAGTCGAGACTTGATGATACTTTGG
ATTATTTTTATGCGACAAAGAACAGGAGGAAAGTGTTCGAAGATATAATAGACGTCGTAG
GTTACGCCTTAATGAATGAAAACCGAACAGGTGGTGAGTTATCATTACAAGCTGGGATGT
TAGGTACGGTTCGCGTACAAAAGGCCGATATAAGAGGTATAACGGTCGAAACGATACAGG
ACAAAAACACAGCGCTAGCGATTATAATATTAGAGGTATGTGGCGCCACCTCGAATTCAA
TATATTCGAGTGGTATGTGTTATAACTATTATATGAACAGACATAGCGTCTTAACAGAAA
GGAAAGGTAGTTTGGATGAACCAATAGATCACGGTAGTGACAAGTATTTTAACTTGACGC
CAACCGATCGTTTGTCATGCGCAGATATAATGAAACATAGGGGAGAAATTTATTCTGAAT
TTTGTGTGCTTGTCGGTTGTTACCTCGGAAGGGCGGTAACATATGATGACATCGGCGGAA
TTCACCGACTTCCGGTTGTAGAGACGACGTTAAGTGTTGTCGATAATGCCCAGAAACTTG
GAAAAACAATACCCAGGTGTATAAAAACATATTGCGAAGATAGGTTGAAATACGATCGAA
AAATCAATGATAAGTCGGTAAATAGTAAATATATACCAATGCGTGTGTTCGCTTCAGACA
TAACGAAGTTATTATCGAAACGCTTCGAGACGGTATCGAACAGTAGTCTGTATAACCAAC
TATTAGACCTTTGTCACACGAGTCGTCCAAAAATTTATGACTATGAGCGCAGGTACCAAT
GGTATTTAAGGGTGATGCACGAATTGTCGAATTCCTTTAAAACTTATTACGATTTGTCGT
TCAGATCGGATAGGAAAAGGATTCGAAGCGACATGACGTTGCTTGATGGAGATAATTTGC
ACGATTTAGAGAGTTACTTCGAAAGTAATATACAGACCAAAGACCTACGAACAATCGAAG
AGAAAGAAGTCGATTTACTTTACAAGGTCGAACAAACTTTGTTGCGTTATCATGATAAAA
TTGATTCGGCCGAATTGCCTATTGTATATGTCGTATCCGCATATCTAATATATTTTTCAA
TATATTCGACCTGTATGAAGAGAGTAGAACGTCACAAACGGAAGTTTGTTGTGGATTTTG
AGGGGAGAATAGTGATCATAAAACCTCTGGAGGCCATAACGTATGCGAGTATGGTGTCAA
GGACGACCAACTGCATTAGGTTGTGGGCCAGAAATTATGCCGCTCTAACGTTTTGGTTAA
GAAAAACCAACAATCTTCAAACGAATGTATGGAACAAATTTCGCGACGTGCCACAATATT
TGTGTTTCGATACAGTCAACTTCGTTCCTACGGAGATGCTGGACTTAAGGGAGAATATCG
CCGTTAGTGTCATCTCCAAGTGGATTAAATGTAACAACAATCCTAGAAGAGGAAAGTTTC
TTTTCGAATTCAGTGATGCGAAATAATAGACGCATTGAGAAAAACATCGTACGATAGACG
CAAATATTATTCAAAATGGGCATTGTTAAAAATAGAGTTATAAGGTTGAATACTCAACCA
GGATCATTATTTAAGACGCCACGTGATGTGGACGTTATACTCAATAGTGGTTGTGAAGAC
GTTAGAGCCGTATCTGGAAGTTCAGACGAGGCATTGGGGATAGTAGCGAAAGTAGCGTAC
AGGACACCTTTGGATGTTTTTACAAACCAAGTGGTACACTTGACAAGCGACCCAAAAACT
GAATATCGGACGCCCGAGGGCGTACCCGTTGTTTTAAAGGATAATGTAGTAGTGGTAAGA
CCAGCAGTTAGCACTGACTCGACTCTACCCGTATTAAGCACGAGTGCGTATACGGTTTCT
ACTGATAAAACGAGAGAGCATGGAAAGAATAGAGAAGATTATGCAAACGTAAGCAGACAA
AATCAAGAGAATTTAGGGCGGGGATTCAAGACTACAACAGACATAACCGAAATATTTAAC
AATCCGAATATGTCTATAGCTTTGGACTTAAATGCTTTGCAAGCGGGAGCGCCCAAAATC
AATAGTCAACCCGGTGTGGTATCCACGGATCATGCTATTGAAGCATCTAACGCTTTGAGA
GAGCTATGTCGACAGATTACAAAAAGTAATGGATCTGATAAACTGACCCCTTTCTTATTG
GGATCATTGCAGTTAGCTCTCACATATTCAACTGTCAGAGAGGCGAGTTACAATGATGCT
AGCGCCGTTACGTTAGCGACACCGGAAGCAGAGGTGCTTAAGTACGGCGATCTAAAGACC
ACTCTGTACAACGTGTTGGAAATCAAGGGTTACGAAAACTCGATGAGGCAATACTTACGT
TTGTTTTCACTGACGACAAGTCATGCGATAGCTAATGGTAAGTTGCAACCTAACGAAAAA
GTATCCATGCAACATGGTGTTACGAAGAAATGGTTGCCATACACATTCGACTTCATGAGA
CCAAACTACTCGTATGTGAACAATAACGCTGTGTATGCATGGCAGTTGGCTCAAGAAACA
GCGTTCAAAAGGAAGCAGAAAAGCAATCAACAGGAGGTACACAATACGACTGAATTGAGT
AGAGCGATCGAGTAATGGGTTCAAGATTTAAAATACCCGATCTTCAAGTGAGTTCGGATC
TAGTAAACGACGGTAAAATATACGCGGAATTATATGACGATCCGAAAGCACTCGAGAGAT
ACTTGTCTCTCGACAGTAATGATGGAACGGTCTTTATTGGTAAAGCGCAATCACAAAATA
TGATAAGCCGAAATCTTTCGTTAACTATCGTAGTTTCGAATCTCATCTCGGAAGGTACGG
GTTACATCGAGATAAAATTCGTTAACGTAAAAAATAACTATTCGTTTAGTTTTATAATCA
TGTGTGGTGGTGCGTATAAAGGTAATTATTACGTAGGTTTAGTAAGAAAGAGGGGAGTAG
CGCGAGAGATCAACCAACTCGATGATATGAATGGTCAATGGTCGACGATTCAACTGGGTA
CATTGATAACGATAGAGAAAGGCATTGCCAATCTTATAGTAAACAAAAACAACGTGTTGA
CGATCAAAGACGAAGAAATTGAAGATATCGCGTACGATTGTCAAATATATAGAGGGAGAT
TATGTGAACGAAAATTGGCACTAGAAAAATATTATGATCATGCATCCAGTGTGAAAGAGT
ATAAATTCTCATATACAAATACGAGATCTCTTATGTTTGCGGTGAGATTCGCTGACGCTA
TCGTGAAACCGGTCAATGCCTGTCTGGATGATGACGAGACACGTATAAGAAAGCATTACG
CGGATTATTTTGTCTTCGACCGACCGCCGGTCGTCACTAAACCAGTGAGGAAAACAAACA
CGGAGAACCAAGAGGACGGAGGAAAAATTTTTGAAGAAGAGAAGAAAAACCTTACTTCGT
CAAAAATAAGCGCACGAAGAGAACGCGAAGAGATCGTTCATCTAGAGGACGCGGCGGTTG
AGATCGCTAACTTCGATGAGTTGGTCGACGGTAGTGAGTTACCGAGAGTGTTAGCAAAGA
CCAAACCGGTCGGTTTCGAAATATTAGATTTCGAACCACCGCAATTGGTGTCCGTGAGCG
ACGCGAAGAAGATAAATGGACGACTATCACAATTTATGGCTGACAAACAATTAAGCATCG
GTAGTGAAGCGATAAAATATTTTTGTATAATATTGATACAGGCATGTCTCACGTATAGTA
CTTGTAAGAGTAAGCCAAGTCGTCGTTGTCGATCTGTGACAGGAAAGATGTTAGACAAAA
ACAACACATTAACATCGTTCACTCTCGACTATGACGAAGTCATAGAGAGATGTATGTCCT
TGGGCGATTTAGATTATGATAATGTGTTGCGAAAATACATGCGATATTATTCAGCAACCA
CAATAGCATTGCTCAAAAATGGAGTGTGTAAACCGAATTATTACACTGCAGCTAGGCACG
GTGTCATTAAAGCTTATATAAATTATTGTTTCGATTTTTCTTTGTACGACGCTCGATACG
GGACTAGAGATATAGGGTTAGCACAGTATTTGAGCAGGAAGACGGCGGTAGCTTTGAAGA
AGGACGAAAGAGAAACACGCGAGTTATATAACACAAGTCAACTAGGATGGCAGTGACTCC
GGATAGGGGAGTAACTTCTCATCGCGACGACCCTATTACCATGGGAAAAATGGTGATGAT
AACAAATGTAGTTAACATATTGTTAACGATACTTAAAATCATGGCTGTATTAATGTCAGC
GTCTACCGCGATGATGGTAGCGTTATTTGATAGCGTCATGGATATATTGAGTGGTTTTTC
GAGTCAGATATTGGTTGGTAAGTTCGGTAATCCTTCACAAAAATATTACGACGTGTTTGG
AATAGATCACGTATGTGCGGTGAACTATCTAATAACCGCCTCGATATTCATTACTGGAAA
TGTGTTTCTCATTTTCGAGAATGTTTCTAGCATAATAAACAAAACGGGACTAAGTGAAAT
TAAAGGGAGGTATACAGTAAATTGGTATACGTGCTTAGCTGTATCACTAATCACCGTAGT
ATCAAAATTTATTCTATTTTTAATTATGTATTCTTCGAAGCATGCCGACGAAAGAATGTT
GGCACAAGATCATATCGTAGACGTTATCGTGAACAGTTCAACAGTAATATTAATAGCCAC
ATATGGTAAATTATCAAGTATTATGGATGGCGTGGTGGGGTTACAACTGTGCGTGTTTAC
CGGTAGCATTTGGATATACTTATTATACGAAAACATTAAACCAAGTTTACTGATAGGCAA
ATTGGTAACTCAAGAAGGCCCGGATAGAGTAATTCATCTAAAGCGTGATCATCGAGTCGT
AGTCTCGAGGAATAATAGTCCATTAGTTCTGTTGAGACATCTGTATGGATCTCCAACCGA
TAGCATTACAACTGACCCCGACGGCGAACAAGCCGACGGTGCGCGTAATATATAGGTTTG
ACACCGCTTGTACTTTAGCGTATGAAGATATTAACAGCAAGAAAAAGCCATTTGGATTAG
TAGATCACTTAACAACTACACCGCGGTATTTCTTCACGGATATATTTGTATGTAATAGTG
AAAGATTTCTGAAAACATTAGTAAACATGATGATCGAGAGCGAACAGTATAGAGGTTACA
TAGCTAATATCATGGATGGGACGGATTGCGTGATCTATGGTGCCGCTCTGGTCGATGGTA
TTAGTCAGAATGATAGATTGATTTTTCTTAAGGAGCCCAACTACAAAGATCTATTGAAGG
GCGCTGAGGCCAACTTCATAAACGCGAATTTGAGCAGATTAAATAGTTTACATGGACCAT
GCCGCGATGCAGAGGACAAAGTCCGACGAAAGAATCACGTATTAGGATTACTAAAAGAAA
ATTTTAGGAAAGATAAAGAGCCTCTTGTGCGCGATCATCACTTGTACACTGCTATTACCA
AGAGATTGGGTGAATCGGATTTGGTCGATGACAAGTATCTTCTCGTTGAAAACGAAATAG
ATAAAAATTTTACGAAAGTCTTAAAGGACCTGTACATAAACGTGTCGGATAATATAAGCA
GTATTAAAGATAAAGACGTGTTTACCTCATTAATGGAACCAGATCTCATATAATGGGAAA
TATTCTTTCATATGACTACGCTGGCGATCGCGAGATGAATTGGTATCACGAACGCGAGAT
ACCGCAAGAATTTTACGTGAATTACCAACGATGTGCTATGGATTATCCTCACGACTCGAT
AAAAGCCTTGTCGGAAATTAACTATAAATTGATACGGAATGAAGGCGCGCTATGTGATTA
TGGTAATAGACGAAACTCATTTATAGTGCAACGTTATGACAATTACGCGAACGAATTGGT
TGATAAACATCAACGAACCTTAGAGGAAACGTATAAGAAACATAAACGTCGTAAAGACAA
ATTGTGTAGTTTATACAGATGTTTTTACGCTTAACTCCCAGTGGAGATAGGCAATTACAA
AGCAATTAACATCGAAACAATTTACGTTAACTTTAATATTATCGATCAGCGAATCAAATT
CAAACGAGAAAGACAAAGCAATTAACATCGAAACAATTTACGTTAACTTTAATATTATCG
ATCAGCGAATCAAATTCAAACGAGAAAATGTATCATTTATCAGCTACGGTTGTACCGAGC
CAATCTGTTACGACCTATGATGTAAAATTTATGAATAGGAGTGTGAAAGCGGTAGTTACC
GCGGAGCCTGGAGCTGTTAACAAGTGGCTAGCTAATAGCAAATACGGCAAGGCAAAAGCC
AACGAGGATATGATATATGGAATAGATGCGGAGTGGGTAACGACCAATTCTGGTCGTAGC
AAAGTCTGCGTACTACAAATAGCCAACGAGACAGGATGTCTTATCTACCAGATAGGGAAC
GCGGAAATAATACCGCGATCTCTTTATAAATTCTTCTTACATCCTAACAACATTTACGCG
GGCGTCGCGGTCGCTGAAGATTTCAGCAAACTTTACACCGACTACAATATAGTCAACAAT
GGTATGGTGGTGGATTTACGTGACTTGGCTGTGTCTCGTATGATGAGTACAAAATATAAG
TGGTATGGTCTGAAAAGATTAACCGAAGATTTTTGCGGTTACACTCTTCCAAAGGATAAG
AGAGTAACGCTATCGAACTGGGCGGCATTTGTCCTAAATGCGGAACAGGTGACGTATGCG
ACATTAGACGCGCTGGCGTCTTTTGAAAATTACGTGGAGATAGAGTATAACGCTAAGTTA
ATGCGTGAGTACGCTATTCCAGGGGATGCACACATGTGCGATGACGTGTGTGGAATCGGT
ATATGCGATAATAACGAAATCGCGATGCGGCCGCATTAAGCCGTATTTTAAAGAGACGAT
AAAATCGTCATGAATTAAATATTTAAAATTTTTATAATAATTAAGGAATGTTTTAATATG
ATTATAATAACATAAAAATCGGGG
>Citrus_associated_ampelovirus_1_isolate_YN1-2
GTATTTTACCGGACTAGTAGGGATCGAAGCCCCGGTGAACACCACAACCCCCACCCGCAA
TACTCTGCAATTCATTTTGCTCCCCGACGTTTTGCTGGTTTTCTCAAAACCTGCTCCCTG
TCGATTGCTTCTGCGATCATTTTCCTTGCAGTTCTTTTTCTTGTTTCTTTTTCTTTGTTT
ATTTTATTTAAATTCTCTCACACCCTTCACTCTATCCAGTTGATTGCTTTTGTAATCTTC
TTTCCTGCTTATTTCTTTTATACTATAGTTTTTCTATTTTTATATTATTATATCCTCTTC
AACCCCTAACTCATCTTAGTTTAATACTTTTGTATTTTTCTTTCCTATAATTTCTTTTTT
AAAATTATTTCTATTGTTATTATTATATCTATTTATCTTACTCATCACTTCATCCCTGAC
GATTTCTTCCGAGATCATCTTTTCCTTACCTGTTTTATTTTTTAAAATTTTTTATAATCT
AGTATTATTTTTATTATATTGTAGACTTTTCATCTTTAAACTGATATTCTAGATATAATT
TTTCCTTATTTTTAAATCCTTAGTATTTATAGTTATATTATGTGTTGTTTATTTGATGTA
TTGATAGTTACTTTAGCTGTAGTTATTTATAAGTTTATCTTTTCCTAAGTTCTTTAGTGC
CTCCATAGTTTTCTTTTTATAAATATGTTTTCTTCTTTTAGTTATTTCATAGCAACGCGT
AGTCTTTTTAGATTCGCGGTTTTCCTTTATTTATATGTTTTATTTCTGAACTGAACGTAT
TGTATCCCTTTTTCTTTTTATTATTTATCCGATCTGTAAGGGGCTTTGGTTATCCCATAT
TCCCCTTTTCTTTCTTTGCTTTCTTTTAAGGCAAGACTAAGCCTTCTCCCCCCCAGGAAG
TCTCCGTGATCTGGGTTTTCTTTTCTTCTATCCTCTTATCTTCTTCTGATGGCTCCTATT
ACCACAGCCGACGTAGCCAATTCCTTGTCTAAGGAGGCTATGCTGGCTGAGCCCCTTAAA
AATTATTTAAACCGCTGCACTTTCAATGTCGGAAGTGAACTCGCCGGACATGTTGACGGC
GAGCTTCGGCAGATGTTGCTGGAGAAAGACGCAACGCTCAAATCTAAGCGTCAGGTTCTC
GTTTCTGTTTCCTTATCTACGGAGCAGAAGTCGCGACTGGAGGAGTACTTTCCTGAGTTG
TACCTTAAATTCAAGGACTCCAGTCATTCCGACCATCCCTTCGCTAACGCCATGCGTGCT
TGCCTTAACGCTTACTATGTCAGTTTGCTGCGAGGTGATCACATCATTGATGTGGGTGGT
TCTCTTTCTTCCCATCTGAGTTGTTGCAACAAAAATGTTCATATTTGCAACCCCATACTC
AATGGTAAGGATGTTGCACGTCGGTTTTCTGAGGCGTCAACTATCAAGAATTTAGCCGCC
GATCCTGAGCGCGCTGCGGATCTTGCTTTCCGCGTTTCTCTTGAGTCATGTACGACTTGC
GAGAAACCCATGCACAAATGTAATTTTTCGGCTTCTAATGCTATGTGCGTGGATGTTTAT
GACATGTCTTTAAGGTATATCGTCGATGCCATGCACGACCGTGATATACATAGACTTGTC
TTTGCTGCTATGTTGCCCGTAGAGCTCCTGGAGCCTCGGGGTGAGGTTATGTTGCGCGAC
ACGAACACTGTTGTTCGTTGGTCTGAGCGCACTTTTGGTCGGAGTACTGCTGAATATTTC
ATTCAGGGTACTGGTGAGTGTTATAGTCACTCACTTGATGATCTGCGCGGTTTTCTGAGC
GCAGGTAAGGTCGTTTCGAAAAACGGTGGCATTTTCCACGTTATGTTCGACGGCAATCGT
GGCGACTACAAATTATTCACGATTATCCGCGTCGGCACTGATAAGCCCCTTTTTTCGACG
TTGCGGAGGTATCCGTCCACTCTAAATGGGATGTATAAAGTTTCCATCCCTGTGGATTTG
CGTAATAGCTACGAGATTAAGGATCTGTATCTCGACGAAGACTTCGTAGCACGCGTGAAG
TCGTATCTTGTTAATACGACGTCGAGCACTAATGATCGAAATTACGAATATACTATGTCG
TGCTTGAGATCGCAAAAGACGCACCTGATTGTCGGCTCTAGAGTCGTTCATTCAAAGGTC
GAGTTAGACCCGAATGAGCTTCCCATTGTTGCCGCGACTTTTTTGCGTGACGCCGTCGGA
TCTCGTCGTAGGGCTATCGAGGTGGCCAATATTGCTGGCCTCGATGATTGGAGTTTTTGG
AGATGGATCAAATTTATCGTGAACAAGTTTTTATCCATCTTTTCGGGTTGTATCAAGACC
TTCATATTCTTCTTGCTGAGGGTCTTTAATTCTGATTATTATAACTTTTTAGCGGCTTTA
AGGAAACCGCTCGAACGTGTTGAAGAGCAGGTGGAGGTCACGCTTACACAATCTACCGTC
TTCCTAACCGAAGATGATGATCTTGTGGACCATGAGGGGTCGTACAAACGTGTCGTGGAG
ACGGCGAAGAAGGACGCCGTTTTGAAAAGCGCGGCGAAATTGGAAGAGCTCTTCCGCGAC
GCGGTTGCGTCGCAGATCACTGTTGAGAAGCTCATTGAGGGGCTCAAAAATGAGGAGAAC
GTTGTTGATTCGTTGAAACATATGTGGCGTAATATCGCCAAGAACAACAACAAGGTAACG
GCGCAAGAAGTTAATGCCGTTGAGATAGACAATATAATCAAAGATCCCGCCTGTAGGGAT
AAGATGTTGAAGGAGAGAACCCTTGCTGAAGGTTTCTGTTTGGAGGATCTGCGTGAAATA
GAGAGACTTCTCGATGGGAACAATTGCGTACCCAAAGTTGAGCCAATAAGACGCTCACCG
ATGGAATTGGGTATTACACCTAAGGTCGAGGAGACATTAACCTCAAGCGTCAAGGATACT
AAGTTGAAGAAATCTATCCGTGACGGTAAACGTACCGTTGACACCGCGTCGAAGCCTAAC
GCTAGCCTATTGTCTGACATCAAGAGACATTCTAAGTCTCTGAGATTGAGGGACGACGGT
GCCAGCTCTTCAGGCGCGGTTTTTGATGAGGATAAGAACCGTAAGATTTGTGCGTTTAAT
GATACTCGCGCTGGTGACAAGACCCATAATGATTTGGTGGCTTGTTCTGACGCAGCTCTG
GCTGGTCGCACTCCTGTCGTTCGTAAACTCTGCGAGGCCGCTCCTGCTATCGTGCCCATT
GTTGATGTTGCGCCAGTCGTCGCGCCCGTTTGCGAGGCTACAACTGTTTTAGCTCCCGCC
TCTGTTCCTATGCCTGACATTCCCTCAAGCCTCGTTGATGAAGATGATTTCGATGATGAC
ACCAATGGTGTTATTGAAGATTTCTTTCGTCAATGTTCCTCAGGCACTTCGGATTTACCT
TCTGTGGGTATTTCTTCCGGGTCTCTTGATGATTTTCTCCCGGAGTTCGCTTTAGATGAG
TCGCCGGAGACCGTTGCTTCTCCTGCCGCTATTAGGACTGTTCCTGCTGTTTGTAGGCCT
CCTTTAGCCGCTTTGGCTCGTGATGATAAGCGTGACGATGATGGTTGTGCTTCTGTGGCA
CGGCTTGAGTGCGCCCCTTCAAAGGTTAACACTTCTGTGTGTTTTCCTTCTACTGATCTC
GTCGCCACCGATACTTCTTCTTGCGACGGGGATGTTAGCGAGGTTGTCTCCTCTGACGAT
TGCTCAAGTGACACTGTTAGGGAATCCTCATCTAACTCCGACGATTCGGATGATGATGGT
GACTCTTTCCATTTACCTCGCGCTGCTGAGGGTTTGATTTCGGGGGGGTATGAGAAGGCC
GCTGATAAGAAACTTTTGAAGTATTTGAGGCCTGAGCATAAAATGGACACACTAAAAATT
TTTAAGAAGTGTCTCCTCTCGAATTGTGACTGGGCTGTGGCCAAAGATCCAATTTTTGCC
ATGCGTAGGATGTCCGCCTGCCCCAGTAGGAGTTTGCCTGCCGAATTTCGTGACAAGGCA
GGTGTGGAGTATATGTTACACGCGGCCGTTTCTTGCTATGACCTCTATGCTAAATATCTG
AAGCTTTGTGGTCAAGTTAAACGCGTGTTTCGCACTGGTGATATATGTCAGGAGACAAAA
GACTCGTTTCGGAGTTTGAATGTCTTCAGGAAATTACAGGAGAAGATCTTTATCGATGGC
GAAGCTGTTTCGCCGCAGTGCGCCTTCGCGGTTTTTGACATTGAAGAGCAAAGATTTATA
ACCGCGGAGGATATGAAGAATTCGAGCACGAAAGGAAAGTACTATGCCTGTTGTGATGAT
CTCTTCAAGGGAATAAACTTCAGGATTTTACGTGCTCTTGTTAGGTTTGCGGGGACTTGC
GACGTCGACCTGGTTTTCGACGAGAAGAAAGTCTCTTTGGAGAACACACCTCCTGGAGGT
GGAAAAACGACGAGGTTAGTTGCTGAGTATTTGAAGAACCCCGTCGGTTGTTTGATTGTC
ACGGCTAATTCTGGAAGTGCCGCTGACATTAACTCAGAGATTGCCAAGAAACGAAAAAGA
CAAAAACAGAAGATCGCTCGCACTGCTGACAGTAGGCTAATCAACTGGGTTTCGCAGCAC
AAGATGAATGTTCTAAGGGTCGATGAATGCTTCTTAATGCATTATGGCCAATTAAAGTTC
GTGGCTGCCATTAGTAAGTGCCCCAACATCGTTCTGTACGGTGATGAGAACCAGATCCCG
TTCATCAACAGGATAAAATGCTTCAATTGCAATAATGAGGTTCTCAAGTCTAGTGGGGTT
GACGTGTTAAACATCGATGGGTCATACCGTTGCCCAGGTGATGTTTGTTTTTACCTTTCA
TCCTTGAAGAAAGTTACGGGTGAGAGGTGTTACCCTCTGGGGGTGAAGAAATTGAATGGT
GAGAGGGGGAATAGAAGTTTGTCAAGCACTCCTATCTTGTCTGTTGATGATGTTCCGACG
TCGGGTTTCGACGTTTATGTCACTTACACACAGATGGAGAAGAACATGTTGCAAGCCTCT
CTCATCCGCAGAAAATGCGCAAAAACCGTGTTGACGGTTCATCAGGTTCAAGGAAAGACC
TATGGTAATGTGGCAGTGGTAAGAATCAAACCGGCAGATGATCAAGTTTTCAATTCTTTG
GGTCATCATATTGTTGCTATCAGCCGGCACACAGAATCCATGAAATACTTCTGTCTATCT
AGGAAGTTAGATGACAGGTTGGGCAAAGCTATTAGCGCCATGGGTACTGTGAAGGATGAG
TTATTGCGTGGTGTAGAATGTTCCAATGGCCCACGCAATTTATATTACAGCGCCTAACGT
CAAGTCCGCTATGATTGCGCCACACTCCGCTGTCAGTCGGAGTCATTTGAATATTGTGAA
TCTCTTTCTCGAGGAAGTAGTCAAAGGGAGTACGAGTCTAGAATTCTTTCACAGGGAAGA
CTGTGTTGAATTCGAAGACTTTGATGTGAACCTTGACAATGTACTTATTAGAGAGAGTGA
ACGTAAGGTGGCAATTGCAAGCAATCCCGATGTTGTTCCAGTTATTCGCTCTCAAATTGG
GAGCAAGAAGCGTAATTCTTTAAGGAGCAACATCCTGACGTTTGAGGCGAGAAATTTTAA
TGCGGACAGAGGTGTAGATATCTCGTGCGATGAGTACGTTTCTGATATACTCGTGGAAAA
CTTTTTCTCGAAATTGATCGATGAATCTAAGTTAGCACAAGTACTCGTCGACTCGACTAG
TGTGTCGGTTCCTAAATTGGGTGATTGGATTGATTCGCGTGATGGCGGTAGATTCAAAGG
GCTTGTCAACGACCTTAGTGTCCCACGGGACATCGAAGACAACCTGACGAATTTCCGCCT
GATGGTCAAATCTGATGCTAAGCCCAAATTAGATGACTCCATAATATCCAAAGTTTCATC
GGGTCAGAATATCGTCTACCACAAGAAGAAAATTAATGCCGTTTTCAGTAACGTATTTTT
GCAGGTGGTAGAAGCTTTGAGGTTCTGTCTGGTCCCGAACGTCATCTTGTATACGGGTAT
GAATACAGATGACTTTGCTAGTGAAGTCCAATCTCGTATAGGTCCGGATATCGATAATTA
TTTTTGTGGGGAGTTGGACATTTCGAAGTATGATAAGTCTCAAGGCCCTCTTTTTAAGCA
AATCGAGGAGAAAATTCTCCGTCGTTTTGGGGTTGAGGCATCTGTTTTAGACAAGTGGTA
CGCAAGTGAATATGAATCATGCGTGACCACCGAGGATCGTGCTTTTCAAGCAGACATCGG
CGCTCAACGGAGATCTGGTGCATCCAATACATGGCTGGGTAATACTCTGATTAATATGTG
CTTGCAGGCTGCTTGCTCTAATTTTGAAGATTTCTCATGTATTGCGTTTGCAGGCGATGA
TTCTTTGATTTTATCTCGCCTTCCCGTCGCCAATGTCTATTCTGAAATTCAAGATATGTA
CGGTTTCGATGTGAAATTTATCCAACACGCGGCGCCGTATTTTTGTTCTAAATATCTTGT
GAACAACGGCGCCAATCTCGTTTTTGTCCCGGATCCGTACAAAGTGCTCGTCAAGCTCGG
TAGGCTAGTCTCAGATAAAGAGAAGCTCTGCCATGAAATTTTTATTAGTTTCTGTGATGC
CGTTAAATATTTAAACAACGAAGTAGTAGTAAGCAAACTTGTTTATTATCATAGCATTAA
GTATGGTCCTGCTGCTTTCGCGTACGGTGCTTTTGCTAGCATCCATTGCATTTCTGCAAA
TTTCGCGCAGTTTAAGCGTCTGTTTTACAGCCGCTCAGGACACGGTTTTTGTTTGTCCCT
TAATGATTGATTTTATTGAGTTTATTGTGCGTTTGTTTGTTTTTGGTTTTCTTTTTCTTT
TGTTTTTCCGGTTTTACATTTCTGGACTGGTACGTTGTCGACGTTGTCGGCCTCCACCTC
TTTTTTGAGGGAGAAAAGGGACAATACCCGGTTGAGATACTCGTGATATCTCCGAGCTGC
CACAACGTTAATGTGGTTCTGTTCAGTCGAGCTGCCCCAACGTCAAAGGGGTGTTTTCGG
TCCGACGGCCGCCTTTATTGTAAAGGGAGAAAAGCGTCATCGTTTAACAATTTCGTGAAT
TGTTCGAGCTGCCTCAACGTCAATGAGGTTTTGGGGAAACGTTAAGTGTTAACGTGAAAC
ACTCATTTGTGTACATAAACTAGTTTTGTAGATATTAGATTTTTTGAGCGTCATGGTTCT
TTTCCATGCGTGGTGGTGTAGCTTCGATGTAAGTGTCGCTTTCCCGACCGTTGTAAGTCG
TCGTTTTGAACCACGACGCGGTACGTTGTTCGCTGCCGCGTGACGTCGCGGGGCGTCGTG
GTTCTTGGTAGGGCGGGTTGACGTCGCGCTCTTTTGTACATAGTTGTATATATTTTCTTT
TCTTTTTGTTGTAAATAGTAGTTTAAGGTAATGTACATTAAAACGTAGTTATGTACGGGT
ACTATGCGTCGATAGATATAAAGTCGTAAAAATAAAATGTTTAAGGGTTTAGTAACCGTT
CTATTTTTGTATATACTCGCCAGGGGAGACTGTAAGATAACACTACACAATTCATTAGCT
GTGGATATGGTTTGTAGTGGTGGAATAATCGCTCGTAGAGGTTCTTCTGTCTTTTTGTCC
GGCAACGGCAGGTGTGCTGATGTCGTCAATGATGGGAATAGGACGTTGTTTGAATACAAT
GAACTTCCTATCAAGACATATGTTGATCTTTCTTATGTCGATGCGTGCACTTTTGCCGCT
GAATTAGTAATCAACGGTGTCGTCATAGCAAAAAGCGATTGTCAATGCACCTCTGATCGA
CCTATCTTAAGTCCATGCACAATTCACAGGACGAACAATTTCTGTTGTTTAGAGAATTTT
GGTACGGACACTACTTGCGATATCGATACGGAGTATTATAAATTTATCAACTCGTGTAGT
ACCAGAGTTTACAAGTACGCGTACGACGATAAACTTGGATTGGTAATCGCAAATACGACT
GATGATATTGTGGCTAATATAGGCGGTGCTGAAAGCCCTGCAAATAACCATGAACACGAA
CCAGTTCACCTCGGCCATTCTAACGCTAACGTATGTTTGCGTTTGTGTTTTAATATTTAT
TTGCTTCTCTTATTTTGTCATATTGCGTATAGTTAATAATTTGAGACTTAAAGATAACAT
ATCACGAAGAGGGGGATTGTGACATGGAAGTGGGTATTGATTTCGGTACGACATATTCGA
CCGTATGTTACGATTCAAATGGTGTAAGTGGATGTTTGCCGATAGCCGGTTCGGTTTTTG
TCCCGACCGTTGTTTTCATACCAGAGGGTAAGACTGAATATTACATCGGTAACGTAGCGC
ACGAGAGGGCTACTTCGTTAAAGGGGCGGTTGTACGTAAATCTTAAGCGTTGGGTAGGAG
CTACGAAGCAAAACATAAATGTATTTCGTAGGAAATTAAAGAACGAACATGACGTGCAAG
TTCACGGTGACTATGATGTACGCATCGGAGGTATAGGTGAAGGTACAGATCGATGTATTA
GGGTGACGACTCTAATCTTTCTTTTTCTTAAAGCGCTAATTATAGAAGTGGAATCAGCTG
TGAACAAAAGAGTTGATGGGTTCGTATGTTCGGTACCGGCAGATTACAACTCGTTCAAAC
GTGGCTATTTAGCTGTAGCCGCAGAAAAATTACAACGAAATATACGGGCGCTAGTGAACG
AGCCGACGTCCGCCGCACTTTTCTCGATGGCGCGAAGTGATCTTAAGGGAGATGTTGTCA
GTGTCTTTGACTTTGGTGGTGGTACTTTTGATGTGTCGATTCTAGTACGCGTGGCTGATA
TCTATTGTGTGATGTATTCGATCGGCGACAACTACTTAGGAGGCAGGGACGTTGATCGAG
CGATAATAGAAGTCGTTTATAATAAATTGAACGGAATGGTAGACAGAACGGACCTTCTTA
CCTCCATTCAAGGAATTAAAGAGGATATTTCATCCAGACCGGAATTGGAAGATCATCTTG
TACAAAGCGGTGGAAGAATATATAGTTTCAAACTCACTCACGAGGAACTCGCAGAGATCT
CACTGCCGTTTATTCAGCGTGCGATCTCCTTATTTACATGCGGTTTAAAAACTCTAGGTA
ATCCCTCGACTGTGGTAGTACTTACGGGAGGTAGCAGTTCATTGCCCGGCGTCGATGGAT
TACTGAGGCAAATACCTTGCGTAACGGACATTTATTTTAGCAACAGAGATTATCGTATTT
CTGTCGCCGCAGGAGCGAAAGTTTACAGTGACATTCTTTGCGGGGGAAGTAGTATGAGGT
TGATCGACACATTAACACACAGTCTTTCTGACGAGTTAAGTCATTTCACACCAAAGTTGA
TTTTTCCTAAAGGTTGCGTGGTCCCTAACAAAATTTCTATAGATTTTGGTGTGTCGGGAT
CATCTATTCCCTACGGCGTCATGGAAGGCGAAAGTAATGTCTCTTGGCTAAATGAAATGA
CGTTTAAAGGGATACATTCGCGAAGAAGTTCCGCGAAAAAATCGGATAAAGCTACATACG
CGATAAGTATTGATGGTAGATTGTCTTTATCTGTCGATGGTGACACAGTGGAAAACGTTA
TGAAAGCTTCCGAAGTAGAGAATGAGTACGAGAGCTTCCAGTATCAAGACGGTCTTCAGG
AAAGTTACGACAGGTATCTTAAAGATTACACATCTGATATAAGTGAGTTATACGATATTA
AGCTAACACTAGAAGATTTAGAACAGAAAATCGATTCAGGGATTTTTAACGATCCGAAAG
ATTTGTTGAAAAAATAACCATGCTCATCGAATATGAGTCGAGGCTTGATGATACCTTGGA
TTATTTTTATGCAACAAACAACAGGAGGAAAGTGTTCGAAGATATAATAGACGTCGTAGG
TTACGCCTTAATGAATGGAAACCGAACAGGTGGTGAGTTATCATTACAAGCTGGGATGTT
AGGTACGGTTCGCGTACAAAAGGCTGATATGAGAGGTATAACGGTCGAAACGGTACAGGA
CAAAACCACAGCGCTAGCGATTATAATATTAGAGGTATGTGGCGCCACCTCGAATTCAAT
ATATTCGAGTGGTATGTGTTATAACTATTATATGAACAGACATACCGTCTTAACAGAAAG
GAAAGGTAGTTTGGATGAACCAATAGATCACGGTAGTGACAAGTATTTTAACTTGACGCC
AACCGATCGTTTGTCATGCGCAGATATAATGAAACATAGGGGAGAAATTTATTCTGAATT
TTGTGTGCTTGTCGGTTGTTACCTCGGAAGGGCGGTAACATATGATGACATCGGCGGAAT
TCACCGACTTCCGGTTGTAGAGACGACGTTAAGTGTTGTCGATAATGCCCAGAAACTTGG
AAAAACAATACCCAGGTGTATAAAAACATATTGCGAAGATAGGTTGAAATACGATCGAAA
AATCAATGATAAATCGGTGAACAGTAAATATATACCTATGCGTGTGTTCGCTTCAGACAT
AACGAAGTTATTATCGAAACGCTTCGAGACGGTGTCGAACAGTAGTCTGTATAACCAACT
ATTAGACCTTTGTCATACGAGTCGTCCAAAAATTTATGACTATGAGCGCAGGTACCAATG
GTATTTAAAGGTGATGCACGAGTTGTCGAATTCCTTTAAAGCTTATTACGATTTGTCGTT
CAGATCCGATAGGAAAAGGATTCGAAGCGACATGACGTTGCTTGATGGAGATAATTTGCA
CGATTTAGAGAGTTACTTCGAAAGCAATATACAGACCAAAGACCTACGAACAATCGAAGA
GAAAGAAGCCGATTTACTTTACAAGGTCGAACAAACTTTGTTGCGTTATCATGATAAGAT
TGATTCGGCCGAATTGCCGATTGTATATGTCGTATCCGCATATCTAATATATTTTTCAAT
ATATTCGACCTGTATGAAGAGAGTAGAACGTCACAAACGGAAGTTTGTTGTGGATTTTGA
GGGGAGAATAGTGATCATAAAACCTCTGGAGGCCATAACGTATGCGAGTATGGTGTCAAG
GACGACCAACTGCATTAGGTTGTGGGCTAGAAATTATGCCGCTCTAACGTTTTGGTTAAG
AAAAACCAACAATCTTCAAACGAACGTATGGAACAAATTTCGCGACGTGCCACAATATTT
GTGTTTCGATACAGTCAACTTCGTTCCTACGGAGATGCTGGACTTAAGGGAGAATATCGC
CGTTAGTGTCATCTCCAAGTGGATTAAACGTAACAACAATCCTAGAAGAGGAAAGTTTCT
TTTCGAATTCAGTGATGCGAAATAATAGACGCATTGAGAAAAACATCGTACGGTAGACGC
AAAATACTATTCAAAATGGGCATTGTTAAAAATAGAGTTGTAAGGTTGAATACTCAACCA
GAATCATTATTTAAGACGCCACGTGATGTGGACGTTATACTCAATAGTGGCTGTGAAGAC
GTTAGAGCCGTATCTGGAAGTACAGACGAGGCACTGGGGATAGTAGCGAAAGTAGCGTAC
AGGACACCTTTGGATGTTTTTACGAACCAAGTGGTACACTTGACGAGCGACCCTAAAACT
CAATATCGGACGCCCGAGGGCGTACCCGTTGTTTTAAAGGACAATGTGGTAGTGGTAAGA
CCAGCAGTTAGCACTGACTCGACTCTATCCGTATTAAGCACGAGTGCGTATACGGTTTCT
ACGGCAAAAACGAGAGAGCATGGAAAGGATGGAAATGATTATACGAACGTAAGCAGACAA
AGTCAAGAGAATTTAGGGCGGGGATTCAAGACTACAACAGACATATCCGAAATATTTAAC
AATCCGAATATGTCTATAGCTTTGGACTTAAATGCTTTGCAAGCGGGAGCGCCCAAAATC
AATAGTCAACCCGGTGTGGTATCCACGGATCATGCTATTGAAGCATCTAACGCTTTGAGA
GAGCTATGTCGAATGATTACAAAAAGTAATGGATCTGATAAACTGACACCTTTCTTATTG
GGATCATTACAGTTAGCTCTCACATATTCAACAGTCAGAGAGGCGAGTTACAATGATGCT
AGCGCCGTTACGTTAGCGACACCGGAAGCAGAGGTGCTTAAGTACGGCGATCTAAAGACC
ACTCTGTACAACGTGTTGGAAATCAAGGGTTACGAAAACTCGATGAGGCAATACTTACGT
TTGTTTTCACTGACGACAAGTCATGCGATAGCTAATGGTAAGTTGCAACCTAACGAAAAA
GTATCCATGCAACATGGTGTTACGAAGAAATGGTTGCCATACACATTCGACTTCATGAGA
CCAAACTACTCGTATGTGAACAATAACGCTGTGTATGCATGGCAGTTGGCTCAAGAAACA
GCGTTCAGAAGGAAGCAGAAAAGCAATCAGCAGGAGGTACACAATACAACTGAATTGAGT
AGAGCGATCGAGTAATGGGCTCAAGATTTAAAATACCCGATCTTCAAGTAAGTTCGGATC
TAGTAAACGATGGTAAAATATACGCGGAACTATATGACGATCCGAAAGCACTCGAGAGGT
ACTTGTCTCTCGACAGTAATGATGGAACGGTCTTTATTGGTAAAGCGCAATCACAAATTA
TGATAAGCCGAAATCTTTCGTTAACTATCGTAGTTTCGGATCTCATCTCGGAAGGTACGG
GTTACATCGAGATAAAATTCGTTAACGTCAAAAATGACTATTCGTTTAGTTTTATAATCA
TGTGTGGTGGTGCGTATAAAGGTAATTATTACGTGGGTTTAGTAAGAAAAAGGGGAGTAG
CGCGAGAGATCAACCAACTCGATAAAATGAATGGTCAATGGTCAACAACTCGACTGAATA
CATTGATAACGATAGGGAAAGGCATCGCCAATCTTACAGTAAACAACAACAACGTGATGA
CGATCGAAGACGAAGAAATTGAAGATATCGCGTACGATTGTCAAATATATAGAGGAAGAT
TATGTGAGCGAAAATTGGCACTAGAAAAATATTATGATCATGCATCCAGTGTGAAAGAGT
ATAAATTCTCATATACAAATACGAGATCTCTTATGTTTGCGGTGAGATTCGCTGACGCTA
TCGTGAAACCAGTCAATGCCTGTTTAGAGGATGACGAGACACGTATAAGAAAGCATTACG
CGGATTATTTTGTCTTTGACCGACCGCCGGTCGTCACTAAACCAGTGAGGAAAACAAACA
CGGAGAACCAAGAGGACGGAGGAAAAATTTTTGAAGAAGAGATGAAAAACCCTACTTCGT
CAAAAATAAGCGCACGAAAAGAACGCGAAGAGATCGTTCATCTAGAGGACGCAGCGGTTG
AGATCGCTAACTTCGATGAGTTGGTCGACAGTAGCGAGTTACCGAGAGTGTTATTAAAGA
CCAAACCGGTTGGTTTCGAAATATTAGATTTCGAACCACCGCAATTGGTGTCCGTGAGCG
ACGCGAAGAAGATAAATAGACAACTATCACAATTTATGGCTGATAAACAATTAAGCATCG
GTAGTGAAGCGATAAAATATTTTACTATAATATTGATACAGGCATGTCTCACGTATAGTA
CTTGTAAGAGTAAGCCAAGTCGTCGTTGTCGATCTGTGACAGGAAAGATGTTAGACAAGA
ACAACATATTAATATCGTTCACTCTCGATTATGACGAAGTCATAGAGAGATGTATGTCCT
CAGGCGATTTAGATTATGATAACGTGTTGCGAAAATACATGCGATATTATTCAGCAACCA
CAATAGCATTGCTCAAAAATGGAGTGTGTAAACCGAATTATTACACTGCAGCTAGGCACG
GTGTCATTAAAGCTTATATAAATTATTGTTTCGATTTTTCTTTGTACGACGCTCGATACG
GGACTAGAGATATAGGGTTAGCACAGTATTTGAGCAGGAAGACAGCGGTAGCTTTGAAGA
AGGAGGAAAGAGAAACACGCGAGTTGTATAACACAAGTCAACTAGGATGGCAGTGACTCC
GGATAGGGGAGTAACTTCTCATCGCGACGACCCTATTACCATGGGAAAATTGGTGATGAT
AACAAATGTAGTTAACATATTGTTAACGATACTTAAAATCATGGCTGTATTAATGTCAGC
GTCTACCGCGATGATGGTAGCGTTATTTGATAGCGTCATGGATATATTGAGTGGTTTTTC
GAGTCAGATATTGGTTGGTAAGTTCGGCAATCCTTCACAAAAATATTACGACGTGTTTGG
AATAGATCACGTATGTGCGGTGAACTATCTAATAACCGCCTCGATATTCATTACTGGAAA
CGCGTTTCTCATTTTCGAGAATGTTTCTAGCATAATAAACAAAACGGGACTAAGTGAAAT
TAAAGGGAGGTATACAGTAAATTGGTATACGTGCTTAGCCGTATCACTAATCACCGTAGT
ATCAAAATTTTTCTTATTTTTAATTATGTATTCTTCGAAGCGTGCCGACGAAAGAATGTT
GGCACAAGATCATATCGTAGACGTTATCGTAAACAGTTCAACAGTGATATTAATAGCCAC
ATATGGTAAATTATCAAGTATTATGGATGGCGTGGTGGGGTTACAACTGTGCGTGTTTAC
CGGTAGCATTTGGATATACTTATTATACGAAAACATTAAACCAAGTTTACTGATAGGCAA
ATTGGTGACTCAAGAAGGCCCGGATAGAGTAATTCATCTAACGCGTGATCATCGAGTCGT
AGTCTCGAGGAATAATAGTCCATTAGTTCTGTTGAGACATTTGTATGGATCTCCAACCGA
TAGCATTACAACTGACCCCGACGGCGAACAAGCCAACGGTGCGCGTAATATATAGGTTTG
ACACCGCTTGTACTTTAGCGTATGAAGATATTAACAGCAAGAAAAAGCCATTTGGGTTAG
TAGATCACTTAATAACTATACCGCGGTATTACTTCTCGGATATATTTGTATGTAATAGTG
AAAGATTTCTGAAAACATTAGTAAACATGATGATCGAGAGCGAACAGTATAGAGGTTACA
TAGCTAATCTCATGGATGGGGCGGATTGCATGATCTATGGTGTCGCTCTGGTCGATGGTA
TTAGTCAGAACGATAGATTGATTTTTCTTAAGGAGCCCAACTACAAAGATCTATTGAAGG
GCGCTGAGGCTAACTTCATAAACGTGAATTTGAGCAGATTAAATAGTTTATATGGACCAT
GCCACGATGTAGAAGACAAAGTCCGACGAAAGAATTACGTATTAGGATTACTAAAAGAAA
ATTTTAGGAAAGATAAAGAGCCTCTCGTGCGTGATCATCATTTGTACACTACTATTACCA
AGAGATTGGGTGAATCGGATTTGGTTGATGACAAGTATCTTCTCGTTGAAAACGAAATAG
ATAAAAATTTTACGAAAGTCTTAAAGGACCTGTACATAAACGTATCGGATAACATAAGCA
ATATTAAAGATAAAGACGTGTTCACCTCATTAATGGAACCAGATCTTATATAATGGGAAA
TATTCTTTCATATGACTACGCTGGCAATCGCGAGATGAATTGGTATCACGAACGCGAGAT
ACCGCAAGAATTTTACGTGAATTACCAACGATGTGCTATGGATTACCCTCACGACTCGAT
AAAAGCCTTGTCGGAAATTAATTATAAATTGATACGGAATGAAGGCGCGCTATGTGATTA
TGGTAATAGACGAAACTCATTTATAGTGCAACGTTATGACAATTACGCGAACGAATTGGT
TGATAAACATCAACGAACCTTAGAGGAAACGTATAAGAAACATAAACGTCGTAAAGACAA
ATTGTGTAGTTTATACAGATGTTTTTACGCTTAACTCCCAGTGGAGATAGGCAATTACAA
AGCAATCAACATCGAAACAATTTACGTTAACTTTAATATCATCGATCGGCGAATTAAATT
ACAAAGCAATCAACATCGAAACAATTTACGTTAACTTTAATATCATCGATCGGCGAATTA
AATTCAAACGAGAAAATGTATCATTTATCAGCTACGGTTGTACCGAGCCAATCTGTTACG
ACCTATGATGTAAAATTTATGGATAGGAGTGTGAAAGCGGTAGTTACTGCGGAGCCTGGA
GCTGTTAACAAGTGGCTAGCTAATAGCAAATACGGCAAGGCAAAAGCCAATGAGGATATG
ATATATGGAATAGATGCGGAGTGGGTAACGACCAATTGTGGTCGTAGCAAAGTCTGCGTA
CTACAAATAGCCAACGAGACAGGATGTCTTATCTACCAGATAGGGAACGCGGAAATAATA
CCGCGATCTCTTTATAAATTCTTCTTACATCCCAACAATATTTACGCGGGCGTCGCGGTC
GCTGAAGATTTCAGCAAACTTTATACCGACTACAATATAGTCAACAATGGTATGGTGGTG
GATTTACGTGATTTGGCTGTGTCTCGTATGATGAGTACCAAATATAAGTGGTATGGTCTG
AAAAGATTAACCGAAGATTTTTGCGGTTACACTCTTCCAAAGGATAAGAGAGTAACGCTA
TCGAACTGGGCGGCATTTGTCCTAAATGCGGAACAGGTGACGTATGCGACATTAGACGCG
CTGGCGTCTTTTGAAAATTACGTGGAGATAGAGTATAACGCTAAGTTAATGCGTGAGTAC
GCTATTCCAGGGGATGCACACATGTGCGATGACGTGTGTGGAATCGGTATATGCGATAAT
AACAAAAATTGCGATGCGGCCGCATTAAGCCGTATTTAAAAGAGACGATAAAATCGTCAT
AAATTAAATATTAAACGTTTTTATGATTTTATAATAATTAAGGAATGTTTTAATATGAAT
ATAATAATATAAAAATCGGGG
>Citrus_associated_ampelovirus_1_isolate_YN1-3
CACCACGTGATGTGGACGTTATACTCAATAGTGGTTGTGAAGACGTTAGAGCCGTATCAG
GAAGTTCAGACGAGGCGTTGGGGATAGTTGCGAAAGCGTATTTTACCGGACTAGTAGGGA
TCGAAGCCCCGGTGAACACCACAACCCCCACCCGCAATACTCTGCAATTCATTTTGCTCC
CCGACGTTTTGCTGGTTTTCTCAAAACCTGCTCCCTACCGATTGCTTCTGCGATCATTTT
CCTTGCAGTTCTTTTTCTTGTTTCTTTTTCTTTGTTTATTTTATTTAAATTCTCTCACAC
CCTTCACTCTATCCAGTAGATTGCTTTTGTAATCTTCTTTCCTGCTTATTTCTTTTATAT
TATAGTTTTTCTATTTTTATATTATTATATCCTCTTCAACCCCTAACTCATCTTAGTTTA
ATACATTTGTATTTTTCTTTCCTATAATTTCTTTTTTAAGATTATTTCTATTGTTATTAT
TATATCTATTTATCTTACTCATCACTCCATCCCTGACGATTTCTTCCGAGATCATCTTTT
CCTTACCTGTCTTTTTTTTAAAAATTTTTTATAATCTAGTATTATTTTTATTATATTGTA
GACTTTTCATCTTTAAACTGATATTCTAGATATAATTTTTCCTTATTTTTAAATCCTTAG
TATTTATAGTTATATTATGTGTTGTTTATTTGATGTATTGATAGTTACTTTAGCTGTAGT
TATTTATAAGTTTATCTTTTCCTAAGTTCTTTAGTGCCTCCATAGTTTTCTTTTTAAGAA
TATGTTTTCTTCTTTTAGATATTTCATAGCAACGCGTAGTCTTTTTAGATTCGCGGTTTT
CCTTTATTTATATGTTTTATTTCTGAACTGAACGTATTGTATCCCTTTTTCTTTTTATTA
TTTATCCGATCTGTAAGGGGCTTTGGTTATCCCATATTCCCTTTTTCTTTCTTTGCTTTC
TTTTAAGGCAAGACTAAGCCTTCTCCCCCCCAGGAAGTCTCCGTGATCTGGGTTTTCTTT
TCTTCTATCCTCTTATCTTCTTCTGATGGCTCCTATTACTACAGCCGACGTAGCCAATTC
CTTGTCTAAGGAGGCTATGCTGGCTGAGCCCCTTAAGAATTATTTAAACCGCTGCACTTT
CAATGTCGGAAGTGAACTCGCCGGACATGTTGACGGCGAGCTTCGACAGATGCTGCTGGA
GAAAGACGCAACGCTCAAATCTAAGCGTCAGGTTCTCGTTTCTGTTTCCTTATCTACGGA
GCAGAAGTCGCGACTGGAGGAGTACTTTCCTGAGTTGTACCTTAAATTCAAGGACTCCAG
TCATTCCGACCATCCCTTCGCTAACGCCATGCGTGCTTGCCTTAACGCTTACTATGTCAG
TTTGCTGCGAGGTGATCACATCATTGATGTGGGTGGTTCTCTTTCTTCCCATCTGAGTTG
TTGCAACAAAAATGTTCATATTTGCAACCCCATACTCAATGGTAAGGATGTTGCACGTCG
GTTTTCTGAGGCGTCAACTATCAAGAATTTAGCAGCCGATCCTGAGCGCGCTGCGGATCT
TGCTTTCCGCGTTTCTCTTGAGTCATGTACGACTTGCGAGAAACCCATGCACAAATGTAA
TTTCTCGGCTACTAATGCTATGTGCGTGGATGTTTATGACATGTCTTTAAGGTATATCGT
CGATGCCATGCACGACCGTGATATACATAGACTTGTCTTTGCTGCTATGTTGCCCGTAGA
GCTCCTGGAGCCTCGGGGTGAGGTTATGTTGCGCGACACGAACACTGTAGTTCGTTGGTC
TGAGCGCACTTTTGGTCGGAGTACTGCTGAATATTTCATTCAGGGTACCGGTGAGTGTTA
TAGTCACTCACTTGATGATCTGCGCGGTTTTCTGAGCGCAGGTAAGGTCGTTTCGAAAAA
CGGTGGCATTTTCCACGTTATGTTCGACGGCAATCGTGGCGACTACAAATTGTTCACGAT
TATCCGCGTCGGCACAGATAAGCCCCTTTTTTCGACGTTGCGGAGGTATCCGTCCACTCT
TAATGGGATGTACAAAGTTTCCATCCCTGTGGATTTGCGTAATAGCTACGAGATTAAGGA
TCTATATCTCGACGAAGACTTCGTAGCACGCGTGAAGTCGTATCTTGTTAATACGACGTC
GAGCACTAATGATCGAAATTACGAATATACTATGTCGTGCTTGAGATCGCAAAAGACGCA
CCTGATTGTCGGCTCTAGAGTCGTTCATTCAAAGGTCGAGCTAGACCCGAATGAGCTTCC
TATTGTTGCCGCGACTTTTTTGCGTGACGCTGTCGGATCTCGACGTAGGGCTATCGAGGT
GGCCAATATTGCTGGCCTCGATGATTGGAGTTTTTGGAGATGGATCAAATTTATCGTGAA
CAAGTTTTTATCCATCTTTTCAGGTTGTATCAAGACCTTCATATTCTTCTTGCTGAGGGT
CTTTAATTCTGATTATTATAACTTTTTAGCGGCTTTAAGGAAACCGCTCGAACGTGTTGA
AGAGCAGGTGGAGGTCACGCTCACACAATCTACCGTCTTCCTAACCGAAGATGATGATCT
TGTGGACCATGAGGGGTCGTACAAACGTGTCGTGGAGACGGCGAAGAAGGACGCCGTTTT
GAAAAGCGCGGCGAAATTGGAAGAGCTCTTCCGCGACGCGGTTGCGTCGCAGATCACCGT
TGAGAAGCTCATTGAGGGGCTCAAAAATGAGGAGAACGTTGTTGATTCGTTGAAACATAT
GTGGCGTAATATCGCCAAGAACAACAACAAGGTAACGGCGCAAGAAGTTAATGCCGTTGA
GATAGACAATATAATCAAAGATCCCGCCTGTAGGGATAAGATGTTGAAGGAGAGAACCCT
CGCTGAAGGTTTCTGTTTGGAGGATCTGCGTGAAATTGAGAGACTTCTCGATGGGAACAA
TTGCGTACCCAAAGTTGAGCCAATAAGACGCTCACCGATGGAATTGGGTATTACACCTAA
GGTCGAGGAGACGTTAACCTCAAACGTCAAGGATGTTAAGACGAAGAAATCTATCCGTGA
CGGTAAACGCACCGTTGACACCGCGTCGAAGCCTAACGCTAGCCTATTGTCTGACATCAA
GAGACATTCTAAGTCTCTGAGATTGAGGGACGACGGTGCCAGCTCTTCAGGCGCGGTTTT
TGATGAGGATAAGAACCGTAAGATTTGTGCGTTTAATGATACTCGCGCTGGTGACAAGAC
CCATAATGATTTGGTGGCTTGTTCTGACGCAGCTCTGGCTGGTCGCACTCCTGTCGTTCG
TAAACTCTGCGAGGCCGCTCCTGCTATCGTGCCCGTTGTTGATGTTGCGCCAGTCGTCGC
GCCTGTTTGCGAGGCTACAACTGTTTTAGCTCCCGCCTCTGTTCCTATGCCTGACGTTCC
CTTAAGCCACGTTGATGAAGATGATTTCGATGATGACACCAATGGTGTTATTGAAGATTT
CTTTCGTCAATGTTCCTCAGGCACTTCGGATTTACCTTCTGTGGGTATTTCTTCCGGGTC
TCTTGATGATTTTCTCCCGGAGTTCGCTTTAGATGAGTCGCCGGAGACCGTTGCTTCTCC
CGCCGCTATTAGGACTGTTCCTGCTGTTTGTAGGCCTCCTTTAGCCGCTTTGACTCGTGA
TGATAAGCGTGACGATGATGGTTGTGCTTCTGTGGCACGGCTTGAGTGCGCCCCTTCAAA
GGTTAACACTTCTGTGTGTTTTCCTTCTACTGATCCCGTCGCCACTGATACTTCTTCTTG
TGACGGGGATGTTAGCGAGGTTGTCTCCTCTGACGATTGCTCAAGTGACACTGTTAGGGA
ATCCTCATCTTACTCCGACGATTCGGATGGTGATGGTGACTCTTTCCGTTTACCTCGCGC
TACTGAAGGTTTAATTTCGGGGGGGTATGAGAAGGCCGCTGATAAGAAACTTTTGAAGTA
TTTGAGGCCTGAGCATAAAATGGACACACTAAAAATTTTTAAGAAGTGTCTCCTCTCGAA
TTGTGACTGGGCTGTGGCCAAAGATCCAATTTTTGCCATGCGTAGGATGTCGGCCTGCCC
CAGTAGGAGTTTGCCTGCCGAATTTCGTGACAAGGCAGGTGTGGAGTATATGTTACACGC
GTCCGTTTCTTGCTATGACCTCTACGCTAAATATCTGAAGCTTTGTGGTCAAGTTAAACG
CGTGTTTCGCACTGGTGATGTATGTCAGGAGACAAAAGACTCGTTTCGGAGTTTGAATGT
CTTCAGGAAAGTACAAGAGAAGATCTTTATCGATGGCGAGGCTGTTTCGCCGCAGTGCGC
CTTCGCGGTTTTTGACATTGAAGAGCAAAGATTTATAACCGCGGAGGATATGAAGAATTC
GAGCACGAAAGGAAAGTACTATGCCTGTTGTGATGATCTCTTCAAGGGAATAAACTTCAG
GATTTTACGTGCTCTTGTTAGGTTTGCGGGGACTTGCGACGTCGACCTGGTTTTCGACGA
GAAGAAAGTCTCTTTGGAGAACACACCTCCTGGAGGTGGAAAAACGACGAGGTTAGTTGC
TGAGTATTTGAAGAACCCCGTCGGCTGTTTGATTGTCACGGCTAATTCTGGAAGTGCCGC
TGACATTAACTCAGAGATTGCCAAGAAACGTAAAAGACAAAAGCAGAAGATCGCTCGCAC
TGCTGACAGTAGGCTAATCAACTGGGTTTCGCAGCACAAGATGAATGTTCTAAGGGTCGA
TGAATGCTTCTTAATGCATTATGGCCAATTAAAGTTTGTGGCTGCCATTAGTAAGTGCCC
TAACATCGTTCTGTACGGTGATGAGAACCAGATCCCGTTCATCAACAGGATAAAATGCTT
CAATTGCAATAATGAGGTTCTCAAGTCTAGTGGGGTTGACGTGTTAAACATCGATGGGTC
ATACCGTTGCCCAGGTGATGTTTGTTTTTACCTTTCATCCTTGAAGAAAGTTACGGGTGA
GAGGTGTTACCCTCTGGGGGTAAAGAAATTGAATGGTGAGAGGGGGAATAGAAGTCTGTC
AAGCACTCCTATCTTGTCTGTTGATGATGTTCCGACGTCGGGTTTCGACGTTTATGTCAC
TTACACACAGATGGAGAAGAACATGTTGCAAGCCTCTCTCATCCGCAGAAAATGCGCAAA
AACCGTGTTGACGGTTCATCAGGTTCAAGGAAAGACCTACGGTAATGTGGCAGTGGTAAG
AATCAAGCCGGCAGATGATCAAGTTTTCAATTCTTTGGGTCATCATATTGTTGCTATCAG
CCGGCATACAGAATCCATGAAATACTTCTGTCTATCTAGGAAGTTAGATGACAGGTTGGG
CAAAGCTATTAGCGCCATGGGTACTGTGAAGGATGAGTTATTGCGTGGTGTAGAATGTTC
CAATGGCCCACGCAATTTATATTACAGCGCCTAACGTCAAGTCCGCTATGATTGCGCCAC
ACTCCGCTGTCAGTCGGAGTCATTTGAATATTGTGAATCTCTTTCTCGAGGAAGTAGTCA
AGGGGAGCACGAGTCTAGAATTCTTTCACAGGGAAGACTGTGTTGAATTCGAAGACTTTG
ATGTGAACCTTGACAATGTACTTATTAGAGAGAGTGAACGTAAGGTGGCAATTGCAAGCA
ATCCCGATGTTGTTCCAGTTATTCGCTCTCAAATTGGGAGCAAGAAGCGTAATTCTTTAA
GGAGCAACATCCTGACGTTTGAGGCGAGAAATTTTAATGCGGACAGAGGTGTAGATATCT
CGTGCGATGAGTACGTTTCTGATATACTCGTGGAAAACTTTTTCTCGAAATTGATCGATG
AATCTAAGTTAGCACAAGTACTCGTCGACTCGACTAGTGTGTCGGTTCCTAAATTGGGTG
ATTGGATTGATTCGCGTGATGGCGGTAGATTCAAAGGGCTTGTCAACGACCTTAGTGTCC
CACGGGACATCGAAGACAACCTGACGAATTTCCGCCTGATGGTCAAATCTGATGCTAAGC
CCAAATTAGATGACTCCATAATATCCAAAGTTTCATCGGGTCAGAATATCGTCTACCACA
AGAAGAAAATTAATGCCGTTTTCAGTAACGTATTTTTGCAGGTGGTAGAAGCTTTGAGGT
TCTGTCTGGTCCCGAACGTCATCTTGTATACGGGTATGAATACAGATGACTTTGCTAGTG
AAGTCCAATCTCGTATAGGTCCGGATATCGATAATTATTTTTGTGGGGAGTTGGACATTT
CGAAGTATGATAAGTCTCAAGGCCCTCTTTTTAAGCAAATCGAGGAGAAAATTCTCCGTC
GTTTTGGGGTTGAGGCATCTGTTTTAGACAAGTGGTACGCAAGTGAATATGAATCATGCG
TGACCACCGAGGATCGTGCTTTTCAAGCAGACATCGGCGCTCAACGGAGATCTGGTGCAT
CCAATACATGGCTGGGTAATACTCTGATTAATATGTGCTTGCAGGCTGCTTGCTCTAATT
TTGAAGATTTCTCGTGTATTGCGTTTGCGGGCGATGATTCTTTGATTTTATCTCGCCTTC
CCGTCGCCAATGTCTATTCTGAAATTCAAGATATGTACGGTTTCGATGTGAAATTTATCC
AACACGCGGCGCCGTATTTTTGTTCTAAATATCTTGTGAACAACGGCGCCAATCTCGTTT
TTGTCCCGGATCCGTACAAAGTGCTCGTCAAGCTCGGTAGGCTAGTCTCAGATAAAGAGA
AGCTCTGCCATGAAATTTTTATTAGTTTCTGTGATGCTGTTAAATTTTTAAACAACGAAG
TAGTAGTAAGTAAACTTGTTTATTATCATAGCATTAAGTATGGTCCTGCTGCTTTCGCGT
ACGGTGCTTTTGCTAGCATCCATTGCATTTCTGCAAATTTCGCGCAGTTTAAGCGTCTGT
TTTACAGCCGCTCGGGACACGGTTTTTGTTTATCCCTTAATGATTGATTTTATTGAGTTT
GTTTTGCGTTTGTTTGTTTTGGGTTTTCTTTTTCTTTTGTTTTTCCGGTTTTACATTTCT
GGACTGGTACGTTGTCGACGTCGTCGGCCTCCACCTCTTTTTTGAGGGAGAAAAGGGACA
TTACCCGGTTGAGATACTCGTGATATCTCCGAGCTGCCACAACGTTAATGTGGTTCTGTT
CAGTCGAGCTGCCCCAACGTCAAAGGGGTGTTTTCGGTCCGACGGCCGCCTTTATTGTAA
AGGGAGAAAAGCGTCATCGTTTAACAATTTCGTGAATTGTTCGAGCTGCCTCAACGTCAA
TGAGGTTTTGGGGAAACGTTAAGTGTTAACGTGAAACACTCATTTGTGTACATAAACTAG
TTTTGTATATATTAGATTTTTTGAGCGTCATGGTTCTTTTCCATGCGTGGTGGTGTAGCT
TCGATGTAAGTGTCGCTTTCCCGACCGTTGTAAGTCGTCGTTTTGAATCACGACGCGGTA
CGTTGTTCGCTGCCGCGTGACGTCGCGGGGCGTCGTGGTTCTTGGTAGGGCGGGTTGACG
TCGCGCTCTTTTGTACATAGTTGTATATATTTTCTTTTCTTTTTGTTGTAAATAGTAGTT
TAGGGTAATGTACATTAAAACGTAGTTATGTACGGGTACTACGCGTCGATAGATATAAAG
TCGTAAAAATAAAATGTTTAAGGGTTTAGTAACCGTTCTATTTTTGTATATACTCGCTAG
GGGAGACTGTAAGATAACACTACACAATTCATTAGCTGTGGATATGGTTTGTAGTGGTGG
AATAATCGCTCGTAGAGGATCTTCTGTCTTTTTGTCCGGCAACGGCAGGTGTGCTGATGT
CGTCAATGATGGGAATAGGACGTTGTTTGAATACAATGAACTTCCAATCAAGACATATGT
TGATCTTTCTTATGTCGATGCGTGTACTTTTGCCGCTGAAATAGTAATCAACGGTGTCGT
CATAGCAAAAAGCGATTGTCAATGCACCTATGATCGACCTATCTTAAGTCCATGCACAAT
TCACAGGACGAGCAATTTCTGTTGTTTAGAGAATTTTGGTACGGACACTACTTGCGATAT
CGATACGGAGTATTATAAATTTATCAACTCGTGTAGCACCAGAGTTTACAAGTACGCGTA
CGACGATAAACTTGGATTGGTAATCGCAAATACGACTGATGATATTGTGGCTAATATAGG
CGGTGCTGAAAGCCCTGCGAATAACCATGAACACGAACCAGTTCACCTCGGCCATTCTAA
CGCTAACGTATGTTTGTGTTTGTGTTTTAATATTTATTTGCTTCTCTTATTTTGTCATAT
TGCGTATAGTTAATAATTTAAGACTTAAAGATAACATATCACGGAGAGGGGGATTGTGAC
ATGGAAGTGGGTATTGATTTCGGTACGACATATTCGACCGTATGTTACGATTCAAATGGT
GTAAGCGGATGTTTGCCGATAGCCGGTTCGGTTTTTGTCCCGACCGTTGTTTTCATACCA
GAGGGTAAGACTGAATATTACATCGGTAACGTAGCACACGAGAGGGCTACTTCGTTAAAG
GGGCGGTTGTACGTAAATCTTAAGCGTTGGGTAGGAGCTACGAAGCAAAACATAAATGTA
TTTCGTAGGAAATTAAAGAATGAACATGACGTGCAAGTTCACGGTGACTATGATGTACGC
ATCGGAGGTATAGGTGAAGGTACAGATCGATGTATTAGGGTGACGACTCTAATCTTTCTT
TTTCTTAAAGCGCTAATTACAGAAGTGGAATCAGCTGTGAACAAAAGAGTTGATGGGTTC
GTATGTTCGGTACCGGCAGATTACAACTCGTTCAAACGTGGCTATTTAGCTGTAGCCGCA
GAAAAATTACAACGAAATATACGGGCGCTAGTGAACGAACCGACGTCCGCCGCACTTTTT
TCGATGGCGCGAAGTGATCTTAAGGGAGACGTTGTCAGTGTCTTTGACTTTGGTGGTGGT
ACTTTTGATGTGTCGATTCTAGTACGCGTGGCTGATATCTATTGTGTGATGTATTCGATC
GGCGACAACTACTTAGGAGGCAGGGACGTTGATCGAGCGATAATAGAAGTCGTTTATAAT
AAATTGAACGGAATGGTAGACAGAACGGATCTTCTTACCTCCATTCAAGGAATTAAAGAG
GATATTTCATCCAGACCGGAATTGGAAGATCATCTCGTACAAAGCGGTGGAAGAATATAT
GGTTTCAAACTCACTCACGAGGAACTCGCAGAGATCTCACTGCCGTTTATTCAGCGTGCG
ATCTCCTTATTTACGTGTGGTTTAAAAACTCTAGGTAATCCTTCGACTGTGGTAGTACTT
ACAGGAGGTAGCAGTTCATTGCCCGGCGTCGATGGATTACTGAGGCAAATACCTTGCGTA
ACGGACATATATTTTAGCAACAGAGATTATCGTATTTCTGTCGCCGCAGGAGCGAAAGTT
TACAGTGACATTCTTTGCGGGGGAAGTAGTATGAGGTTGATCGACACATTAACACACAGT
CTCTCTGACGAGTTAAGTTATTTCACACCAAAGTTGATTTTTCCTAAAGGTTGCGTGGTC
CCTAACAAAATTTCTATAGATTTTGGTGTGTCGGGATCATCTATTCCCTACGGCGTCATG
GAAGGCGAAAGTAATATCTCTTGGCTAAATGAAATGACGTTTAAAGGGATACATTCGCGA
AGAAGTTCCGCGAGAAAATCGGATAAAGCTACATACGCGATAAGTATTGATGGTAGATTG
TCTTTATCTGTCGATGGTGACACAGTGGAAAACATTATGAAAGCTTCCGAAGTAGAGGAT
GAGTACGAGAGCTTCCAGTATCAAGACGGTCTTCAGGAAAGTTACGACAGGTATCTTAAA
GATTACACATCTGATATAAGTGAGTTATACGATATTAAGCTAACACTAGAAGATTTAGAA
CAGAAAATCGATTCAGGGACTTTTAACGATCCGAAAGATTTGTTGTAAAAATAACCATGC
TGATCGAATATGAGTCGAGACTTGATGATACTTTGGATTATTTTTATGCGACAAAGAACA
GGAGGAAAGTGTTCGAAGATATAATAGACGTCGTAGGTTACGCCTTAATGAATGAAAACC
GAACAGGTGGTGAGTTATTATTACAAGCTGGGATGTTAGGTACGGTTCGCGTACAAAAGG
CCGATATAAGAGGTATAACGGTCGAAACGATACAGGACAAAAACACAGCGCTAGCGATTA
TAATATTAGAGGTATGTGGCGCCACCTCGAATTCAATATATTCGAGTAGTATGTGTTATA
ACTATTATATGAACAGACATAACGTCTTAACAGAAAGGAAAGGTAGTTTGGATGAACCAA
TAGATCACGGTAGTGACAAGTATTTTAACTTGACACCAACCGATCGTTTGTCATGCGCAG
ATATAATGAGATATAGGGGAGAAATTTATTCTGAATTTTGTGTGCTTGTCGGTTGTTACC
TCGGAAGGGCGGTAACATATAATGATATCGGCGGAATTCACCGACTTCCGGTTGTAGAGA
CGATGTTAAGTGTTGTCGATAATGCCCAGAAACTTGGAAAAACAATACCCAGGTGTATAA
AGACATATTGCGAAGATAGGTTGAAGTACGATCGAAAAATAAATGATAAGTCGGTAAATA
GTAAATATATACCAATGCGTGTGTTCGCTTCAGACATAACGAAGTTATTATCGAAACGCT
TCGAGACGGTATCGAACAGTAGTCTGTATAACCAACTGTTAGACCTTTGTCACACGAGTC
GTCCAAAAATTTATGACTACGAGCGCAGGTACCAATGGTATTTAAGGGTGATGCACGAAT
TGTCGAATTCCTTTAAAACTTATTACGATTTGTCGTTCAGATCTGATAGGAAAAGGATTC
GAAGCGACATGACGTTGCTTGATGGAGATAATTTGCACGATTTAGAGAGTTACTTCGAAA
GTAATATACAGACCAAAGACCTACGAACAATCGAAGAGAAAGAAGTCGATTTACTTTACA
AGGTCGAACAAACTTTGTTGCGTTATCATGATAAAATTGATTCGGCCGAATTGCCTATCG
TATATGTCGTATCCGCATATCTAATATATTTTTCGATATATTCGACCTGTATGAAGAGAG
TAGAACGTCACAAACGGAAGTTTGTTGTGGATTTTGAGGGGAGAATAGTGATCATAAAAC
CTCTGGAGGCTATAACGTATGCGAGTATGGTGTCAAGGACGACCAACTGCATTAGGTTGT
GGGCCAGAAATTATGCCGCTCTAACGTTTTGGTTAAGAAAAACCAACAATCTTCAAACGA
ATGTATGGAACAAATTTCGCGACGTGCCACAATATTTGTGTTTCGATACAGTCAACTTCG
TTCCTACGGAAATGATGGACTTAAGGGAGAATATCGCCGTTAGTGTCATCTCCAAGTGGA
TTAAATGTAACAACAATCCTAGAAGAGGAAAGTTTCTTTTCGAATTCAGTGATGCGAAAT
AATAGACGCATTGAGAAAAACATCGTACGATAGACGCAAATATTATTCAAAATGGGCATT
GTTAAAAATAGAGTTATAAGGTTGAATACTCAACCAGGATCATTATTTAAGACACCACGT
GATGTGGACGTTATACTCAATAGTGGTTGTGAAGACGTTAGAGCCGTATCAGGAAGTTCA
GACGAGGCGTTGGGGATAGTTGCGAAAGAAGCGTACAGGACACCTTTGGATGTTTTTACA
AACCAAGTGGTACACTTGACGAGCGATCCAAAAACTGAATATCGGACGCCCGAGGGCGTA
CCCGTTGTTTTAAAGGATAATGTAGTAGTGGTAAGACCAGCAGTTAGCACTGACTCGACT
CTACCCGTATTAAGCACAAGTGCGTATACGGTTTCTACTGATAAAACGAGAGAGCATGGA
AAGAATAAAGAAGATTATGCAAACGTAAGCAGACAAAATCAAGAGAATTTAGGGCGGGGA
TTCAAGACTACAACAGACATATCCGAAATATTTAACAATCCGAATATGTCTATAGCTTTG
GACTTAACTGCTTTGCGAGCGGGAGTGCCAAAAATCAATAGTCAACCCGGTGTGGTATCC
ACGGATCATGCTATTGAAGCGTCTAACGCTTTGAGAGAACTATGTCGACAGATTACAAAA
AGTAATGGATCTGATAAACTGACCCCTTTCTTATTGGGATCATTGCAGTTAGCTCTCACA
TATTCAACTGTCAGAGAGGCGAGTTACAATGATGCTAGCGCCGTTACGTTAGCGACATCG
GAAGCAGAGGTGCTTAAGTACGGCGATCTAAAGACCACTCTGTACAACGTGTTGGAAGTC
AAGGGGTATGAAAACTCGATGAGGCAATACTTACGTTTGTTTTCACTGACGACAAGTCAT
GCGATAGCTAATGGTAAGTTGCAACCTAACGAAAAAGTATCCATGCAACATGGTGTTACA
AAGAAATGGTTGCCATACACATTCGACTTCATGAGACCAAACTACTCGTATGTGAACAAT
AACGCTGTGTATGCGTGGCAGTTGGCTCAAGAAACAGCGTTCAAAAGGAAGCAGAAAAGC
AATCAACAGGAGGTACACAATACGACTGAATTGAGTAGAGCGATCGAGTAATGGGTTCAA
GATTTAAAATACCCGATCTTCAAGTGAGTTCGGATCTAGTAAACGACGGTAAAATATACG
CGGAATTATATGACGATCCGAAAGCACTCGAGAGATACTTGTCTCTCGACAGTAATGATG
GAACGGTCTTTATTGGTAAAGCGCAATCACAAAATATGATAAGCCGAAATCTTTCGTTAA
CTATCGTAGTTTCGAATCTCATCTCGGAAGGTACGGGTTACATCGAAATAAAATTCGTTA
ACGTTAAAAATAACTATTCGTTTAGTTTTATAATCATGTGTGGTGGTGCGTATAAAGGTA
ATTATTACGTAGGTTTAGTAAGAGAGAGGGGAGTAGCGCGAGAGATCAACCAACTCGATG
ATATGAATGGTCAATGGTCGACGATTCAACTGGGTACATTGATAACGATACAGAAAGGCA
TTGCCAATCTTATAGTAAACAAAAACAACGTATTGACGATCAAAGACGAAGAAATTGAAG
ATATCGCGTACGATTGTCAAATATATAGAGGGAGATTATGTGAACGAAAATTGGCACTAG
AAAAATATTATGATCATGCATCCAGTGTGAAAGAGTATAAATTCTCATATACAAATACGA
GATCTCTTATGTTTGCGGTGAGATTCGCTGACGCTATCGTGAAACCGGTCAATGCCTGTC
TGGATGATGACGAGACACGTATAAGAAAGCATTACGCGGATTATTTTGTCTTCGACCGAC
CGCCGGTCATCACTAAACCAGTGAGGAAAACAAACACGGAGAACCAAGAGGACGGAGGAA
AAATTTTTGAAGAAGAGAAGAAAAACCTTACTTCGTCAAAAATAAGCGCACGAAGAGAAC
GCGAAGAGATCGTTCATCTAGAGGACGCGGCGGTTGAGATCGCTAACTTCGATGAGTTGG
TCGACGGTAGTGAGTTACCGAGAGTGTTAGCAAGGACCAAACCGGTCGGTTTCGAAATAT
TAGATTTCGAACCACCGCAATTGGTGTCCGTGAGCGACGCGAAGAAGATAAATGGACGAC
TATCACAATTTATGGCTGACAAACAATTAAGCATCGGTAGTGAAGCGATAAAGTATTTTT
GTATAATATTGATACAGGCATGTCTCACGTATAGTACTTGTAAGAGTAAGCCAAGTCGTC
GTTGTCGATCTGTGACAGGAAATATGTTAGACAAAAACAACACATTAATATCGTTCACTC
TCGACTATGACGAAGTCATAGAGAGATGTATGTCCTTGGGCGATTTAGATTATGATAATG
TGTTGCGAAAATACATGCGATATTATTCAGCAACCACAATAGCATTGCTCAAAAATGGAG
TGTGTAAACCGAATTATTACACTGCAGCTAGGCACGGTGTCATTAAAGCTTATATAAATT
ATTGTTTCGATTTTTCTTTGTACGACGCTCGATACGGGACTAGAGATATAGGGTTAGCAC
AGTATTTGAGCAGGAAGACAGCGGTAGCTTTGAAGAAGGACGAAAGAGAAACACGCGAGT
TATATAACACAAGTCAACTAGGATGGCAGTGACTCCGGATAGGGGAGTAACTTCTCATCG
CGACGACCCTATTACCATGGGAAAAATGGTGATGATAACAAATGTAGTTAACATATTGTT
AACGATGCTTAAAATCATAGCTGTATTAATGTCAGCGTCTACCGCGATGATGGTAGCGTT
ATTTGATAGCGTCATGGATATACTGAGTGGTTTTTCGAGTCAGATATTGGTTGGTAAGTT
CGGTAATCCTTCACAAAAATATTACGACGTGTTTGGAATAGATCACGTATGTGCGGTGAA
CTATCTAATAACCGCCTCGATATTCATTACTGGAAATGCGTTTCTCATTTTCGAGAATGT
TTCTAGCATAATAAACAAAACGGGACTAAGTGAAATTAAAGGGAGGTATACAGTAAATTG
GTATACGTGCTTAGCTGTATCACTAATCACCGTAGTATCAAAATTTATTCTATTTTTAAT
TATGTATTCTTCGAAGCATGCCGACGAAAGAATGTTGGCACAAGATCATATCGTAGACGT
TATCGTGAACAGTTCAACAGTAATATTAATAGCCACATATGGTAAATTATCAAGTATCAT
GGATGGCGTGGTAGGGTTACAACTGTGCGTGTTTACCGGTAGCATTTGGATATACTTATT
ATACGAAAACATTAAACCAAGTTTACTGATAGGCAAATTGGTGACTCAAGAAGGCGCGGA
TAGAGTAATTCATCTAACGCGTGATCATCGAGTCGTAGTCTCGAGGAATAATAGTCCGTT
AGTTCTGTTGAGACATCTGTATGGATCTCCAACCGATAGCATTACAACTGACCCCGACGG
CGAACAAGCCGACGGTGCGCGTAATATATAGGTTTGACACCGCTTGTACTTTAGCGTATG
AAGATATTAACAGCAAGAAAAAGCCATTTGGATTAGTAGATCACTTAATAACCATACCGC
GGTATTTCTTCACGGATATATTTGTATGTAATAGTGAAAGATTTCTGAAAACATTAGTAA
ACATGATGATCGAGAGCGAACAGTATAGAGGTTACATAGCTAATATCATGGATGGGACGG
ATTGCATGATCTATGGTGCCGCTCTGGTCGATGGTATTGGTCAGAATGATATGTTGATTT
TTCTTAAGGAGCCCAACTACAAAGATCTATTGAAGGGCGCTGAGGCCAACTTCATAAACG
TGAATTTGAGCAGATTAAATAGTTTACATGGACCATGCCGCGATGTAGAGGACAAAGTCC
GACGAAAGAATCACGTATTAGGATTACTAAAAGAAAATTTTAGGAAAGATAAAGAGCCTC
TTGTGCGCGATCATCACTTGTACACTACTATTACCAAGAGATTGGGTGAATCGGATTTGG
TCGATGACAAGTATCTTCTCGTTGAAAACGAAATAGATAAAAATTTTACGAAAGTCTTAA
AGGACCTGTACATAAACGTGTCGGATAATATAAGCAGTATTAAAGATAAAGACGTGTTTA
CCTCATTAATGGAACCAGATCTCATATAATGGGAAATATTCTTTCATATGACTACGCTGG
CAATCGCGAGATGAATTGGTATCACGAACGCGAGATACCGCAAGAATTTTTCGTGAATTA
TCAACGATGTGCTATGGATTATCCTCACGACTCGATAAAAGCCTTGTCGGAAATTAACTA
TAAATTGATACGGAATGAAGGCGCGCTATGTGATTATGGTAATAGACGAAACTCATTTAT
AGTACAACGTTATGACAATTACGCGAACGAATTGGTTGATAAACATCAACGAACCTTAGA
GGAAACGTATAAGAAACATAAACGTCGTAAAGACAAATTGTGTAGTTTATACAGATGTTT
TTACGCTTAACTCCCAGTGGAGATAGGCAATTACAAAGCAATTAACATCGAAACAATTTA
CGTTAACTTTAATATTATCGATCAGCGAATTAAATTCAAACGAGAAAATGTATCATTTAT
CAGCTACGGTTGTACCGAGCCAATCTGTTACGACCTATGATGTAAAATTTATGGATAGGA
GTGTGAAAGCGGTAGTTACCGCGGAACCTGGAGCTGTCAACAAGTGGCTAGCTAATAGCA
AATACGGCAAGGCAAAAGCCAATGAGGATATGATATATGGAATAGATGCGGAGTGGGTAA
CGACCAATTGTGGTCGTAGCAAAGTCTGCGTACTACAAATAGCCAACGAGACAGGATGTC
TTATCTACCAGATAGGGAACGCGGAAATAATACCGCGATCTCTTTATAAATTCTTCTTAC
ATCCTAACAACATTTACGCGGGCGTCGCGGTCGCTGAAGATTTCAGCAAACTTTACACCG
ACTACAATATAGTCAACAATGGTATGGTGGTGGATTTACGAGATTTGGCTGTGTCTCGTA
TGATGAGTACTAAATATAAGTGGTATGGTCTGAAAAGATTAACCGAAGATTTTTGCGGTT
ACACTCTCCCAAAGGATAAGAGAGTAACGCTATCGAACTGGGCGGCATTTGTCCTAAATG
CGGAACAGGTGACGTACGCGACATTAGACGCGTTGGCGTCTTTTGAAAATTACGTGGAGA
TAGAGTATAACGCTAAATTAATGCGTGAGTACGCTATTCCAGGGGATGCACACATGTGCG
ATGACGTGTGTGGAATCGGTATATGCGACAATAACGAAATTGCGATGCGGCCGCATTAAG
CCGTATTTAAAAGAGACGATAAAATCGTCATAAATTAAATATTATAAATTTTTATAATAA
TTAAGGAATGTTTTAATATGATTATAATAATATAAAAATCGGGGGTGTGACTATAGTCCT
TACCGAGCGGTTCGTACTCTGTTACGAATAGACTCCTCAAGATGACTTGAGGGGAAAATC
CGCAAAATATATATAAATATATATATATAAATAATATAG
>Citrus_associated_ampelovirus_1_isolate_YN1-4
CGGACTAGTAGGGATCGAAGCCCCGGTGAACACCACAACCCCCACCCGCACAACTCTGCA
ATTCATTTTGCTCCCTGACGTTTTGCTGGTTTTCTCAAAACCTGCTCCCTAACAATTGCT
TTTGCAATTATTTTCCTTGCAGTTTTTCTTTTATTTATCTCTCTTTGTTTATTTTTCTTT
AAATTCTCTTCTTCTATCACCTCTATCTAGATTATCGCTTTTGTGATTTTCTTTCCTATT
ATTTATTTTTCTTATAATATTTTATTATTACTCCTTTCTAATAGATATTTATCCAATCTC
TCTATCCCAGACGAATACCTACGTAATCGTTTTTCCTTATCTTTTATTTATAAATCTTTA
GAATTTTAAACTATATTCTTAAAATATTTTTATTTTTATTCTATTTAAAATTTTTTATTT
TAGCTATCTTCTTTCCATAAGTTTATTATTATTAATATTTTTGTATTTTGTTTGTATTCT
TATAATATTTTGTATTTTGTCCTTTTTATTTAATTGAGATCATTTGTATTATTTCCAGAT
TTTTATATCTTTATTTAGATTATATTTATGATGTGTTGTTTATTCGATTTTATTTTAGTT
ACTATCGCTATAGTTATTCTTAAATTCGTGTTTTCCTAATTATTTTTATTTTTAAATAAT
CCTTCTTTTATTTATATGTTTTCTTTAAATTTGTATCGTACCTCCCTTTCTTATTTATAT
AGTTTAACAGTTTTCCTAGTTGTTTATGTTTTATTTTAAGTACTGAGATCATTGTCCCCC
TTTTTTATATCTTAGTATTCGTATCTGTAAGGGGATTTCGTAACCCCATATTCCCCTTTT
CTCCCTTTCTTATTTCTTAGTATTCTGTTCTGTCAGGGGATTTCGTAACCCCATATTCCC
TTTCTCTCCTTTTATATAATCACCTTGTTAAGGCAAGACTAAGCCTTCTCCCTCCCAGGA
AGTCTCCGTGATCTGGGTCCTAATCTATTATTCTTCTTTTCTCTTTCTTTCGGCAAGACT
AAGCCTTCTCCCCCCCAGGAAGTCTCCGTGATCTGGGTTTTTCTTTTCTTTTCTTATGGC
ACCTCTTACCGCTCATGATGTTGCCAACTCGCTATCGAAGGAGGCTTTGTTGGCGGAGCC
GCTGAAGAACTACCTTAATCGCTGCACTTTCAACGTTGGAAGTGAGCTTGCTGGCCATGT
CGATGGCGAACTCCGACAAATGTTGTTGGAGAAGGATGCGACGCTTAAATCTAAGCGTCA
GGTTTCGATCACTGCTTCCCTGTCAACGGAGCAGAAGTCACGACTGGAGGAATATTTCCC
TGAATTATACCTCAAGTTTAAAGACTCCAGTCACTCGGATCACCCTTTTGCAAACGCGAT
GCGTACGTGCCTCAACGCTCATTTTGTCAATTTGCTTAGAGGCGATAGCATCATTGATGT
GGGTGGTTCGCTTTCCGCACACTTGAGTTGTTGCAATAAAAATATTCATATCTGCAACCC
TATACTCAACGGGAAGGATGTCGCACGTCGGTTTTCTGAGGCGTCGACCGTTAAGAATCT
GGCCGCTGATCCTGAGCGCGCCGCGGATCTGGCTTTCCGCGTTTCTCTCGAGTCTTGCAC
CACTTGCGAGAAACCCATGCACAAATGCAGGTTCTCTGCTACGAACGCTATGTGCGTGGA
TGTTTATGACATGTCTCTTAGGTATATCGTCGATGCGATGCACGACCGCGATATACATAG
ACTTGTCTTTGCTGCGATGTTGCCTGTCGAGCTCCTGGAGCCTCGAGGGGAGGTTATGTT
ACGCGACACGAACACTGTTGTTCGTTGGTCGGAGCGCACTTTTGGCGCGAGTACAGCTGA
ATTCTTTATTCAGGGTACTGGTGAGTGTTACTCGCACTCGCTCGACGATCTGCGCGGTTT
TCTGAGCGCAGGTAAGGTTGTTTCGAAAAATGGTGGCATTTTTCATATTATGTTCGATGG
TAATCGTGGAGACTATAAGTTATTCACGATTATTCGTGTCGGCACTGATAAGCCCCTTTT
TTCATCTTTGCGGAGGTATCCGTCCACTCTGAATGGGATGTATAAAGTTTCTATCCCAGT
GGACTTGAGGAGCAGTTATGAGATCAAAGATCTCTATTTGGATGAAGACTTCGTGGCGCG
CGTGAAGTCTTACTTGGTGAACACGACATCTAGCACGAATGATCGCAATTATGAATACAC
GATGTCGTGTCTGAGATCGCAAAAGACGCATTTGATCGTCGGTTCGAGGGTTGTTCACTC
AAAGGTCGAATTAGACCCGAACGAACTTCCCATTGTAGCCGCGACTTTCTTGCGTGATGC
TGTTGGGTCGCGTCGTAGAGCTATCGAGGTGGCAAATATTGCGGGCCTCGATGATTGGAG
CTTCTGGAGATGGATCAAATTCATTGTAAGTAAATTTTTATCCATTTTTTCAGGTTGTAT
CAAGACCTTTATCTTCTTTTTATTGAGGGTCTTTAATTCCGATTACTATAACTTTTTGGC
GGCTTTGAGGAAACCGCTCGAGCGCGTTGAGGAACAGGTGGAGGTGAAGCTTACCCAATC
CACCATCTTCATGACTGAGGATGACGACCTCGTAGACCACGAGGGATCTTATAGGCGGGT
CGTCGAAACGGCAAAGAAGGACGCCGTTTTAAAAAGTGTGGCCAAGTTAGAAGAGCTCTT
CCGCGACGCCGTTGCGTCGCAGATTTCGGTCGAAAAACTTATTGAAGGGCTCAAGAATGA
GGAGAATGTTGTTGATTCATTAAAGCATATGTGGCGTAATATCGCCAAGAACAACAACAA
AGTTACGGCTGAGGAGGTCAATGCCGTTGAGATTGATAACATCATCAAGGATCCCATCTG
CCGGGACAAGATGATAAAGGAAAGGACCATCGCTGAAGGTTTCTCTTTGGAAGATCTAGC
AGAAATCGAAAGACTTCTCGATGGGAACAACTGTGTGCCTAAAGTTAAACCCGTTCAGCG
TTCTCCCGTGGAATTGGGGAAAGACGCTCTTGAAATTGAAGGGGATGTGTTGGTCGGCGC
TGATAAACGCAAGAAAAAGAGCATTCGCGATGGAAAGCGCGTTGCGGAGATTTCTACCAA
CCCGAACGCCAGCTTATTGTCTGAGATCAAGAGACGCTCTAAGTCTCTAGTTATCAAAGA
TGACGGATCTGGCTGTTCGTCTGGTGTTTTTGATGACGCTAAGAATAAGAAGATATGCGC
CTTCAACGATACTCGCGCCGGCGACAAGAGCCATTCGGATATTGTAGCGTGTGCCGACGC
TGCTTTGGCTGGTCGTACTGCCGTTACTCGTAAGTTATGCGAGGCTGCATCTGTTGCAGT
GCCCGCCGTTGTTGCCGCACCTGTTGTTGATGCGGCCGGTGACGTTACTTCTGTTGTAGC
GCTCGCCCGTGTTGATGTACCGGATTCTACGTCGACTCGTCTCACCGATGAAGATTTCGA
TGATGACACTAATTGTGTTATTGATGAATTCTTTCGTCAGTGTTCCGCGAGTTCGGTTGA
AGGTACCGCTAGTGGCTCTGTCGCCGCTGTTTCACCCTCTGTGGGTGATTCTCCGGGATC
TCGAGATGATTCTCTCCCGGTGTCTGCTACGGATGAGTCTCCAAAGGTTATTCAACCTTC
TGCCGCTATTAGGATTGTGCCTGCGACTTGCAAGCCGCCTTTAGCCGCTCTGACTCGCGA
TGATGGACGCGATGATGACGGTCATGCTTCTGTGGCTAGACCTGTGAGCGCCCCTGCTGC
TGTGAACGCTACCGTAGGTTCACTTGGTTGTTCTCCTGTCGCTTTCGATAGCGCTTCTTG
CGACGGAGATGTTAGTGAGGCTGTCACCTCTGACGATTGCTCAAGTGACGCGTTGGTGGA
GTCATCCTCTAGTTCCGATGCTTCGGACAGTGACTGTGACTCGTTCCGGTTGCCTCGTGC
AACGGAAGGTTTGATTTCGGGAGGTTATGAGAAGGCTGCCGACAAAAAAATTTTGAAATA
TTTGCGGCCTGAACATAAATTGGACACTCTAACGATTTTTAAAAAATGTCTTCTCTCGAA
CTGTGACTGGGCAGTGGCGCGTGATCCGATTTTTGCCATGCGTAGGATGTCTGCTTGTCC
CAGTCGGAGTGTACCCGCCGAGTTTCGTGATAAGGCGGGGGTCGAGTATATGTTACACGC
GGCCGTTTCATGTTATGACCTCTATGCTAAATACCTGAAGCTTTGTGGTCAAGTCAAACG
CGTGTTTCGCACAGGTGATATATGTCAGGAAACGAAGGACTCTTTCCGAAGTCTCAACGT
CTTTCGTAAGTTTCAGGAAAAGATCTTCATTGATGGTGAGCCTGTGTCTCCGCAATGTGC
CTACGCGGTCTTCGATATAGAAGAACAACGGTTTGTGACTGCGGCGGATATGAAGAATTC
GAGCACCAAAGGGAAATATTATGCCTGTTGTGATGACCTTTTTAAGGGAATCAACTTCAG
AATTTTGGGTGCTCTGGTGAAGTTTGCTGGGACCTGTGATGTCGATCTAGTTTTCGACGA
GAAAAAGATCACATTGGAGAACACACCTCCTGGAGGTGGTAAAACGACGAGGTTGGTAAC
GGAATATCTTAAGAACCCCGTCGGGTGTTTGATTGTCACGGCGAATTCTGGAAGTGCCGA
TGACATTAACTCTGAGTTAGCCAAAAAGAAGAAAAAGCAGAAGGAAAGAATCGCAAGAAC
TGCTGACAGTAGGCTAATAAATTGGGTTTCGCAGCATAAAATGAACGTTTTAAGGGTCGA
TGAATGTTTTCTGATGCATTACGGCCAGTTGAAATTTATTGCTGCTATTAGTATGTGCCC
CAACGTCGTTCTGTACGGCGATGAGAATCAAATCCCGTTTATCAACAGGATAAAGTGCTT
CAGTTGCAACAATGAGGTTCTCAGGTCTGATGGGGTCGATGTGAAAAACATTGATGGGTC
GTACCGTTGCCCAGGTGATGTTTGTTTCTACTTGTCATCTTTGAAGAAAGTGACAGGTGA
GAGGTGTTACCCTCTGGGGGTAAAGAAGTTAAACGGTGAGAGGGGCAACCGAAGCTTATC
AAGCTCCCCCATCTTGTCTGTGGATGACGTTCCCACGTCGGGGTTTGACGTTTACGTTAC
CTACACTCAGATGGAGAAGAATATGTTGCAAGCCTCTCTTATCCGAAGAAAATGCGCAAA
AACCGTGCTAACGGTTCATCAAGTTCAAGGTAAGACTTATGGAAATGTGGCAGTGGTAAG
AATCAAACCGGCTGATGACCAGGTTTTTAATTCTTTGGGTCATCATATCGTAGCTATAAG
CCGGCACACCGAATCTATGAAATACTTCTGTTTATCCAGGAAATTGGATGACAGATTGAG
CAAAGCAATTAGCGCCATGGGTACGGTGAAGGATGAGTTGTTGCGAGGTGTCGATTGTGT
CAATGGACCTCGCAATTTATATTACAGCGCCTAACGTCAAGTCCGCTATGATTGCGCCAC
ACTCCGCAGTTAGTCGGAGCCATTTGAATATCGTAAATCTCTTTCTCGAGGAAGTAGTCA
AGGGTAGCACTAGTCTAGAGTTCTTTCACAGGGAAGACTGTGTGGAATTCGAAGATTTTG
ATGTGAACCTTGACAATGTGCTTATTAGAGAAAGTGAACGTAAGGTGGCAATTGCGAGCA
ATCCCGATGTTGTTCCAGTTATCCGCTCTCAGATTGGGAGCAAGAAGAAAAACTCTTTAA
GGAGCAACATCCTGACGTTTGAGGCGAGAAATTTTAACGCGGACAGGGGTGTAGATATTT
CTTGCGATGAGTACGTATCAGATATACTCGTGGAAAACTTTTTCTCGAAATTGATCGATG
AATCTAAGTTAGCACAAGTACTCGTCGATAGAATAGGTGTGAGTGTTCCTAGATTGGGCG
ATTGGATTGATTCGCGTGACGGCGGGAGGTTCAAGGGGCTTGTCAACGACCTTAGCGTCC
CCATGGACGTCGAAGACAACCTGATTAACTTTCGCCTGATGGTCAAGTCTGATGCCAAGC
CCAAGCTAGATGATTCCGTCATATCCAAAGTTTCTTCGGGTCAGAATATCGTCTACCACA
AAAAGAAAATTAATGCCGTTTTCAGTAACGTGTTTTTGCAGGTGGTAGAAGCTTTGAGGT
TCTGTCTGATCCCGAATGTGATCTTATATACCGGTATGAATACCGATGATTTTGCGAGTG
AAGTCCAATCTCGTATCGGTCCTGATATTGATAATTACTTCTGTGGCGAGTTGGACATTT
CTAAGTATGATAAGTCTCAAGGCCCACTTTTTAAGCAAATCGAGGAGAAAATTCTCCGGC
GTTTTGGGGTTGAGGCGTCAGTTTTGGATAAGTGGTACGCAAGTGAGTATGAATCGTGCG
TAGCCACGCAGGATCGAACTTTTCAAGCAGACATTGGTGCTCAACGGAGGTCCGGCGCTT
CGAATACATGGTTGGGTAATACTTTGATTAATATGTGCTTGCAAGCCGCTTGCACTAATT
TCGAAGAGTTATCGTGTATTGCGTTCGCGGGCGACGATTCATTAATTCTATCTCGTCTTC
CCGTTCCCAATGTCTATTCAGAGATCCAGGATATGTATGGGTTTGATGTGAAGTTCATTC
AACACGCTGCACCTTATTTTTGTTCTAAATATCTTGTGAACAATGGTGCGAATCTGGTTT
TTGTCCCAGACCCATACAAGGTACTCGTTAAGTTAGGCAGGATCGTCTCAGATAAGGAGA
AACTCTGCCATGAAGTTTTTATAAGTTTCTGTGATTCTGTTAAATATTTAAATAATGAAA
CTGTTGTTAGTAAGCTTGTATATTATCATAGTATTAAGTATGGTCCTGCTGCTTTTGCGT
ATGGTGCCTTTGCTAGCATCCATTGCATTTCTGCTAATTTCGCGCAGTTTAAGCGTCTAT
TCTACAGTCGCTCAGGACACGGTTTTTGTTTATCTCTTAATGATTGATTTTTGTTGTTTC
ATTATGTTTTCGTTTGTTTTTGGGTTTTTCTTTGTTTTCTTTCTTCGTTTCTACTTTCCC
GGACTGGTACGTTGTCGACATTGTCGGCCTCCACCTCGTTTTCGAGGGAGAAAAGGGACA
ATACCCGGTTGAGATACGCGTGATATCTCCGAGCTGCCACAACGTCAACGTGGACTGGTT
TTTCGAGCTGCCCCAACGTCAAAGGGGTATTATCGGTCCGACGGCCGCCTTTATTGTAAA
GGGAGAAAAGCGTCATCGTTTAACAATTTCGTGAATTGTTCGAGCTGCCTCAACGTTAAT
GAGGTTTTGGGGAAACGTTAAGTGTTAACGTGAAACACTCATTTGTGTACATAAACTAGT
TTTGTAGATATTAGATTTTTTGAGCGTCATGGTTCTTTTCCATGCGTGGTGGTGTAGCTT
CGATGTAAGTGTCGCTTTCCCGACCGTTGTAAGTCGTCGTTTTGAATCACGACGCGGTAC
GTTGTTCGCTGCCGCGTGACGTCGCGGGGCGTCGTGGTTCTTGGTAGGGCGGGTTGACGT
CGCGCTCTTTTGTACATAGTTGTATATATTTTCTTTTCTTTTTGTTGTAAATAGTAGTTT
AGGGTAGTGTACATTTAAACGTAGTTATGTACGGGTACTATGCGTCGATAGATATAAAGT
CGTAAAAATAAAATGTTTAAGGGTTTAATAACCGTTCTATTTTTGTATATACTCGCCAGG
GGAGACTGTAAGATAACACTACGCAATTCATTAGCTGTGGATATGGTTTGTAGTGGCGGA
ATAATCGCTCGTAGAGGATCTTCTGTCTTTTTGTCCGGCAACGGCAGGTGTGCTGATGTC
GTCAATGATGGGAATAGGACGTTGTTTGAATACAATGAACTTCCTATCAAGACATATGTT
GATCTTTCTTATGTCGATGCGTGTACTTTTACCGCTGAAATAGTAATCAACGGTATCGTC
ATAGCAAAAAGCGATTGTCAATGCACCTCTGATCGACCTATCTTAAGTCCATGCACAATT
CACAGGACGAACAATTTCTGTTGTTTAGAGAATTTTGGTACGGACACTACTTGCGATATC
GATACGGAGTATTATAAATTTATCAACTCGTGTAGTACCAGAGTTTACAAGTACGCGTAC
GACGATAAACTTGGATTGGTAATCGCAAATACGACAGATGATATTGTGGCTAATATAGGC
GGTGCTGAAAGCCCTGCAAATAACCATGAACACGAACCAGTTCACCTCGGCCATTCTAAC
GCTAACGTATGTTTGCGTTTGTGTTTTAATATTTATTTGCTTCTCTTATTTTGTCATATT
GCGTATAGTTAATAATTTAAGACTTAAAGATAACATATCACGAAGAGGGGGATTGTGACA
TGGAAGTGGGTATTGATTTCGGTACGACATATTCGACCGTATGTTACGATTCAAATGGTG
TAAGCGGATGTTTGCCGATAGCCGGTTCGGTTTTTGTCCCGACCGTTGTTTTCATACCAG
AGGGTAAGACTGAATATTACATCGGTAACGTAGCACACGAGAGGGCTACTTCGTTAAAAG
GGCGGTTGTACGTAAATCTTAAGCGTTGGGTAGGAGCTACGAAGCAAAACATAAATGTAT
TTCGTAGGAAATTAAAGAACGAACATGACGTGCAAGTTCATGGTGACTATGATGTACGCA
TCGGAGGTATAGGTGAAGGTACAGATCGATGTATTAGGGTGACGACTCTAATCTTTCTTT
TTCTTAAAGCGCTAATTATAGAAGTGGAATCAGCTGTGAACAAAAGAGTTGATGGGTTCG
TATGTTCGGTACCGGCAGATTACAACTCGTTCAAACGTGGCTATTTAGCTGTAGCCGCAG
AAAAATTACAACGAAATATACGGGCGCTAGTGAACGAGCCGACGTCCGCCGCACTTTTTT
CGATGGCGCGAAGTGATCTTAAGGGAGATGTTGTCAGTGTCTTTGACTTTGGTGGTGGTA
CTTTTGATGTGTCGATTCTAGTACGCGTGGCTGATATCTATTGTGTGATGTATTCGATCG
GCGACAACTACTTAGGAGGCAGGGACGTTGATCGAGCGATAATAGAAGTCGTTTATAATA
AATTGAACGGAATGGTAGACAGAACGGATCTTCTCACCTCCATTCAAGGAATTAAAGAGG
ATATTTCATCCAGACCGGAATTAGAAGATCATCTTGTACAAAGCGGTGGAAGAATATATA
GTTTCAAACTCACTCACGAGGAACTCGCAGAGATCTCACTGCCGTTTATTCAGCGTGCGA
TCTCCTTATTTACATGCGGTTTAAAAACTCTAGGTAATCCCTCGACCGTGGTAGTACTTA
CGGGAGGTAGCAGTTCATTGCCCGGCGTCGATGGATTACTGAGGCAAATACCTTGCGTAA
CGGACATTTATTTTAGCAACAGAGATTATCGTATTTCTGTCGCCGCAGGAGCGAAAGTTT
ACAGTGACATTCTTTGCGGGGGAAGTAGTATGAGATTGATCGACACATTAACACACAGTC
TTTCTGACGAGTTAAGTCATTTCACACCAAAGTTGATTTTTCCTAAAGGTTGCGTGGTCC
CTAACAAAATTTCTATAGATTTTGGTGTGTCGGGATCAACTATTCCCTACGGCGTCATGG
AAGGCGAAAGTAATGTCTCTTGGCTAAATGAAATGACGTTTAAAGGGATACATTCGCGAA
GAAGTTCCGCGAAAAAATCGGATAAAGCTACATACGCGATAAGTATTGATGGTAGATTGT
CTTTATCTGTCGATGGTGACACAGTGGAAAACATTATGAAAGCTTCCGAAGTAGAGAATG
AGTACGAGAGCTTCCAGTATCAAGACGGTCTTCAGGAAAGTTACGACAGGTATCTTAAAG
ACTACACATCTGATATAAGTGAGTTATACGATATTAAGCTAACACTAGAAGATTTAGAAC
AGAAAATCGATTCAGGGACTTTTAACGATCCGAAAGATTTGTTGAAAAAATAACCATGCT
CATCGAATATGAGTCGAGGCTTGATGATACCTTGGATTATTTTTATGCAACAAAGAACAG
GAGGAAAGTGTTCGAAGACATAATAGACGTCGTGGGTTACGCCTTAATGAATGGAAACCG
AACAGGTGGTGAGTTATCATTACAAGCTGGGATGTTAGGTACGGTTCGCGTACAAAAGGC
TGATATGAGAGGTATAACGGTCGAAACGGTACAGGACAAAAACACAGCGCTAGCGATTAT
AATATTAGAGGTATGTGGCGCCACCTCGAATTCAATATATTCGAGTGGTATGTGTTATAA
CTATTATATGAACAGACATACCGTCTTAACAGAAAGGAAAGGTAGTTTGGATGAACCAAT
AGATCACGGTAGTGACAAGTATTTTAACTTGACGCCAACCGATCGTTTGTCATGCGCGGA
TATAATGAAACATAGGGGAGAAATTTATTCTGAATTTTGTGTGCTTGTCGGTTGTTACCT
CGGAAGGGCGGTAACATATGATGACATCGGCGGAATTCACCGACTTCCGGTTGTAGAGAC
GACGTTAAGTGTTGTCGATAATGCCCAGAAACTTGGAAAAACAATACCCAGGTGTATAAA
AACATATTGCGAAGATAGGTTGAAATACGATCGAAAAATCAATGATAAGTCGGTAAACAG
TAAATATATACCTATGCGTGTGTTCGCTTCAGACATAACGAAGTTATTATCGAAACGCTT
CGAGACGGTGTCGAACAGTAGTCTGTATAACCTACTATTAGACCTTTGTCACACGAGTCG
TCCCAAAATTTATGACTATGAGCGCAGGTACCAATGGTATTTAAAGGTGATGCACGAATT
GTCGAATTCCTTTAAAGCTTATTACGATTTGTCGTTCAGATCCGATAGGAAAAGGATTCG
AAGCGACATGACGTTGCTTGATGGAGATAATTTGCACGATTTAGAGAGTTACTTCGAAAG
CAATATACAGACCAAAGACCTACGAACAATCGAAGAGAAAGAAGCCGATTTACTTTACAA
GGTCGAACAAACTTTGTTGCGTTATCATGATAAAATTGATTCGGCCGAATTGCCGATTGT
ATATGTCGTATCCGCATATCTAATATATTTTTCAATATATTCGACCTGTATGAAAAGAGT
AGAACGTCACAAACGGAAGTTTGTTGTGGATTTTGAGGGGAGAATAGTGATCATAAAACC
TCTGGAGGCCATAACGTATGCGAGTATGGTGTCAAGGACGACCAACTGCATTAGGTTGTG
GGCCAGAAATTATGCCGCTCTAACGTTTTGGTTAAGAAAAACCAACAATCTTCAAACGAA
TGTATGGAACAAATTTCGCGACGTGCCACAATATTTGTGTTTCGATACAGTCAACTTCGT
TCCTACGGAGATGCTGGACTTAAGGGAGAATATCGCCGTTAGTGTCATCTCCAAGTGGAT
TAAATGTAACAACAATCCTAGAAGAGGAAAGTTTCTTTTCGAATTCGGTGATGCGAAATA
ATAGACGCATTGAGAAAAATATCGTACGGTAGACGCAAAATACTATTCAAAATGGGCATT
GTTAAAAATAGAGTTGTAAGGTTGAATACTCAACCAGAATCATTATTTAAGACACCACGT
GATGTGGACGTTATACTCAATAGTGGTTGTGAAGACGTTAGAGCCGTATCTGGAAGTACA
GACGAGGCACTGGGGATAGTAGCGAAAGTAGCGTACAGGACACCTTTGGATGTTTTTACG
AACCAAGTGGTACACTTGACGAGCGACCCTAAAACTCAATATCGGACGCCCGAGGGCGTA
CCCGTTGTTTTAAAGGACAATGTGGTAGTGGTAAGACCAGCAGTTAGCACTGACTCGACT
CTATCCGTATTAAGCGCGAGTGCGTATACGGTTTCTACGGCAAGAACGAGAGAGCATGGA
AAGGATGGAAATGATTATACAAACGTAAGCAGACAAAATCAAGAGAATTTAGGGCGGGGA
TTCAAGACTACAACAGACATAAGCGAAATATTTAACAATCCGAATATGTCTATAGCTTTG
GACTTAAATGCTTTGCAAGCGGGAGCGCCCAAAATCAATAGTCAACCCGGTGTGGTATCC
ACGGATCACGCTATTGAAGCATCTAACGCTTTGAGAGAGCTATGTCGACAGATTACAAAA
AGTAATGGATCTGATAAACTGACCCCTTTCTTATTGGGATCATTACAGTTAGCTCTCACA
TATTCAACAGTCAGAGAGGCGAGTTACAATGATGCTAGCGCCGTCACGTTAGCGACAGCG
GAAGCAGAGGTGCTTAAGTACGGCGATCTAAAGACCACTCTGTACAACGTGTTGGAAGTC
AAGGGTTACGAAAACTCGATGAGGCAATACTTACGTTTGTTTTCACTGACGACAAGTCAT
GCGATAGCTAATGGTAAGTTGCAACCTAACGAAAAAGTATCCATGCAACATGGTGTTACG
AAGAAATGGTTGCCATACACATTCGACTTCATGAGACCAAACTACTCGTATGTGAACAAT
AACGCTGTGTATGCATGGCAGTTGGCTCAAGAAACAGCGTTCAGAAGGAAGCAGAAAAGC
AATCAGCAGGAGGTACACAATACGACTGAATTGAGTAGAGCGATCGAATAATGGACTCAA
GATTAAAAATACCCGATCTTCAAATAAGTTCGGATCTAGTAAACGATGGTAAAATATACG
CGGAACTATATGACGATCCGAAAGCACTCGAGAGGTACTTGTCTCTCGACAGTAATGATG
GAACGGTCTTTATTGGTAAAGTGCAATCACAAATTATGATAAGCCGAAATCTTTCGTTAA
CTATCGTAGTTTCGAATCTCATCTCGGAAGGTACGGGTTACATCGAGATAAAATTCGTTA
ACGTCAAAAATAACTATTCGTTTAGTTTTATAATCATGTGTGGTGGTGCGTATAAAGGTA
ATTATTACGTAGGTTTAGTAAGAATAAGGGGAGTAGCGCGAGAGATCAACCAACTCGATA
ATATGAATGGTCAATGGTCAACAACTCGACTGAATACATCGATAACGATAGGGAAAGGCG
TCGCCAATCTTATAGTAAACAACAACAACGTGTTGACGATCGAAGACGAAGAAATTGAAG
ATATCGCGTACGATTGTCAAATATATAGAGGAAGATTATGTGAGCGAAAATTGGCACTAG
AAAAATATTATGATCATGTATCCAGTGTGAAAGAGTATAAATTCTCATATACAAATACGA
GATCTCTTATGTTTGCGGTGAGATTCGCTGACGCTATCGTGAAACCAGTCAATGCCTGTT
TGGACGATGACGAGACGCGTATAAGAAAGCATTACGCGGATCATTTTGTCTTCGACCGAC
CGCCGGTCGTCACTAAACCAGTAAGGAAAACAAACACGGAGAACCAAGAGGACAGAGGAA
AAATTTTTGAAGAAGAGAAGAAAAACCTTACTTCGTCAAAAATAAGCGCACGAAAAGAAC
GCGAAGAGATCGTTCATCTAGAGGACGCAGCGGTTGAGATCGCTAACTTCGATGAGTTGG
TCGACAGTAGCGAGTTACCGAGAGTGTTATTAAAGACCAAACCGGTTGGTTTCGAAATAT
TGGATTTCGAACCACCGCAATTGGTGTCCGTGAGCGACGCGAAGAAGATAAATAGACAAC
TATCACAATTTATGGCTGATAAACAATTAAACATCGGTAGTGAAGCGATAAAATATTTTA
CTATATTATTGATACAGGCATGTCTCACGTATAGTACTTGTAAGAGTAAGCCAAGTCGTC
GTTGTCGATCTGTGACAGGAAAGATGTTAGACAAGAACAACATATTAATATCGTTCACTC
TCGATTATGACGAAGTCATAGAGAGATGTATGTCCTCGGGCGATTTAGATTATGATAACG
TATTGCGAAAATACATGCGATATTATTCAGCAACCACAATAGCATTGCTCAAAAATGGAG
TATGTAAACCGAATTATTACACTGCAGCTAGGCACGGTGTCATTAAAGCTTATATAAATT
ATTGTTTCGATTTTTCTTTGTACGACGCTCGATACGGGACTAGAGATATAGGGTTAGCAC
AGTATTTGAGCAGGAAGACAGCGGTAGCTTTGAAGAAGGAGGAAAGAGAAACACGCGAGT
TGTATAACACAAGTCAACTAGGATGGCAGTGACTCCGGATAGGGGAGTAGCTTCTCATCG
CGACGACCCTATTACCATGGGAAAAATGGTGATGATAACAAATGTAGTTAACATATTGTT
AACGATACTTAAAATCATGGCTGTATTAATGTCAGCGTCTACCGCGATGATGGTAGCGTT
ATTTGATAGCGTCATGGATATATTGAGTGGTTTTTCGAGTCAGATATTGGTTGGTAAGTT
CGGTAATCCTTCACATAAATATTACGACGTGTTTGGAATAGATCACGTATGTGCGGTGAA
CTATCTAATAACCGCCTCGATATTCATTACTGGAAACGCGTTTCTCATTTTCGAGAATGT
TTCTAGCATAATAAACAAAACGGGACTAAGTGAGATTAAAGGGAGGTATACAGTAAATTG
GTATACGTGCTTAGCCGTATCACTAATCACCGTAGTATCAAAATTTTTATTATTTTTAAT
TATGTATTCTTCGAAGCATGCCGACGAAAGAATGTTGGCACAAGATCATATCGTAGACGT
TATCGTAAACAGTTCAACAGTGATATTAATAGCCACATATGGTAAATTATCAAGTATTAT
GGATGGCGTGGTGGGGTTACAACTGTGCGTGTTTACCGGTAGCATTTGGATATACTTGTT
ATATGAAAACATTAAACCAAGTTTACTGATAGGCAAATTGGTAACTCAAGAAGGCCCGGA
TAGAGTAATTCATCTAACGCGTGATCATCGAGTCGTAGTCTCGAGGAATAATAGTCCATT
AGTTCTGTTGAGACATTTGTATGGATCTCCAACCGATAGCATTACAACTGACCCCGACGG
CGAACAAGCCAACGGTGCGCGTAATATATAGGTTTGACACCGCTTGTACTTTAGCGTATG
AAGATATTAACAGCAAGAAAAAGCCATTTGGGTTAGTAGATCACTTAATAACTATACCGC
GGTATTACTTCTCGGATATATTTGTATGTAATAGTGAAAGATTTCTGAAAACATTAGTAA
ACATGATGATCGAGAGCGAACAGTATAGAGGTTACATAGCTAATCTCATGGATGGGGCGG
ATTGCATGATCTATGGTGTCGCTCTGGTCGATGGTATTAGTCAGAACGATAGATTGATTT
TTCTTAAGGAGCCCAACTACAAAGATCTATTGAAGGGCGCTGAGGCTAACTTCATAAACG
TGAATTTGAGCAGATTAAATAGTTTATATGGACCATGCCACGATGTAGAAGACAAAGTCC
GACGAAGGAATCACGTATTAGGATTACTAAAAGAAAATTTTAGGAAAGATAAAGAGCCTC
TTGTGCGTGACCATCATTTGTACACCACTATTACCAAGAGATTGGGTGAATCGGATTTGG
TCGATGACAAGTATCTTCTCGTTGAAAACGAAATAGATAAAAATTTTACGAAAGTCTTAA
AGGACCTGTACATAAACGTATCGGATAACATAAGCAATATTAAAGATAAAGACGTGTTCA
CCTCATTAATGGAACCAGATCTTATATAATGGGAAATATTCTTTCATATGACTACGCTGG
CAATCGCGAGATGAATTGGTATCACGAACGCGAGATACCGCAAGAATTTTACGTGAATTA
CCAACGATGTGCTATGGATTACCCTCACGACTCGATAAAAGCCTTGTCGGAAATTAATTA
TAAATTGATACGGAATGAAGGCGCGCTATGTGATTATGGTAATAGACGAAACTCATTTAT
AGTGCAACGTTATGACAATTACGCGAACGAATTGGTTGATAAACATCAACGAACCTTAGA
GGAAACGTATAAGAAACATAAACGTCGTAAAGACAAATTGTGTAGTTTATACAGATGTTT
TTACGCTTAACTCCCAGTGGAGATAGGCAATTACAAAGCAATCAACATCGAAACAATTTA
CGTTAACTTTAATATCATCGATCGGCGAATCAAATTCAAACGAGAAAATGTATCATTTAT
CAGCTACGGTTGTACCGAGCCAATCTGTTACGACCTATGACGTAAAATTTATGGATAGGA
GCGTGAAAGCGGTAGTTACCGCGGAGCCTGGAGCTGTTAACAAGTGGCTAGCTAATAGCA
AATACGGCAAGGCAAAAGCCAATGAGGATATGATATATGGAATAGATGCGGAGTGGGTAA
CGACCAATTGTGGTCGTAGCAAAGTCTGCGTACTACAAATAGCCAACGAGACAGGATGTC
TTATCTACCAGATAGGGAACGCGGAAATAATACCGCGATCTCTTTATAAATTCTTCTTGC
ATCCCAACAATATTTACGCGGGCGTCGCGGTCGCTGAAGATTTCAGCAAACTTTATACCG
ACTACAATATAGTCAACAATGGTATGGTGGTGGATTTACGTGATTTGGCTGTGTCTCGTA
TGATGAGTACCAAATATAAGTGGTATGGTCTGAAAAGATTAACCGAAGATTTTTGCGGTT
ACACTCTTCCAAAGGATAAGAGAGTAACGCTATCGAACTGGGCGGCACTTGTCCTAAATG
CGGAACAGGTGACGTATGCGACATTAGACGCGCTGGCGTCTTTTGAAAATTACGTGGAAA
TAGAGTATAACGCTAAGTTAATGCGTGAGTACGCTATTCCAGGGGATGCACACATGTGCG
ATGACGTGTGTGGAATCGGTATATGCGATAATAACAAAAATTGCGATGCGGCCGCATTAA
GCCGTATTTAAAAGAGACGATAAAATCGTCATAAATTAAATATTAAACGTTTTTATAATT
TTATAATAATTAAGGAATGTTTTAATATGAATATAATAATATAAAAATCGGGG
>Citrus_associated_ampelovirus_1_isolate_YN1-62
CTTTTATTTATAAATCTTTAGAATTTTAAGCTATATTCTTAAAATATTTTTATTTTTATT
CTATTTTAAATTTTTAATTTTAGCTATCTTCTTTCCATAAGTTTATTATTAATAATATTT
TTGTATTTTGTTTGTATTCTTATAATATTTTGTATTTTGTCCTTTTTATTTAATTGTGAT
CATTTGTATTATTTCCAAATTTTTATATCTTTATTTATATTATATTTATAATGTGTTGTT
TATTCGATTTTATTTTAGTTACTATCGCTATAGTTATTCTTAAATTCGTGTTTTCCTAAT
TATTTTTATTTTTAAATAGTCCTTCTTTTATTTATATGTTTTCTTTAAATTTGTATCGTA
CCTCCCTTTCTTATTTATATAGTTTAACAGTTTTCCTAGTTGTTTATGTTTTATTTTAAG
TACTGAGATCATTGTCTCCCTTTTTTATATCTTAGTATTCTTATCTGTAAGGGGATTTCG
TAACCCCATATTCCCCTTTTCTCCCTTTCTTATTTCTTAGTATTCTGTTCTGTCAGGGGA
TTTCGTAACCCCATATTCCCTTTCTCTCCTTTTATATAATCACCTTCTTAAGGCAAGACT
AAGCCTTCTCCCTCCCAGGAAGTCTCCGTGATCTGGGTCCTAATCTATTATTCTTCTTTT
CTCTTTCTTTCGGCAAGACTAAGCCTTCTCCCCCCCAGGAAGTCTCCGTGATCTGGGTTT
CTCTTTTCTTTTCTTATGGCACCTCTTACTGCTCCTGACGTTGCCAACTCGCTATCGAAG
GAGGCTTTGTTGGCGGAGCCGCTGAAGAACTACCTCAATCGCTGCACTTTCAACGTTGGA
AGTGAGCTTGCTGGCCATGTCGATGGCGAACTCCGACAAATGTTGTTGGAGAAGGATGCG
ACGCTTAAATCTAAGCGTCAGGTTTCGATCACTGCTTCCCTGTCTACGGAGCAGAAGTCA
CGACTGGAGGAATATTTCCCTGAATTATACCTCAAATTTAAAGACTCCAGTCACTCGGAT
CACCCTTTTGCTAACGCGATGCGTACGTGCCTCAACGCTCATTTTGTTAATTTGCTTAGA
GGCGATAGCATCATTGATGTGGGTGGTTCGCTTTCCTCGCACTTGAGTTGTTGCAATAAA
AATATTCATATCTGCAACCCTATACTCAACGGGAAGGATGTCGCACGCCGGTTTTCTGAG
GCGTCGACCGTTAAGAATCTGGCCGCTGATCCTGAGCGCGCCGCGGATCTGGCTTTCCGC
GTTTCTCTCGAGTCTTGCACCACTTGTGAGAAACCCATGCACAAATGCAGGTTCTCTGCT
ACGAACGCTATGTGCGTGGATGTTTATGACATGTCTCTTAGGTATATCGTCGATGCGATG
CACGACCGCGATATACATAGACTTGTCTTTGCTGCGATGTTGCCTGTCGAGCTCCTGGAG
CCTCGAGGGGAGGTTATGTTACGCGACACGAACACTGTTGTTCGTTGGTCGGAGCGCACT
TTTGGCGCGAGTACAGCTGAATACTTTATTCAGGGTACTGGTGAGTGTTACTCGCACTCG
CTCGACGATCTGCGCGGTTTTCTGAGCGCGGGTAAGGTTGTTTCGAAAAATGGTGGCATT
TTTCATATTATGTTCGATGGTAATCGTGGAGACTATAAGTTATTCACGATTATTCGTGTC
GGCACTGATAAGCCCCTTTTTTCATCTTTGCGGAGGTATCCGTCCACTCTGAATGGGATG
TATAAAGTTTCTATCCCAGTGGACTTGAGGAGCAGTTATGAGATCAAAGATCTCTTTTTG
GATGAAGACTTCGTGGCGCGCGTGAAGTCTTACTTGGTGAACACGACATCTAGCACGAAC
GATCGCAATTATGAATACACGATGTCGTGTCTGAGATCGCAAAAGACGCATTTGATCGTC
GGTTCGAGGGTTGTTCACTCAAAGGTCGAATTAGACCCGAACGAACTTCCCATTGTAGCC
GCGACTTTCTTGCGTGATGCTGTTGGGTCGCGTCGTAGAGCTATCGAGGTGGCAAATATT
GCGGGCCTCGATGATTGGAGCTTCTGGAGATGGATCAAATTCATTGTAAGTAAATTTTTA
TCCATCTTTTCAGGTTGTATCAAGACCTTTATCTTCTTTTTATTGAGGGTCTTTAATTCT
GATTACTATAACTTTTTGGCGGCTTTGAGGAAACCGCTCGAGCGCGTTGAGGAACAGGTG
GAGGTGAAGCTTACCCAATCCACCATCTTCTTGACTGAGGATGACGACCTCGTAGACCAC
GAGGGATCTTATAGGCGGGTCGTCGAAACGGCAAAGAAGGACGCCGTTTTAAAAAGTGTG
GCCAAGTTAGAAGAGCTCTTCCGCGACGCCGTTGCGTCGCAGATTTCGGTCGAAAAACTT
ATTGAAGGGCTCAAGGATGAGGAGAATGTTGTTGATTCATTAAAGCATATGTGGCGTAAT
ATCGCCAAGAACAACAACAAAGTTACGGCTGAGGAGATCAACGCCGTTGAGATTGATAAC
ATCATCAAGGATCCCATCTGCCGGGACAAGATGATAAAGGAAAGGACCATCGCTGAAGGT
TTCTCTTTAGAAGATCTAGCAGAAATCGAAAGACTTCTCGATGGGAACAACTGTGTGCCT
AAAGTTAAACCCGTTCAGCGTTCTCCCGTGGAATTGGGGAAAGACGCTCTTGAAATTGAA
GGGGATGTGTTGGTCGGCGCTGATAAACGCAAGAAAAAGAGCATTCGTGATGGAAAGCGC
GTTGCGGAGATTTCTACCAACCCGAACGCCAGCTTATTGTCTGAGATCAAGAGACGCTCT
AAGTCTCTAGTTGTCAAAGATGACGGAGCTGGCTGTTCGTCTGGTGTTTTTGATGATGCT
AAGAATAAGAAGATATGCGCCTTCAACGATACTCGCGCCGGCGACAAGAGCCATTCGGAT
ATTGTAGCGTGTGCCGACGCTGCTTTGGCTGGTCGTACTGCCGTTACTCGTAAGTTATGC
GAGGCTGCATCTGTTGCAGTGCCCGCCGTTGTTGCCGCACCTGTTGTTGAAGCGGCCGGT
GACGTTACTTCTGCTGTAGCGCTCGCCCGTGTTGATGTACCGGATTCTACGTCGACTCGT
CTCACCGATGAAGATTTCGATGATGACACTAATTGTGTTATTGATGAATTCTTTCGTCAG
TGTTCTGCGAGTTCAGTTGAAGGTACCGCTAGCGGCTCTGTCGCCGCTGTTTCACCCTCT
GTGGGTGATTCTCCGGGATATCGAGATGATTCTCTCCCGGTGTCCGCTAAGGATGAGTCT
CCAAGGGTTATTCAACCTTCTGCCGCTATTAGGATTGTGCCTGCGACTTGCAAGCCGCCT
TTAGCCGCTCTGACTCGCGATGATAGACGCGATGATGACGGTCATGCTTCTGTGGCTAGA
CCCGTGAGCGTCCCTGCTGCTATGAACGCTACCGTAGGTTCATTTGGTTGTTCTCCTGTC
GCTTTCGATAGCGCTTCTTGCGACGGAGATGTTAGTGAGGCTGTCACCTCTGACGATTGC
TCAAGTGACGAGTTGGTGGAGTCATCCTCTAGTTCCGATGCTTCGGACAGTGACTGTGAC
TCGTTCCGGTTGCCTCGTGCAACGGAAGGTTTGATTTCGGGAGGTTATGAGAAGGCTGCC
GACAAAAAGATTTTGAAATATTTGCGGCCTGAACATAAATTGGACACTCTAACGATTTTT
AAAAAATGTCTTCTCTCGAACTGTGACTGGGCAGTGGCGCGTGATCCGATTTTTGCCATG
CGTAGGATGTCCGCTTGTCCCAGTCGGAGTGTACCCGCCGAGTTTCGTGATAAGGCGGGG
GTCGAGTATATGTTACACGCGGCCGTTTCATGTTATGACCTCTATGCTAAATATCTGAAG
CTTTGTGGTCAAGTCAAACGCGTGTTTCGCACAGGTGATATATGTCAGGAAACGAAGGAT
TCTTTCCGAAGTCTCAATGTCTTTCGTAAGTTTCAGGAAAAGATCTTCATTGATGGTGAG
CCTGTGTCTCCGCAATGTGCCTACGCGGTCTTTGATATAGAAGAACAACGGTTTGTGACT
GCGGCGGATATGAAGAATTCGAGCACCAAGGGGAAATATTATGCCTGTTGTGATGACCTT
TTTAAGGGAATCAATTTCAGAATTTTGGGTGCTCTGGTAAAGTTTGCTGGAACCTGTGAT
GTCGATCTAGTTTTCGACGAGAAAAAGATCACATTGGAGAACACACCTCCTGGAGGTGGT
AAAACGACGAGGTTGGTAACGGAATATCTTAAGAACCCCGTCGGGTGTTTGATTGTCACG
GCGAATTCTGGAAGTGCCGATGACATTAACTCTGAGTTAGCCAAAAAGAAGAAGAAGCAG
AAGGAAAGAATAGCAAGAACTGCTGACAGTAGGCTAATAAACTGGGTTTCGCAGCACAAA
ATGAACGTTTTGAGGGTCGATGAATGTTTTCTGATGCATTACGGCCAGTTGAAATTTATT
GCTGCTATAAGTATGTGCCCCAACGTCGTCCTGTACGGCGATGAGAATCAAATCCCGTTT
ATCAACAGGATAAAGTGCTTCAGTTGCAACAATGAGGTTCTCAAGTCCGATGGGGTCGAT
GTGATAAACATTGATGGGTCGTACCGTTGCCCAGGTGATGTTTGTTTCTACTTGTCATCT
TTGAAGAAAGTGACAGGTGAGAGGTGTTACCCTCTGGGGGTAAAGAAGTTGAACGGTGAG
AGGGGTAACCGAAGCTTATCAAGCTCTCCCATCTTGTCTGTGGATGACGTTCCCACGTCG
GGGTTTGACGTTTATGTCACCTACACTCAGATGGAGAAGAATATGTTGCAAGCCTCTCTT
ATCCGAAGAAAATGCGCAAAAACCGTGCTAACGGTTCATCAAGTTCAAGGAAAGACTTAT
GGGAAAGTGGCAGTGGTAAGAATCAAACCGGCTGATGACCAGGTTTTTAATTCTTTGGGT
CATCATATCGTAGCTATAAGCCGGCACACCGAATCCATGAAATACTTCTGTTTATCCAGG
AAATTGGATGACAGATTGAGCAAAGCGATTAACGCCATGGGTACGGTGAAGGATGAGTTA
TTGCGAGGTGTCGATTGTATCAATGGACCTCGCAATTTATATTACAGCGCCTAACGTCAA
GTCCGCTATGATTGCGCCACACTCCGCAGTTAGTCGGAGCCATTTGAATATCGTAAATCT
CTTTCTCGAGGAAGTAGTCAAGGGTAGCACTAGTCTAGAGTTCTTTCACAGGGAAGACTG
TGTGGAATTCGAAGATTTTGATGTGAACCTTGACAATGTGCTTATTAGAGAAAGTGAACG
TAAGGTGGCTATTGCGAGCAATCCCGATGTTGTTCCAGTTATCCGCTCTCAGATCGGGAG
CAAGAAGAAAAATTCTTTAAGGAGCAATATCCTGACGTTTGAGGCGAGAAATTTTAACGC
GGACAGGGGTGTAGATATTTCTTGCGATGAGTACGTATCTGATATACTCGTGGAAAACTT
TTTCTCGAAATTAATCGATGAATCTAAGTTAGCACAAGTACTCGTCGATAGAATAGGTGT
GAGTGTTCCTAGATTGGGCGATTGGATTGATTCGCGTGACGGCGGGAGGTTCAAGGGGCT
TGTCAACGACCTTAGCGTCCCCATGGACGTCGAAGACAACCTGATTAACTTTCGCCTGAT
GGTCAAGTCTGATGCCAAGCCCAAGCTAGATGATTCCGTAATATCCAAAGTTTCTTCGGG
TCAGAATATCGTCTACCACAAAAAGAAAATTAATGCCGTTTTCAGTAACGTGTTTTTGCA
GGTGGTAGAAGCTTTGAGGTTCTGTCTGGTCCCGAATGTGATCTTATATACCGGTATGAA
TACCGATGATTTTGCGAGTGAAGTCCAATCTCGTATCGGTCCTGATATTGATAATTACTT
CTGTGGCGAGTTGGACATTTCTAAGTATGATAAGTCTCAAGGTCCACTTTTTAAGCAAAT
CGAGGAGAAAATTCTCCGGCGTTTTGGGGTTGAGGCGTCAGTTTTGGATAAGTGGTACGC
AAGTGAGTATGAATCGTGCGTAGCCACGCAGGATCGAACCTTTCAAGCAGACATTGGTGC
TCAACGGAGGTCCGGCGCTTCGAATACATGGTTGGGTAATACTTTGATTAATATGTGCTT
GCAAGCCGCTTGCACTAATTTCGAAGAGTTATCGTGTATTGCGTTCGCGGGCGACGATTC
ATTGATTCTATCTCGTCTTCCCGTTCCCAATGTCTATTCAGAGATCCAGGATATGTATGG
GTTTGATGTGAAGTTCATTCAGCACGCAGCACCTTATTTTTGTTCTAAATATCTTGTGAA
CAATGGTGCGAATCTGGTTTTTGTCCCAGACCCTTACAAGGTGCTCGTTAAGTTAGGCAG
GACCGTCTCAGATAAGGAGAAACTCTGCCATGAAGTTTTCATAAGTTTTTGTGATTCTGT
TAAATATTTAAATAATGAAACTGTTGTTAGTAAGCTCGTATATTATCATAGTATTAAGTA
TGGTCCTGCTGCTTTTGCGTATGGTGCCTTTGCTAGCATCCATTGCATTTCTGCTAATTT
CGCGCAGTTTAAGCGTCTATTCTACAGTCGCTCAGGACACGGGTTTTGTTTATCTCTTAA
TGATTGATTTTTGTTGTTTCATTATGTTTTCGTTTGTTTTTGGGTTTTTCCTTGTTTTCT
TTCTTCGTTTCTACTTTCCCGGACTGGTACGTTGTCGACATTGTCGGCCTCCACCTCGTT
TTCGAGGGAGAAAAGGGACAATACCCGGTTGAGATACGCGTGATATCTCCGAGCTACCAC
AACGTCAACGTGGACTGGTTTTTCGAGCTGCCCCAACGTCAAAGGGGTATTATCGGTCCG
ACGGCCGCCTTTATCTTAAAGGGAGAAAAGCGTCATCGTTTGACAATTTCGTGAATTGTT
CGAGCTGCCTCAACGTCAATGAGGTTTTGGGGAAACGTTAAGTGTTAACGTGAAACACTC
ATTTGTGTACATAAACTAGTTGTGTAGATATTAGATTTTTTGAGCGTCATGGTTCTTTTC
CATGCGTGGTGGTGTTGCTTCGATGTAAGTGTCGCTTTCCCGACCATTGTAAGTCGTCGT
TATGAATCACGACGCGGTACGTTGTTCGCTGCCGCGTGACGTCGCGGGGCGTCGTGGTTC
TTGGTAGGGCGGGTTGACGTCGCGCTCTTTTGTACATAGTTGTATATATTTTCGTTTCTT
TTTGTTGTAAATAGTAGTTTAGGGTAATGTACATTAAAACGTAGTTATGTACGGGTACTA
TGCGTCGATAGATATAAAGTCGTAAAATAAAAATGTTTAAGGGTTTAGTAACCGTTCTAT
TTTTGTATATATTCGCCAGGGGAGACTGTAAGATAACACTACATAATTCATTAGCTGTGG
ATATGGTTTGTAGTGGTGGAATAATCGCTCGTAGAGGATCTTCTGTCTTTTTGTCCGGCA
ACGGCAGGTGTGCTGATGTCGTCAATGATGGGAATAGGACGTTGTTTGAATACAATGAAC
TTCCTATCAAGACATATGTTGATCTTTCTTATGTCGATGCGTGTACTTTTGCCGCTGAAA
TAGTAATCAACGGTGTCGTCATAGCAAAAAGCGATTGTCAATGCACCTATGATCGACCTA
TCTTAAGTCCATGCACAATTCACAGGACGAACAATTTCTGTTGTTTAGAGAATTTTGGTA
CGGACACTACTTGCGATATCGATACGGAGTATTATAAATTTATCAACTCGTGTAGTACCA
GAGTTTACAAGTACGCGTACGACGATAAACTTGGATTGGTAATCGCAAATACGACTGATG
ATATTGTGGCTAATATAGGCGGTGCTGAAAGCCCTGCAAATAACCATGAACACGAACCAG
TTCACCTCGGCCATTCTAACGCTAACGTATGTTTGCGTTTGTGTTTTAATATTTATTTGC
TTCTCTTATTTTGTCATATTGCGTATAGTTAATAATTTAAGACTTAAAGATAACATATCA
CGAAGAGGGGGATTGTGACATGGAAGTGGGTATTGATTTCGGTACGACATATTCGACTGT
GTGTTACGATTCAAATGGTATAAGCGGATGTTTGCCGATAGCCGGTTCGGTTTTTGTCCC
GACCGTCGTTTTTATACCGGAGGGTAAGACTGAATATTACATCGGTAACGTAGCACACGA
GAGGGCTGCTTCGTCAAAGGGGCGGTTGTACGTAAATCTTAAGCGTTGGGTAGGAGCTAC
AAAGCAAAACATAAATGTATTTCGTAGGAAATTGAAGAACGAACATGACGTGCAAGTTCA
CGGTGACTATGATGTGCGCATCGGAGGCATAGGTGAAGGTACAGATCGATGTATTAGGGT
GACGACTCTAATCTTTCTTTTTCTTAAAGCGCTAATTGTAGAAGTGGAATCAGCTGTGAA
CAAAAGAGTTGATGGGTTCGTATGTTCGGTACCGGCAGATTACAACTCGTTCAAACGTGG
CTATTTAGCTGTAGCCGCAGAAAAATTACAACGAAATATACGGGCGCTAGTGAACGAGCC
GACGTCCGCCGCACTTTTTTCGATGGCGCGAAGTGATCTTAAGGGAGATGTTGTCAGTGT
CTTTGACTTTGGTGGTGGTACTTTTGATGTGTCGATTCTAGTACGCGTGGCTGACATCTA
TTGCGTGATGTATTCGATCGGCGACAACTACTTAGGAGGCAGGGACGTTGATCGAGCGAT
AATAGAAGTCGTTTATAATAAATTGAACGGAATGGTAGACAGAACGGATCTTCTTACCTC
CATTCAAGGAATTAAAGAGGATATTTCATCCAGACCGGAATTGGAAGATCATCTTGTACA
AAGCGGTGGAAGAATATATAGTTTCAAACTCACTCACGAGGAACTCGCAGAGATCTCACT
GCCGTTTATTCAGCGTGCGGTCGCCTTATTTACATGTGGTTTAAAAACTCTAGGTAATCC
TTCGACTGTGGTAGTACTTACAGGAGGTAGCAGTTCATTGCCTGGCGTCGATGGGTTACT
GAGGCAAATACCTTGCGTAACGGACATTTATTTTAGCACCAGAGATTATCGTATTTCTGT
CGCCGCAGGAGCGAAAGTTTACAGTGACATTCTTTGCGGGGGAAGTAGTATGAGGTTGAT
CGACACGTTAACACACAGTCTTTCTGACGAGTTAAGTCATTTCACACCAAAGTTGATTTT
TCCTAAAGGTTGCGTGGTCCCTAACAAAATTTCTATAGATTTTGGTGTGTCTGGATCATC
TATTCCCTACGGCGTCATGGAAGGCGAAAGTAATATCTCTTGGCTAAATGAAATGACGTT
TAAAGGGATACATTCGCGAAGAAGTTCCGCGAAAAAATCGGATAAAGCTACATACGCGAT
AAGTATTGATGGTAGGTTGTCTTTATCTGTCGATGGTGACACAGTGGAAAACATTATGAA
AGCTTCCGAAGTAGAGAATGAGTACGAGAGCTTCCAGTATCAAGACGGTCTTCAGGAAAG
TTACGACAGGTATCTTAAAGACTACACATCTGATATAAGTGAGTTATACGATATTAAGCT
AACACTAGAAGATTTAGAACAGAAAATCGATTCAGGGACTTTTAACGATCCGAAAGATTT
GTTGAAAAATAACCATGCTCATCGAATATGAGTCGAGGCTTGATGATACTTTGGATTATT
TTTATGCAACAAAGAACAGGAGGAAAGTGTTCGAAGATATAATAGACGTCGTAAGCTACG
CCTTAATGAATGGAGACCGAACAGGTGGTGAGTTATCATTACAAGCTGGGATGTTAGGTA
CGGTTCGCGTACAAAAGGCTGATATAAGAGGTATAACGGTCGAAACGATACAGGACAAAA
ACACAGCGCTAGCGATTATAATATTAGAGGTATGTGGCGCCACCTCGAATTCAATATATT
CGAGTGGTATGTGTTATAACTATTATATGAACAGACATACCGTCTTAACAGAAAGGAAAA
GTAGTTTGGATGAACCAATAGATCACGGTAGTGACAAGTATTTTAACTTGACACCAACCG
ATCGTTTGTCATGCGCAGATATAATGAAATATAGGGGAGAAATTTATTCTGAATTTTGTG
TGCTTGTCGGTTGTTACCTCGGAAGGGCGGTAACATATGATGACATCGGCGGAATTCACC
GACTTCCGGTTGTAGAGACGACGTTAAGTGTTGTCGATAATGCCCAGAAACTCGGAAAAA
CAATACCCAAGTGTATAAAAACATATTGCGAAGATAGGTTGAAATACGATCGAAAAATCA
ATGATAAGTCGGTAAATAGTAAATATATACCTATGCGCGTATTCGCTTCAGACATAACGA
AGTTATTATCGAAACGCATCGAGACGGTGTCGAACAGTAGTCTGTATAACCAACTATTAG
ACCTTTGTCACACGAATCGTCCAAAAATTTATGACTATGAGCGCAGGTACCAATGGTATT
TAAAGGTAATGCACGAATTGTCGAATTCCTTTAAAACTTATTATGATATGTCGTTCAGAT
CCGATAGGAAAAGGATTCGAAGCGACATGACGTTGCTTGATGGAGATAATTTGCACGACT
TAGAGAGTTACTTCGAAAGCAATATACAGACCAAAGACCTACGAACAATCGAAGAGAAAG
AAGCCGATTTACTTTACAAGGTCGAACAAACTTTGTTGCGTTATCATGATAAAATTGATT
CGACCGAATTGCCGATAGTATATGTCATATCCGCATATCTAATATATTTTTCAATATATT
CGACCTGTATGAAGAGAGTAGAACGTCACAAACGGAAGTTTGTTGTGGATTTTGAGGGGA
GAATAGTGATCATAAAACCTCTGGAGGCCATAACGTATGCGAGTATGGTGTCAAGGACGA
CCAACTGCATTAGGTTGTGGGCCAGAAATTATGCCGCTCTAACGTTTTGGTTAAGAAAAA
CCAACAATCTTCGAACGAATGTATGGAACAAATTTCGCGACGTGCCACAATACTTGTGTT
TCGATACAGTCAACTTCGTTCCTACGGAGATGCTGGACTTGAGGGAGAATATCGCCGTTA
GTGTCATCTCCAAATGGATTAAATGTAACAACAATCCTAGAAGAGGAAAGTTTCTTTTCG
AATTCGGTGATGCGAAATAATAGACGCATTGAGAAAAACATCGTACGGTAGACGCAAAAT
ACTATTCAAAATGGGCATTGTTAAAAATAGAGTTGTAAGGTTGAATACTCAACCAGAACC
ATTATTTAAGACACCACGTGATGTGGACGTTATACTCAATAGTGGTTGTGAAGACGTTAG
AGCCGTATCTGGAAGTTCAGATGAGGCACTGGGGACAGTAGCGAAAGTAGCGTACAGGAC
ACCTTTGGATGTTTTTACGAACCAAGTGGTACACTTGACGAGCGACCCTAAAACTCAATA
TCGGACGCCCGAGGGCGTACCCGTTGTTTTAAAGGATAATGTGGTAGTGGTAAGACCAGC
AGTTAGCACTGACTCGACTCTATCCGTATTAAGCACGAGTGCGTATACGGTTTCTACGGC
AAAAACGAGAGAGCATGGAAAGGATGGAAATGATTATACAAACGTAAGCAGACAAAATCA
AGAGAATTTAGGGCGGGGATTCAAGACTACAACAGACATAACCGAAATATTTAACAACCC
GAATATGTCTATAGCTTTGGACTTAAACGCTATGCAAGCGGGAGCGCCCAAAATCAATAG
TCAACCCGGTGTGGTATCCACGGATCATGCTATTGAAGCATCTAACGCTTTGAGAGAGCT
ATGTCGACAGATTACAAAAAGTAATGGATCTGATAAACTGACCCCTTTCTTATTGGGATC
ATTACAGTTAGCTCTCACATATTCAACAGTCAGAGAGGCGAGTTACAATGATGCTAGCGC
CGTTACGTTAGCGACATCGGAAGCAGAGGTGCTTAAGTACGGCGATCTAAAGACCACTCT
GTACAACGTGTTGGAAATCAAGGGTTATGAAAACTCAATGAGGCAATACTTACGTTTGTT
TTCACTGACGACAAGTCATGCGATAGCTAATGGTAAGTTGCAACCTAACGAAAAAGTATC
CATGCAACATGGTGTTACGAAGAAATGGTTGCCATACACATTCGACTTCATGAGACCAAA
CTACTCGTATGTGAACAATAACGCTGTGTATGCATGGCAGTTGGCTCAAGAAACAGCGTT
CAAAAGGAAGCAGAAAAGCAATCAGCAGGAGGTACACAATACGACTGAATTGAGTAGAGC
GATCGAGTAATGGACTCAAGATTTAAAATACCCGATCTTCAAGTAAGTTCGGATCTAGTA
AACGATGGTAAAATATACGCGGAATTATATGACGATCCGAAAGCACTCGAGAGGTACTTG
TCTCTCGACAGTAATGATGGAACGGTCTTTATTGGTAAAGCGCAATCACAAAATATGATA
AGCCGAAATCTTTCGTTAACTATCGTAGTTTCGAATCTCATCTCAGAAGGTACGGGTTAC
ATCGAGATAAAATTCGTTAACGTCAAAAATAACTATTCGTTTAGTTTTATAATCATGTGT
GGTGGTGCGTATGAAGGTAATTATTACGTAGGTTTAGTAAGAAAAAGGGGGGTAGCGCGA
GAGATCAACCAACTCGATAAAATGAACGGTCGATGGTCAACGATTCGACTGAATACATTG
ATAACGATAGGGAAAAGCATCGCCAATCTTATAGTAAACAACAACAACGTGTTGACGATC
GAAGACGAAGAAATTGAAGATATCGCGTACGATTGTCAAATATATAGAGGAAGATTATGT
GAGCGAAAATTGGCACTAGAAAAATATTATGATCATGCATCCAGTGTGAAAGAGTATAAA
TTCTCATATACAAATACGAGATCTCTCATGTTTGCGGTGAGATTCGCTGACGCTATCGTG
AAACCAGTCAATGCCTGTTTGGAGGATGACGAGACACGTATAAGAAAGCATTACGCGGAT
TATTTTGTCTTCGACCGACCGCCGGTCGTCACTAAACCAGTGAGGAAAACAAACATGGAG
AACCAAGAGGACAGAGGAAAAATTTTTGAAAGAGAGAAGGAAAACCTTACTTCGTCAAAA
ATAAGCGCACGAAAAGAACGCGAAGAGATCGTTCATCTAGAGGACGCAGCGGTTGAGATC
GCTAACCTCGATGAGTTGGTCGACAGTAGCGAGTTACCTAGAGTGTTATTAAAGACCAAA
CCGGTTGATTTCGAAATATTAGATTTCGAACCACCGCAATTGGTGTCCGTGAGCGACGCG
AAGAAGATAAATAGACGACTATCACAATTTATGGCTGATGAACAATTAAGCATCGGTAGT
GAAGCGATAAAATATTTTACTATAATATTGATACAGGCATGTCTCACGTATAGTACTTGT
AAGAGTAAGCCAAGTCGTCGTTGTCGATCTGTGACAGGAAAGATGTTGGACAAGAACAAC
ATATTAATATCGTTCACTCTCGATTATGACGAAGTCATAGAGAGATGTATGTCCTCGGGC
GATTTAGATTATGATAACGTGTTGCGAAAATACATGCGATATTATTCAGCAACCACAATA
GCATTGCTCAAAAATGGAGTGTGTAAACCGAATTATTACACTGCAGCTAGGCACGGTGTC
ATTAAAGCTTATATAAATTATTGTTTCGATTTTTCTTTGTACGACGCTCGATACGGGACT
AGAGATATAGGGTTAGCACAGTATTTGAGCAGGAAGACAGCGGTAGCTTTGAAGAAGGAG
GAAAGAGAAACACGCGAGTTGTATAACACAAGTCAACTAGGATGGCAGTGACTCCGGATA
GGGGAGTAACTTCTCATCGCGACGACCCTATTACTATGGGAAAATTGGTGATGATAACAA
ATGTAGTTAACATATCGTTAACGATACTTAAAATCATGGCTGTATTAATGTCAGCGTCTA
CCGCGATGATGGTAGCGTTATTTGATAGCGTCATGGATATATTGAGTGGTTTTTCAAGTC
AGATATTGGTTGGTAAGTTCGGTAACCCTTCACAAAAATATTACGACGTGTTTGGAATAG
ATCACGTATGTGCGGTGAACTATCTAATAACCGCCTCGATATTCATTACTGGAAACGCGT
TTCTCATTTTCGAGAATGTTTCTAGCATAATAAACAAAACGGGACTAAGTGAAATCAAAG
GGAGGTATACAGTAAATTGGTATACGTGCCTAGCCGTATCACTAATCACCGTAGTATCGA
AATTTTTCCTATTTTTAATTATGTATTCTTCGAAGCGTGCCGACGAAAGAATGTTGGCAC
AAGATCATATCGTAGACGTTATCGTAAACAGTTCAACAGTAATATTAATAGCCACATATG
GTAAATTATCAAGTATTATGGATGGCGTGGTGGGGTTACAACTGTGCGTGTTTACCGGTA
GCATTTGGATATACTTATTATACGAAAACATTAAACCAAGTTTACTGATAGGCAAATTGG
TAACTCAAGAAGGCCCGGATAGAGTAATTCATCTAACGCGTGATCATCGAGTCGTAGTCT
CGAGGAATAATAGTACATTAGTTCTGTTGAGACATTTGTATGGATCTCCAACCGATAGCA
TTACAACTGACCCCGACGGCGAACAAGCCAACGGTGCGCGTAATATATAGGTTTGACACC
GCTTGTACTTTAGCGTATGAAGATATTAACAGCAAGAAAAAGCCATTTGGGTTAGTAGAT
CACTTAATAACTATACCGCGGTATTACTTCTCGGATATATTTGTATGTAATAGTGAAAGA
TTTCTGAAAACATTAGTAAACATGATGATCGAGAGCGAACAGTATAGAGGTTACATAGCT
AATGTCATGGATGGGGAGGATTGCATGATCTATGGTGTCGCTCTGGTCGATGGTATTAGT
CAGAACGATAGATTGATTTTTCTTAAGGAGCCCAACTACAAAGATCTATTGAAGGGCGCT
GAGGCCAACTTCATAAACGTGAATTTGAGCAGATTAAATAGTTTATATGGACCATGCCAC
GATGTAGAAGACAAAGTCCGACGAAAGAATCACGTATTGGGATTACTAAAAGAAAATTTT
AGGAAAGATAAAGAGCCTCTTATGCGTGATCATCATTTGTACACTACTATTACCAAGAGA
TTGGGTGAATCGGATTTGGTCGATGACAAGTATCTTCTCGTTGAAAACGAAATAGATAAA
AATTTTACGAAAGTCTTAAAGGACCTGTACATAAACGTATCGGATAACATAAGCAATATT
AAAGATAAAGACGTGTTCACCTCATTAATGGAACCAGATCTTATATAATGGGAAATATTC
TTTCATATGACTACGCTGGCAATCGCGAGATGAATTGGTATCACGAACGCGAGATACCGC
GAGAATTTTACGTGAATTACCAACGATGTGCTATGGATTACCCTCACGACTCGATAAGAG
CCTTGTCGGAAATTAATTATAAATTGATACGGAATGAAGGCGCGCTATGTGATTATGGTA
ATAGACGAAACTCATTTATAGTGCAACGTTATGACAATTACGCGAACGAATTGGTTGATA
AACATCAACGAACCTTAGAAGAAACGTATAAGAAACATAAACGTCGTAAAGACAAATTGT
GTAGTTTATACAGATGTTTTTACGCTTAACTCCCAGTGGAGATAGGCAATTACAAAGCAA
TCAACATCGAAACAATTTACGTTAACTTTAATATCATCGATAAGCGAATTAAATTCGAAA
GAGAAAATGTATCATTTATCAGCTACAGTTGTACCGAGCCAATCTGTTACGACCTATGAC
GTAAAATTTATGGATAGGAGTGTGAAAGCGGTAGTTACTGCGGAGCCCGGAGCTGTTAAC
AAGTGGCTAGCTAATAGCAAATACGGCAAGGCAAAAGCCAATGAGGATATGATATATGGA
ATAGATGCGGAGTGGGTAACGACCAATCATGGTCGTAGCAAAGTCTGCGTACTACAAATA
GCCAACGAGACGGGATGTCTTATCTACCAGATAGGGAACGCGGAAATAATACCGCGATCT
CTTTATAAATTCTTCTTACATCCCAACAATATTTACGCGGGCGTCGCGGTCGCTGAAGAT
TTCAGCAAACTTTATACCGACTACAATATAGTTAACAATGGTATGGTGGTGGATTTACGT
GATTTGGCTGTGTCTCGTATGATGAGTACCAAATATAAGTGGTATGGTCTGAAAAGATTA
ACCGAAGATTTTTGCGGTTACACTCTTCCAAAGGATAAGAGAGTAACGCTATCGAACTGG
GCGGCACTTGTCCTAAATGCGGAACAGGTGACGTATGCGACATTAGACGCGCTGGCGTCT
TTTGAAAATTACGTGGAGATAGAGTATAACGCTAAATTAATGCGTGAGTACGCTATTCCA
GGGGATGCACACATGTGCGATGACGTGTGTGGAATCGGTATATGCGATAATAACAAAAAT
TGCGATGCGGCCGCATTAAGCCGTATTTAAAAGAGACGATGAAATCGTCATAAATTAAAT
ATTAAACGTTTTTATAATTTTATAATAATTAAGAAATGTTTTTAATATGAATATAATAAT
ATAAAAATCGGGG
>Citrus_associated_ampelovirus_1_isolate_YN1-61
CGGACTAGTAGGGATCGAAGCCCCGGTGAACACCACAACCCCCACCCGCAATACTCTGCA
ATTCATTTTGCTCCCCGACGTTTTGCTGGTTTTCTCAAAACCTGCTCCCTTCCGATTGCT
TCTGCGATCATTTTCCTTGCAGTTCTTTTTCTTGTTTCTTTTTCTTTGTTTATTTTATTT
AAATTCTCTCACACCCTTCACTCTATCCAGTAGATTGCTTTCGTAATCTTCTTTCCTGCT
TATTTCTTTTATATTATAGTTTTTCTATTTTTATATTATTATATCCTCTTCAACCCCTAA
CTCATCTTAGTTTAATACATTTGTATTTTTCTTTCCTATAATTTCTTTTTTAAAGTTATT
TCTATTGTTATTATTATATCTATTTATCTTACTCATCACTCCATCCCTGACGATTTCTTC
CGAGATCATCTTTTCCTCACCTGTTTTATTTTTAAAAATTTTTTATAATCTAGTATTATT
TTTATTATATTGTAGACTTTTCATCTTTAAACTGATATTCTAGATAAAATTTTTCCTTAT
TTTTAAATCCTTAGTATTTATAGTTATATTATGTGTTGTTTATTTGATGTATTGATAGTT
ACTTTAGCTGTAGTTATTTATAAGTTTATCTTTTCCTAAGTTCTTTAGTGCCTCCATAGT
TTTCTTTTTAAAAATATGTTTTCTTCTTTTAGTTATTTCATAGCAACGCGTAGTCTTTTT
AGATTCGCGGTTTTCCTTTATTTATATGTTTTATTTCTGAACTGAACGTATTGTACCCCT
TTTTCTTTTTATTATTTATCCGATCTGTAAGGGGCTTTGGTTATCCCATATTCCCCTTTT
CTTTCTTTGCTTTCTTTTAAGGCAAGACTAAGCCTTCTCCCCCCCAGGAAGTCTCCGTGA
TCTGGGTTTTCTTTTCTTCTATCCTCTTATCTTCTTCCGATGGCTCCTATTACTACTGCC
GACGTAGCCAATTCCTTGTCTAAGGAGGCTATGCTGGCTGAGCCCCTTAAAAATTATTTG
AACCGCTGCACTTTCAACGTTGGAAGTGAACTCGCCGGACATGTTGACGGCGAGCTTCGA
CAGATGTTGCTGGAGAAAGACGCAACGCTCAAATCTAAGCGTCAGGTTCTCGTTTCTGTT
TCCTTATCTACGGAGCAGAAGTCGCGACTGGAGGAGTACTTTCCTGAGTTGTACCTTAAA
TTCAAGGACTCCAGTCATTCCGACCATCCCTTCGCTAACGCCATGCGTGCTTGCCTTAAC
GCTTACTATGTCAGTTTGCTGCGAGGTGATCACATCATTGATGTGGGTGGTTCTCTTTCT
TCCCATCTGAGTTGTTGCAACAAAAATGTTCATATTTGCAACCCCATACTCAATGGTAAG
GATGTTGCACGTCGGTTTTCTGAGGCGTCAACTATCAAGAATTTAGCCGCCGATCCTGAG
CGCGCTGCGGATCTCGCTTTCCGCGTTTCTCTTGAGTCATGTACGACTTGCGAGAAACCC
ATGCACAAATGTAATTTCTCGGCTACTAATGCTATGTGCGTGGATGTTTATGACATGTCT
TTGAGGTATATCGTCGATGCCATGCACGACCGTGATATACATAGACTTGTCTTTGCTGCT
ATGTTGCCCGTAGAGCTCCTGGAGCCTCGGGGTGAGGTTATGTTGCGCGACACGAACACT
GTTGTTCGTTGGTCTGAGCGCACTTTTGGTCGGAGTACTGCTGAATATTTCATTCAGGGT
ACTGGTGAGTGTTATAGTCACTCACTTGATGATCTGCGCGGTTTTCTGAGCGCAGGTAAG
GTCGTTTCGAAAAACGGTGGCATTTTCCACGTTATGTTCGACGGCAATCGTGGCGACTAC
AAATTGTTCACGATTATCCGCGTCGGCACTGATAAGCCCCTTTTTTCGACGTTGCGGAGG
TATCCGTCCACTCTAAATGGGATGTATAAAGTTTCCATCCCTGTGGATTTGCGTAATAGC
TACGAGATTAAGGATCTATATCTCGACGAAGACTTCGTAGCACGCGTGAAGTCGTATCTT
GTTAATACGACGTCGAGCACTAATGATCGAAATTACGAATATACTATGTCGTGCTTGAGA
TCGCAAAAGACGCATCTGATTGTCGGCTCTAGAGTCGTTCATTCAAAGGTCGAGCTAGAC
CCGAATGAGCTTCCCATTGTTGCCGCGACCTTTTTGCGTGACGCCGTCGGATCTCGTCGT
AGGGCTATCGAGGTGGCCAATATTGCTGGCCTCGATGATTGGAGTTTTTGGAGATGGATC
AAATTTATCGTGAACAAGTTTTTATCCATCTTTTCGGGTTGTATAAAGACCTTCATATTC
TTCTTGCTGAGGGTCTTTAATTCAGATTATTATAACTTTTTAGCGGCTTTAAGGAAACCG
CTCGAACGTGTTGAAGAGCAGGTGGAGGTCACGCTCACACAATCTACCGTCTTCCTAACC
GAAGATGATGATCTTGTGGACCATGAGGGGTCGTACAAACGCGTCGTGGAGACGGCGAAG
AAGGACGCCGTTTTGAAAAGCGCGGCGAAATTGGAAGAGCTCTTCCGCGACGCGGTTGCG
TCGCAGATCACTGTTGAGAAGCTCATTGAGGGGCTCAAAAATGAGGAGAACGTTGTTGAT
TCGTTGAAACATATGTGGCGTAATATCGCCAAGAACAACAACAAGGTAACGGCACAAGAA
GTTAATGCCGTTGAGATAGACAATATAATCAAAGATCCCGCCTGTAGGGATAAGATGTTG
AAGGAGAGAACCCTTGCTGAGGGTTTCTGTTTAGAGGATCTGCGTGAAATAGAGAGACTT
CTCGATGGGAATAATTGCGTACCCAAAGTTGAGCCAATAAGACGCTCACCGATGGAATTG
GGTATTACACCTAAGGTCGAGGAGACATTAACCTCAAGCGTCAAGGATATTAAGTCGAAG
AAATCTATCCGTGACGGTAAACGCACCGTTGACACCGCGTCGAAGCCTAACGCTAGCCTA
TTGTCTGACATCAAGAGACATTCTAAGTCTCTGAGATTGAGGGACGACGGTGCCAGCTCT
TCAGGCGCGGTTTTTGATGAGGATAAGAACCGTAAGATTTGTGCGTTTAATGATACTCGC
GCTGGTGACAAGACCCACAATGATTTGGTGGCTTGTTCTGACGCAGCTCTGGCTGGTCGC
ACTCCTGTCGTTCGTAAACTCTGCGAGGCCGCTCCTGCTATCGTGCCCGTTGTTGATGTT
GCGCCAGTCGTCGCGCCTGTTAGCGAGGCTACAACTGTTTTAGCTCCCGCCTCTGTTCCT
ATGCCTGACGTTCCCTTACGCCACGTTGATGAAGATGATTTCGATGATGACACCAATGGT
GTTATTGAAGATTTCTTTCGTCAATGTTCCTCAGGCACTTCGGATTTACCTTCTGTGGGT
ATTTCTTCCGGGTCTCTTGATGATTTTCTCCCGGAGTTCGCTTTAGATGAGTCGCCGGAG
ACCGTTGCTTCTCCTGCCGCTATTAGGACTGTTCCTGCTGTTTGTAGGCCTCCTTTAGCC
GCTTTGGCTCGTGATGATAAGCGTGACGATGATGGTTGTGCTTCTGTGGCACGGCTTGAG
TGCGCCCCTTCAAAGGTTAACACTTCTGTGTGTTTTCCTTCTACTGATCCCGTCGCCACT
GATACTTCTTCTTGTGACGGGGATGTTAGCGAGGTTGTCTCCTCTGACGATTGCTCAAGT
GACACTGTTAGGGAATCCTCATCTAACTCCGACGATTCGGATGGTGATGGTGACTCTTTC
CGTTTACCTCGCGCTACTGAAGGTTTGATTTCGGGAGGGTATGAGAAGGCCGCTGATAAG
AAACTTTTGAAGTATTTGAGGCCTGAGCATAAAATGGACACACTGAAAATTTTTAAGAAG
TGTCTCCTCTCGAATTGTGACTGGGCTGTGGCCAAAGATCCAATTTTTGCCATGCGTAGG
ATGTCCGCCTGCCCCAGTAGGAGTTTGCCTGCCGAATTTCGTGACAAGGCAGGTGTGGAG
TATATGTTACACGCGTCCGTTTCTTGCTATGACCTCTACGCTAAATATCTGAAGCTTTGT
GGTCAAGTTAAACGCGTGTTTCGCACTGGTGATATATGTCAGGAGACAAAAGACTCGTTT
CGGAGTTTGAATGTCTTCAGGAAATTACAAGAGAAGATCTTTATCGATGGCGAGGCTGTT
TCGCCGCAGTGCGCCTTCGCGGTTTTTGACATTGAAGAGCAAAGATTTATAACCGCGGAG
GATATGAAGAATTCGAGCACGAAAGGAAAGTACTATGCCTGTTGTGATGATCTCTTCAAG
GGAATAAACTTCAGGATTTTACGTGCTCTTGTTAGGTTTGCGGGGACTTGCGACGTCGAC
CTGGTTTTCGACGAGAAGAAAGTCTCTTTGGAGAACACGCCTCCTGGAGGTGGAAAAACG
ACGAGGTTAGTTGCTGAGTATTTGAAGAACCCCGTCGGCTGTTTGATTGTCACGGCTAAT
TCTGGAAGTGCCGCTGACATTAACTCAGAGATTGCCAAGAAAAGAAAAAGACAAAAGCAG
AAGATCGCTCGCACTGCTGACAGTAGGCTAATCAACTGGGTTTCGCAGCACAAGATGAAT
GTTCTAAGGGTCGATGAATGCTTCTTAATGCATTATGGCCAATTAAAGTTTGTGGCTGCC
ATTAGTAAGTGCCCCAACATCGTTCTGTACGGTGATGAGAACCAGATCCCGTTCATCAAC
AGGATAAAATGCTTCAATTGCAATAATGAGGTTCTCAAGTCTAGTGGGGTTGACGTGTTA
AACATCGATGGGTCATACCGTTGCCCAGGTGATGTTTGTTTTTACCTTTCATCCTTGAAG
AAAGTTACGGGTGAGAGGTGTTACCCTCTGGGGGTGAAGAAATTGAATGGTGAGAGGGGA
AATAGAAGTCTGTCAAGCACTCCTATCTTGTCTGTTGATGATGTTCCGACGTCGGGTTTC
GACGTTTATGTCACTTACACACAGATGGAGAAGAACATGTTGCAAGCCTCTCTCATCCGC
AGGAAATGCGCAAAAACCGTGTTGACGGTTCATCAGGTTCAAGGAAAGACCTATGGTAAT
GTGGCAGTGGTAAGAATCAAGCCGGCAGATGATCAAGTTTTCAATTCTTTGGGTCATCAT
ATTGTTGCCATCAGCCGGCATACAGAATCCATGAAATACTTCTGTCTATCTAGAAAGTTA
GATGACAGGTTGGGCAAAGCTATTAGCGCCATGGGTACTGTAAAGGATGAGTTATTGCGT
GGTGTAGAATGTTCCAATGGCCCACGCAATTTATATTACAGCGCCTAACGTCAAGTCCGC
AATGATTGCGCCACACTCCGCTGTCAGTCGGAGTCATTTGAATATTGTGAATCTCTTTCT
CGAGGAGGTAGTCAAGGGGAGCACGAGTCTAGAATTCTTTCACAGGGAAGACTGTGTTGA
ATTCGAAGACTTTGATGTGAACCTTGACAATGTACTTATTAGAGAGAGTGAACGTAAGGT
GGCAATAGCAAGCAATCCCGATGTTGTTCCAGTTATTCGCTCTCAAATTGGGAGCAAGAA
GCGTAATTCTTTAAGGAGCAACATCCTGACGTTTGAGGCGAGAAATTTTAATGCGGACAG
AGGTGTAGATATCTCGTGCGATGAGTACGTTTCTGATATACTCGTGGAAAACTTTTTCTC
GAAATTGATCGATGAATCTAAGTTAGCACAAGTACTCGTCGACTCGACTAGTGTGTCGGT
TCCTAAATTGGGTGATTGGATTGATTCGCGTGATGGCGGTAGATTCAAAGGGCTTGTCAA
CGACCTTAGTGTCCCACGGGACATCGAAGACAACCTGACGAATTTCCGTCTGATGGTCAA
ATCTGATGCTAAGCCCAAATTAGATGACTCCATAATATCCAAAGTTTCATCGGGTCAGAA
TATCGTCTACCACAAGAAGAAAATTAATGCCGTTTTCAGTAACGTATTTTTGCAGGTGGT
AGAAGCTTTGAGGTTCTGTCTGGTCCCGAACGTCATCTTGTATACGGGTATGAATACAGA
TGACTTTGCTAGTGAAGTCCAATCTCGTATAGGTCCGGATATCGATAATTATTTTTGTGG
GGAGTTGGACATTTCGAAGTATGATAAGTCTCAAGGCCCTCTTTTTAAGCAAATCGAAGA
GAAAATTCTCCGTCGTTTTGGGGTTGAGGCATCTGTTTTAGACAAGTGGTACGCAAGTGA
ATATGAATCATGCGTGACCACCGAGGATCGTGCTTTTCAAGCAGACATCGGCGCTCAACG
GAGATCTGGTGCATCCAATACATGGCTGGGTAATACTCTGATTAATATGTGCTTGCAGGC
TGCTTGCTCTAATTTTGAAGATTTCTCATGTATTGCGTTTGCAGGCGATGATTCTTTGAT
TTTATCTCGCCTTCCCGTCGCCAATGTCTATTCTGAAATTCAAGATATGTACGGTTTCGA
TGTGAAATTTATCCAACACGCGGCGCCGTATTTTTGTTCTAAATATCTTGTGAACAACGG
CGCCAATCTCGTTTTTGTCCCGGACCCGTACAAAGTGCTCGTCAAGCTCGGTAGGCTAGT
CTCAGATAAAGAGAAGCTCTGCCATGAAATTTTTATTAGTTTCTGTGATGCCGTTAAATA
TTTAAACAACGAAGTAGTAGTAAGTAAACTTGTTTATTATCATAGCATTAAGTATGGTCC
TGCTGCTTTCGCGTACGGTGCTTTTGCTAGCATCCATTGCATTTCTGCAAATTTCGCGCA
GTTTAAGCGTCTGTTTTACAGCCGCTCAGGACACGGTTTTTGTTTATCCCTTAATGATTG
ATTTTATTGAGTTTGTTGTGCGTTTGTTTGTTTTTGGTTTTCTTTTTCTTTTGTTTTTCG
GGTTTTACATTTCTGGACTGGTACGTTGTCGACGTCGTCGGCCTCCACCTCTTTTTTGAG
GGAGAAAAGAGACAATACCCGGTTGAGATACTCGTGATATCTCCGAGCTGCCACAACGTC
AATGTGGTTCTGTTCAGTCGAGCTGCCCCAACGTCAAAGGGGTGTTTTCGGTCCGACGGC
CGCCTTTATTGTAAAGGGAGAAAAGCGTCATCGTTTAACAATTTCGTGAATTGTTCGAGC
TGCCTCAACGTCAATGAGGTTTTGGGGAAACGTTAAGTGTTAACGTGAAACACTCATTTG
TGTACATAAACTAGTTGTGTAAATATTAGATTTTTTGAGCGTCATGGTTCTTTTCCATGC
GTGGTGGTGTAGCATCGATGTAAGTGTCGCTTTCCCGACCGTTGTAAGTCGTCGTTTTGA
ATCACGACGCGGTACGTTGTTCGCTGCCGCGTGACGTCGCGGGGCGTCGTGGTTCTTGGT
AGGGCGGGTTGACGTCGCGCTCTTTTGTACATAGTTGTATATATTTTCTTTTCTTTTTGT
TGTAAATAGTAGTTTAGGGTAATGTACATTAAAACGTAGTTATGTACGGGTACTATGCGT
CGATAGATATAAAGTCGTAAAATAAAAATGTTTAAGGGTTTAGTAACCGTTCTATTTTTG
TATATACTCGCCAGGGGAGACTGTAAGATAACACTACACAATTCATTGGCTGTGGATATG
ATTTGTAGTGGTGGAATAATCGCTCGTAGAGGATCTTCTGTCTTTTTGTCCGGCAACGGC
AGGTGTGCTGATGTCGTCAATGATGGGAATAGGACGTTGTTTGAATATAATGAACTTCCT
ATCAAGACATATGTTGATCTTTCTTATGTCGATGCGTGTACTTTTGCCGCTGAAATAGTA
ATCAACGGTGTCGTCATAGCAAAAAGCGATTGTCAATGCACCTATGATCGACCTATCTTA
AGTCCATGCACAATTCACAGGACGAACAATTTCTGTTGTTTAGAGAATTTTGGTACGGAC
GCTACTTGCGATATCGATACGGAGTATTATAAATTTATCAACTCGTGTAGTACCAGAGTT
TACAAGTACGCATACGACGATAAACTTGGATTGGTAATCGCAAATACGACTGATGATATT
GTGGCTAATATAGGCGGTGCTGAAAGCCCTGCAAATAACCATGAACACGAACCAGTTCAC
CTCGGCCATTCTAACGCTAACGTATGTTTGTGTTTGTGTTTTAATATTTATTTGCTTCTC
TTATTTTGTCATATTGCGTATAGTTAATAATTTAAGACTTAAAGATAACATATCACGGAG
AGGGGGATTGTGACATGGAAGTGGGTATTGATTTCGGTACGACATATTCGACCGTATGTT
ACGATTCAAATGGTGTAAGCGGATGTTTGCCGATAGCCGGTTCGGTTTTTGTCCCGACCG
TTGTTTTCATACCAGAGGGTAAGACTGAATATTACATCGGTAACGTAGCTCACGAGAGGG
CTACTTCGTTAAAGGGGCGGTTGTACGTAAATCTTAAGCGTTGGGTAGGAGCTACAAAGC
AAAACATAAATGTATTTCGTAGGAAATTAAAGAACGAACATGACGTGCAAGTTCACGGTG
ACTATGACGTACGCATCGGAGGTATAGGTGAAGGTACAGATCGATGTATTAGGGTGACGA
CTCTAATCTTTCTTTTTCTTAAAGCGCTAATTACAGAAGTGGAATCAGCTGTGAACAAAA
GAGTTGATGGGTTCGTATGTTCGGTACCGGCAGATTACAACTCGTTCAAACGTGGCTATT
TAGCTGTAGCCGCAGAAAAATTACAACGAAATGTACGGGCGCTAGTGAACGAACCGACGT
CCGCCGCACTTTTTTCGATGGCGCGAAGTGATCTTAAGGGAGATGTTGTCAGTGTCTTTG
ACTTTGGTGGTGGTACTTTTGACGTGTCGATTCTAGTACGCGTGGCTGATATCTATTGTG
TGATGTATTCGATCGGCGACAACTACTTAGGAGGCAGGGACGTTGATCGAGCGATAATAG
AAGTCGTTTATAATAAATTGAACGGAATGGTAGACAGAACGGATCTTCTTACCTCCATTC
AAGGAATTAAAGAGGATATTTCGTCCAGACCGGAATTGGAAGATCATCTTGTACAAAGCG
GTGGAAGAATATATGGTTTCAAACTCACTCACGAGGAACTCGCAGAGATCTCACTGCCGT
TTATTCAGCGTGCGATCTCCTTATTTACGTGTGGTTTAAAAACTCTAGGTAATCCTTCGA
CTGTGGTAGTACTTACAGGAGGTAGCAGTTCATTGCCCGGCGTCGATGGATTACTGGGGC
AAATACCTTGCGTAACGGACATATATTTTAGCAACAGAGATTATCGTATTTCTGTCGCCG
CAGGAGCGAAAGTTTACAGTGACATTCTTTGCGGGGGAAGTAGTATGAGGTTGATCGACA
CATTAACACACAGTCTCTCTGACGAGTTAAGTCATTTCACTCCAAAGTTGATTTTTCCTA
AAGGTTGCGTGGTCCCCAACAAAGTTTCTATAGATTTTGGTGTGTCGGGATCATCTATTC
CCTACGGCGTCATGGAAGGCGAAAGTAATATCTCTTGGCTAAATGAAATGACGTTTAAAG
GGATACATTCGCGAAGAAGTTCCGCGAGAAAATCGGATAAAGCTACATACGCGATAAGTA
TTGATGGTAGATTGTCTTTATCTGTCGATGGTGACACAGTGGAAAACATTATGAAAGCTT
CCGAAGTAGAGGATGAGTACGAGAGCTTCCAGTATCAAGACGGTCTTCAGGAAAGTTACG
ACAGGTATCTTAAAGATTACACATCTGATATAAGTGAGTTATACGATATTAAGCTAACAC
TAGAAGATTTAGAACAGAAAATCGATTCAGGGACTTTTAACGATCCGAAAGATTTGTTAC
AAAAATAACCATGCTGATCGAATATGAGTGGAGACTTGATGATACTTTGGATTATTTTTA
TGCGACAAAGAACAGGAGGAAAGTGTTCGAAGATATAATAGACGTCGTAGATTACGCCTT
AATGAATGAAAACCGAACAGGTGGTGAGTTATCATTACAAGCTGGGATGTTAGGTACGGT
TCGCGTGCAAAAGGCCGATATAAGAGGTATAACGGTCGAAACGATACAGGACAAAAACAC
AGCGCTAGCGATTATAATATTAGAGGTATGTGGCGCCGCCTCGAATTCAATATATTCGAG
TGGTATGTGTTATAACTATTATATGAACAGACATAACGTCTTAACAGAAAGGAAAGGTAG
TTTGGATGAACCAATAGATCACGGTAGCGACAAGTATTTTAACTTGACACCAACCGATCG
TTTGTCATGCGCAGATATAATGAGATATAGGGGAGAAATTTATTCTGAATTTTGTGTGCT
TGTCGGTTGTTACCTCGGAAGGGCGGTAACATATGATGACATCGGCGGAATTCACCGACT
TCCGGTTGTAGAGACGATGTTAAGTGTTGTCGATAATGCCCAGAAACTTGGAAAAACAAT
ACCCAGGTGTATAAAAACATATTGCGAAGATAGGTTGAAATACGATCGAAAAATCAATGA
TAAGTCGGTAAATAGTAAATATATACCAATGCGTGTGTTCGCTTCAGACATAACGAAGTT
ATTATCGAAACGCTTCGAGACGGTATCGAACAGTAGTCTGTATAACCAACTATTAGACCT
TTGTTACACGAGTCGTCCAAAAATTTATGACTATGAGCGCAGGTACCAATGGTATTTAAG
GGTGATGCACGAATTGTCGAATTCCTTTAAAACTTATTACGATTTGTCGTTCAGATCGGA
TAGGAAAAGGATTCGAAGCGACATGACGTTGCTTGATGGAGATAATTTGCACGATTTAGA
GAGTTACTTCGAAAGTAATATACAGACCAAAGACCTACGAACAATCGAAGAGAAAGAAGT
CGATTTACTTTACAAGGTCGAACAAACTTTGTTGCGTTATCATGACAAAATTGATTCGGC
CGAATTGCCTATTGTATATGTCATATCCGCATATCTAATATATTTTTCAATATATTCGAC
CTGTATGAAGAGAGTAGAACGTCACAAACGGAAGTTTGTTGTGGATTTTGAGGGGAGAAT
AGTGATTATAAAACCTCTGGAGGCTATAACGTATGCGAGTATGGTGTCAAGGACGACTAA
CTGCATTAGGTTGTGGGCCAGAAATTATGCCGCTCTAACGTTTTGGTTAAGAAAAACCAA
CAATCTTCAAACGAATGTATGGAACAAATTTCGCGACGTGCCACAATATTTGTGTTTCGA
TACAGTCAACTTCGTTCCTACGGAAATGATGGACTTAAGGGAGAATATCGCCGTTAGTGT
CATCTCCAAGTGGATTAAATGTAACAACAATCCTAGAAGAGGAAAGTTTCTTTTCGAATT
CAGTGATGCGAAATAATAGACGCATTGAGAAAACCATCGTACGATAGACGCAAATATTAT
TCAAAATGGGCATTGTTAAAAATAGAGTTATAAGGTTGAATACTCAACCAGGATCATTAT
TTAAGACGCCACGTGATGTGGACGTTATACTCAATAGTGGTTGTGAAGACGTTAGAGCCG
TATCTGGAAGTTCAGACGAGGCATTGGGGATAGTAGCGAAAGTAGCGTACAGGACACCTT
TGGATGTTTTTACAAACCAAGTGGTACACTTGACAAGCGACCCAAAAACTGAATATCGGA
CGCCCGAGGGCGTACCCGTTGTTTTAAAGGATAATGTAGTAGTGGTAAGACCAGCAGTTA
GCACTGACTCGACTCTACCCGTATTAAGCACGAGTGCGTATACGGTTTCTACTGATAAAA
CGAGAGAGCATGGAAAGAATAGAGAAGATTATACAAACGTAAGCAGACAAAATCAAGAGA
ATTTAGGGCGGGGATTCAAGACTACAACAGACATAACCGAAATATTTAACAATCCGAATA
TGTCTATAGCTTTGGACTTAAATGCTTTGCAAGCGGGAGCGCCGAAAATCAATAGTCAAC
CCGGTGTGGTATCCACGGATCATGCTATTGAAGCATCTAACGCTTTGAGAGAGCTATGTC
GACAGATTACAAAAAGTAATGGATCTGATAAACTGACCCCTTTCTTATTGGGATCATTGC
AGTTAGCTCTCACATATTCAACTGTCAGAGAGGCGAGTTACAATGATGCTAGCGCCGTTA
CGTTAGCGACACCGGAAGCAGAGGTGTTTAAGTACGGCGATCTAAAGACCACTCTGTACA
ACGTGTTGGAAGTCAAGGGGTATGAAAACTCGATGAGGCAATACTTACGTTTGTTTTCAC
TGACGACAAGTCATGCGATAGCTAATGGTAAGTTGCAACCTAACGAAAAAGTATCCATGC
AACATGGTGTTACAAAGAAATGGTTGCCATACACATTCGACTTCATGAGACCAAACTACT
CGTATGTGAACAATAACGCTGTGTATGCGTGGCAGTTGGCTCAAGAAACAGCGTTCAAAA
GGAAGCAGAAAAGCAATCAACAAGAGGTACACAATACGACTGAATTGAGTAGAGCGATCG
AGTAATGGGTTCAAGATTTAAAATACCCGATCTTCAAGTGAGTTCGGATCTAGTAAACGA
CGGTAAAATATACGCGGAATTATATGACGATCCGAAAGCACTCGAGAGATACTTGTCTCT
CGACAGTAATGATGGAACGGTCTTTATTGGTAAAGCGCAATCACAAAATATGATAAGCCG
AAATCTTTCGTTAACTATCGTGGTTTCGAATCTCATCTCGGAAGGTACGGGTTACATCGA
GATAAAATTCGTTAACGGAAAAAATAACTATTCGTTTAGTTTTATAATCATGTGTGGTGG
TGCGTATGAAGGTAATTATTACGTAGGTTTAGTAAGAAAGAGGGGAGTAGAGCGAGAGAT
CAACCAACTCAATGATATGAATGGTAAATGGTCGACAATTCAACTGGGTACATTGATAAC
GATAGAGAAAGGCATTGCCAATCTTATAGTAAACAAAAACAACGTGTTGACGATCAAAGA
CGAAGAAATTGAAGATATCGCGTACGATTGTCAAATATATAGAGGGAGAATATGTGAACG
AAAATTGGCACTAGAAAAATATTATGATCATGCATCCAGTGTGAAAGAGTATAAATTCTC
ATATACAAATACGAGATCTCTTATGTTTGCGGTGAGATTCGCTGACGCTATCGTGAAACC
GGTCAATGCCTGTCTGGATGATGACGAGACACGTATAAGAAAGCATTACGCGGATTATTT
TGTCTTCGACCGACCGCCGGTCATCACTAAACCAGTGAGGAAAACAAACACGGAGAACCA
AGAGGACGGAGGAAAAATTTTTGAAGAAGAGAAGAAAAACCTTACTTCGTCAAAAATAAG
CGCACGAAGAGAACGCGAAGAGATCGTTCATCTAGAGGACGCGGCGGTTGAGATCGCTAG
CTTCGATGAGTTGGTCGACGGTAGTGAGTTACCGAGAGTGTTAGCAAAGACCAAACCGGT
CGGTTTCGAAATATTAGATTTCGAACCACCGCAATTGGTGTCCGTGAGCGACGCGAAGAA
GATAAATGGACGACTATCACAATTTATGGCTGACAAACAATTAAGCATCGGTAGTGAAGC
GATAAAATATTTTTGTATAATATTGATACAGGCATGTCTCACGTATAGTACTTGTAAGAG
TAAGCCAAGTCGTCGTTGTCGATCTGTGACAGGAAACATGTTAGACAAAAACAACACATT
AATATCGTTCACTCTCGACTATGACGAAGTCATAGAGAGATGTATGTCCTTGGGCGATTT
AGATTATGATAATGTGTTGCGAAAATACATGCGATATTATTCAGCAACCACAATAGCATT
GCTCAAAAATGGAGTGTGTAAACCAAATTATTACACTGCAGCTAGGCACGGTGTCATTAA
AGCTTATATAAATTATTGTTTCGATTTTTCTTTGTACGACGCTCGATACGGGACTAGAGA
TATAGGGTTAGCACAGTATTTGAGCAGGAAGACGGCGGTAGCTTTGAAGAAGGACGAAAG
AGAAACACGCGAGTTATATAACACAAGTCAACTAGGATGGCAGTGACTCCGGATAGGGGA
GTAACTTCTCATCGCGACGACCCTATTACCATGGGAAAAATGGTGATGATAACAAATGTA
GTTAACATATTGTTAACGATACTTAAAATCATAGCTGTATTAATGTCAGCGTCTACCGCG
ATGATGGTAGCGTTATTTGATAGCGTCATGGATATACTGAGTGGTTTTTCGAGTCAGATA
TTAGTTGGTAAGTTCGGTAATCCTTCACAAAAATATTACGACGTGTTTGGAATAGATCAC
GTATGTGCGGTGAACTATCTAATAACCGCCTCGATATTCATTACTGGAAATGTGTTTCTC
ATTTTCGAGAATGTTTCTAGCATAATAAACAAAACGGGACTAAGTGAAATTAAAGGGAGG
TATACAGTAAATTGGTATACGTGCTTAGCTGTATCACTAATCACCGTAGTATCAAAATTT
ATTCTATTCTTAATTATGTATTCTTCGAAGCATGCCGACGAAAGAATGTTGGCACAAGAT
CATATCGTAGACGTTATCGTGAACAGTTCAACAGTAATATTAATAGCCACATATGGTAAA
TTATCAAGTATCATGGATGGCGTGGTGGGGTTACAACTGTGCGTGTTTACCGGTAGCATT
TGGATATACTTATTATACGAAAACATTAAACCAAGTTTACTGATAGGCAAATTGGTAACT
CAAGAAGGCGCGGATAGAGTAATTCATCTAAAGCGTGATCATCGAGTCGTAGTCTCGAGG
AATAATAGTCCATTAGTTCTGTTGAGACATCTGTATGGATCTCCAACCGATAGCATTACA
ACTGACCCCGACGGCGAACAAGCCGACGGTGCGCGTAATATATAGGTTTGACACCGCTTG
TACTTTAGCGTATGAAGATATTAACAGCAAGAAAAAGCCATTTGGATTAGTAGATCACTT
AATAACTATACCGCGGTATTTCTTCACGGATATATTTGTATGTAATAGTGAAAGATTTCT
GAAAACACTAGTAAACATGATGATCGAGAGCGAACAGTATAGAGGTTACATAGCTAATAT
CATGGATGGGACGGATTGCATGATCTATGGTGCCGCTCTGGTCGATGGTATTAGTCAGAA
TGATAGATTGATTTTTCTTAAGGAGCCCAACTACAAAAATCTATTGAAGGGCGCTGAGGC
CAACTTCATAAACGCGAATTTGAGCAGATTAAATAGTTTACATGGACCATGCCGCGATGT
AGAGGACAAAGTCCGACGAAAGAATCACGTATTAGGATTACTAAAAGAAAATTTTAGGAA
AGATAAAGAGCCTCTTATGCGCGATTATCACTTGTACACTACTATTACCAAGAGATTGGG
TGAATCGGATTTGGTCGATGACAAGTATCTTCTCGTTGAAAACGAAATAGATAAAAATTT
TACGAAAGTCTTAAAGGACCTGTACGTAAACGTGTCGGATAATATAAGCAGTATTAAAGA
TAAAGACGTGTTTACCTCATTAATGGAACCAGATCTCATATAATGGGAAATATTCTTTCA
TATGACTACGCTGGCGATCGCGAGATGAATTGGTATCACGAACGCGAGATACCGCAAGAA
TTTTACGTGAATTACCAACGATGTGCTATGGATTATCCTCACGACTCGATAAAAGCCTTG
TCGGAAATTAACTATAAATTGATACGGAATGAAGGCGCGCTATGTGATTATGGTAATAGA
CGAAACTCGTTTATAGTACAACGTTATGACAATTACGCGAACGAATTGGTTGATAAACAT
CAACGAACCTTAGAGGAAACGTATAAGAAACATAAACGTCGTAAAGACAAATTGTGTAGT
TTATACAGATGTTTTTACGCTTAACTCCCAGTGGAGATAGGCAATTACAAAGCAATTAAC
ATCGAAACAATTTACGTTAACTTTAATATTATCGATCAGCGAATTAAATTCAAACGAGAA
AATGTATCATTTATCAGCTACGGTTGTACCGAGCCAATCTGTTACGACCTATGATGTAAA
ATTTATGAATAGGAGTGTGAAAGCGGTAGTTACCGCGGAGCCTGGAGCTGTTAACAAGTG
GCTAGCCAATAGCAAATACGGCAAGGCAAAAGCCAATGAGGATATGATATATGGAATAGA
TGCGGAGTGGGTAACGACCAATTCTGGTCGTAGCAAAGTCTGCGTACTACAAATAGCCAA
CGAGACAGGATGTCTTATCTACCAGATAGGGAACGCGGAAATAATACCGCGATCTCTTTA
TAAATTCTTCTTACATCCTAACAACATTTACGCGGGCGTCGCGGTCGCTGAAGATTTCAG
CAAACTTTACACCGACTACAATATAGTCAACAATGGTATGGTGGTGGATTTACGTGACTT
GGCTGTGTCTCGTATGATGAGTACTAAATATAAGTGGTATGGTCTGAAAAGATTAACCGA
AGATTTTTGCGGTTACACTCTTCCAAAGGATAAGAGAGTAACGCTATCGAACTGGGCGGC
ATTTGTCCTAAATGCGGAACAGGTGACGTACGCGACATTAGACGCGCTGGCGTCTTTTGA
AAATTACGTGGAGATAGAGTATAACGCTAAGTTAATGCGTGAGTACGCTATTCCAGGGGA
TGCACACATGTGCGATGACGTGTGTGGAATCGGTATATGCGATAATAACGAAATCGCGAT
GCGGCCGCATTAAGCCGTATTTTAAAGAGACGATAAAATCGTCATAAATTAAATATTAAA
AATTTTTATGATAATTAAGGAATGTTTTAATATGATTATAATAATATAAAAATCGGGGGT
GTGACTATAGTCCTTACCGAGCGGTTCGTACACTGTTACGAATAGACTCCTCAAGATGAC
TTGAGGGGAAAATCCGC
>Citrus_associated_ampelovirus_1_isolate_YS31-1
GTATTTTACCGGACTAGTAGGGATCGAAGCCCCGGTGAACACCACAACCCCCACCCGCAA
TACTCTGCAATTCATTTTGCTCCCCGACGTTTTGCTGGTTTTCTCAAAACCTGCTCCCTA
CCGATTGCTTCTGCGATCATTTTCCTTGCAGTTCTTTTTCTTGTTTCTTTTTCTTTGTTT
ATTTTATTTAAATTCTCTCACACCCTTCACTCTATCCAGTCGATTGCTTTTGTAATCTTC
TTTCCTGCTTATTTCTTTTATATTATAGTTTTTCTATTTTTATATTATTATATCCTCTTC
AACCCCTAACTCATCTTAGTTTAATACATTTGTATTTTTCTTTCCTATAATTTCTTTTTT
AAAATTATTTCTATTGTTATTATTATATCTATTTATCTTACTCATCACTCCATCCCTGAC
GATTTCTTCCGAGATCATCTTTTCCTTACCTGTTTTATTTATAAAAATTTTTAATAATCC
AGTATTATTTATATTATATTGTAGACTTTTCACCTTTAAACTGATATTCTAGATATAATT
TTTCCTTATTTTTAAATCCTTAGTATTTATAGTTATATTATGTGTTGTTTATTTGATGTA
TTGATAGTTACTTTAGCTGTAGTTATTTATAAGTTTATCTTTTCCTAAGTTCTTTAGTGC
CTCCATAGTTTTCTTTTTAAAAATATGTTTTCTTCTTTTAGTTATTTCATAGCAACGCGT
AGTCTTTTTAGATTCGCGGTTTTCCTTTATTTATATGTTTTATTTCTGAACTGAACGTAT
TGTATCCCTTTTTCTTTTTATTATTTATCCGATCTGTAAGGGGCTTTGGTTATCCCATAT
TCCCTTTTTCTTTCTTTGCTTTCTTTTAAGGCAAGACTAAGCCTTCTCCCCCCCAGGAAG
TCTCCGTGATCTGGGTTTTCTTTTCTTCTATCCTCTTATCTTCTTCTGATGGCTCCTATT
ACCACAGCCGACGTAGCCAATTCCTTGTCTAAGGAGGCTATGCTGGCTGAGCCCCTTAAA
AATTACTTAAACCGCTGCACTTTCAATGTCGGAAGTGAACTCGCCGGACATGTTGACGGC
GAGCTTCGACAGATGTTGCTGGAGAAAGACGCAACGCTCAAATCTAAGCGTCAGGTTCTC
GTTTCTGTTTCCTTATCTACGGAGCAGAAGTCGCGACTGGAGGAGTACTTTCCTGAGTTG
TACCTTAAATTCAAGGACTCCAGTCATTCCGACCATCCCTTCGCTAACGCCATGCGTGCT
TGCCTTAACGCTTACTATGTCAGTTTGCTGCGAGGTGATCACATCATTGATGTGGGTGGT
TCTCTTTCTTCCCATCTGAGTTGTTGCAACAAAAATGTTCATATTTGCAACCCCATACTC
AATGGTAAGGATGTTGCACGTCGGTTTTCTGAGGCGTCAACTATCAAGAATTTAGCCGCC
GATCCTGAGCGCGCTGCGGATCTTGCTTTCCGCGTTTCTCTTGAGTCATGTACGACTTGC
GAGAAACCCATGCACAAATGTAATTTCTCGGCTACTAATGCTATGTGCGTGGATGTTTAT
GACATGTCTTTAAGGTATATCGTCGATGCCATGCACGACCGTGATATACATAGACTTGTC
TTTGCTGCTATGTTGCCCGTAGAGCTCCTGGAGCCTCGGGGTGAGGTTATGTTGCGCGAC
ACGAACACTGTTGTTCGTTGGTCTGAGCGCACTTTTGGTCGGAGTACTGCTGAATATTTC
ATTCAGGGTACTGGTGAGTGTTATAGTCACTCACTTGATGATCTGCGCGGTTTTCTGAGC
GCAGGTAAGGTCGTTTCGAAAAACGGTGGCATTTTCCACGTTATGTTCGACGGCAATCGT
GGCGACTACAAATTGTTCACGATTATCCGCGTCGGCACTGATAAGCCCCTTTTTTCGACG
TTGCGGAGGTATCCGTCCACTCTAAATGGGATGTATAAAGTTTCCATCCCTGTGGATTTG
CGTAATAGCTACGAGATTAAGGATCTGTATCTCGATGAAGACTTCGTAGCACGCGTGAAG
TCGTATCTTGTTAATACGACGTCGAGCACTAATGATCGAAATTACGAATATACTATGTCG
TGCTTGAGATCGCAAAAGACGCACCTGATTGTCGGCTCTAGAGTCGTTCATTCAAAGGTC
GAGTTAGACCCGAATGAGCTTCCCATTGTTGCCGCGACTTTTTTGCGTGACGCCGTCGGA
TCTCGTCGTAGGGCTATCGAGGTGGCCAATATTGCTGGCCTCGATGATTGGAGTTTTTGG
AGATGGATCAAATTTATCGTGAACAAGTTTTTATCCATCTTTTCAGGTTGTATCAAGACC
TTCATATTCTTCTTGCTGAGGGTCTTTAATTCTGATTATTATAACTTTTTAGCGGCTTTA
AGGAAACCGCTCGAACGTGTTGAAGAGCAGGTGGAGGTCACGCTCACACAATCTACCGTC
TTCCTAACCGAAGATGATGATCTTGTGGACCATGAGGGGTCGTACAAACGTGTCGTGGAG
ACGGCGAAGAAGGACGCCGTTTTGAAAAGCGCGGCGAAATTGGAAGAGCTCTTCCGCGAC
GCGGTTGCGTCGCAGATCACTGTTGAGAAGCTCATTGAGGGGCTCAAAGATGAGGAGAAC
GTTGTTGATTCGTTGAAACATATGTGGCGTAATATCGCCAAGAACAACAACAAGGTAACG
GCGCAAGAAGTTAATGCCGTTGAGATAGACAATATAATCAAAGATCCCGCCTGTAGGGAT
AAGATGTTGAAGGAGAGAACCCTTGCTGAAGGTTTCTGTTTGGAGGATCTGCGTGAAATA
GAGAGACTTCTCGATGGGAATAATTGCGTACCCAAAGTTGAGCCAATAAGACGCTCACCG
ATGGAATTGGGTATTACACCTAAGGTCGAGGAGACATTAACCTCAAGCGTCAAGGATATT
AAGTCGAAGAAATCTATCCGTGACGGTAAACGCACCGTTGACACCGCGTCGAAGCCTAAC
GCTAGCCTATTGTCTGACATCAAGAGACATTCTAAGTCTCTGAGATTGAGGGACGACGGT
GCCAGCTCTTCAGGCGCGGTTTTTGATGAGGATAAGAACCGTAAGATTTGTGCGTTTAAT
GATACTCGCGCTGGTGACAAGACCCACAATGATTTGGTGGCTTGTTCTGACGCAGCTCTG
GCTGGTCGCACTCCTGTCGTTCGTAAACTCTGCGAGGCCGCTCCTGCTATCGTGCCCGTT
GTTGATGTTGCGCCAGTCGTCGCGCCTGTTTGCGAGGCTACAACTGTTTTAGCTCCCGCC
TCTGTTCCTATGCCTGACGTTCCCTTAAGCCTCGTTGATGAAGATGATTTCGATGATGAC
ACCAATGGTGTTATTGAAGATTTCTTTCGTCAATGTTCCTCAGGCACATCGGATTTACCT
TCTGTGGGTATTTCTTCCGGGTCTCTTGATGATTTTCTCCCGGAGTTCGCTTTAGATGAG
TCGCCGGAGACCGTTGCTTCTCCAGCCGCTATTAGGACTGTTCCTGCTGTTTGTAGGCCT
CCTTTAGCCGCTTTGGCTCGTGATGATAAGCGTGACGATGATGGTTGTGCTTCTGTGGCA
CGGCTTGAGTGCGCCCCTTCAAAGGTTAACACTTCTGTGTGTTTTCCTTCTACTGTTCCC
GTCGCCACTGATACTTCTTCTTGTGACGGGGATGTTAGCGAGGTTGTCTCCTCTGACGAT
TGCTCAAGTGACACTGTTAGGGAATCCTCATCTAACTCCGACGATTCGGATGGTGATGGT
GACTCTTTCTGTTTACCTCGCGCTACTGAAGGTTTGATTTCGGGGGGGTATGAGAAGGCC
GCTGATAAGAAACTTTTGAAGTATTTGAGGCCTGAGCATAAAATGGACACACTAAAAATT
TTTAAGAAGTGTCTCCTCTCGAATTGTGACTGGGCTGTGGCCAAAGATCCAATTTTTGCC
ATGCGTAGGATGTCCGCCTGCCCCAGTAGGAGTTTGCCTGCCGAATTTCGTGACAAGGCA
GGTGTGGAGTATATGTTACACGCGTCCGTTTCTTGCTATGACCTCTATGCTAAATATCTG
AAGCTTTGTGGTCAAGTTAAACGCGTGTTTCGCACTGGTGATATATGTCAGGAGACAAAA
GACTCGTTTCGGAGTTTGAATGTCTTCAGGAAATTACAAGAGAAGATCTTTATCGATGGC
GAGGCTGTTTCGCCGCAGTGCGCCTTCGCGGTTTTTGACATTGAAGAGCAAAGATTTATA
ACCGCGGAGGATATGAAGAATTCGAGCACGAAAGGAAAGTACTATGCCTGTTGTGATGAT
CTCTTCAAGGGAATAAACTTCAGGATTTTACGTGCTCTTGTTAGGTTTGCGGGGACTTGC
GACGTCGACCTGGTTTTCGACGAGAAGAAAGTCTCTTTGGAGAACACACCTCCTGGAGGT
GGAAAAACGACGAGGTTAGTTGCTGAGTATTTGAAGAACCCCGTCGGCTGTTTGATTGTC
ACGGCTAATTCTGGAAGTGCCGCTGACATTAACTCAGAGATTGCCAAGAAACGAAAAAGA
CAAAAGCAGAAGATCGCTCGCACTGCTGACAGTAGGCTAATCAACTGGGTTTCGCAGCAC
AAGATGAATGTTCTAAGGGTCGATGAATGCTTCTTAATGCATTATGGCCAATTAAAGTTT
GTGGCTGCCATTAGTAAGTGCCCCAACATCGTTCTGTACGGTGATGAGAACCAGATCCCG
TTCATCAACAGGATAAAATGCTTCAATTGCAATAATGAGGTTCTCAAGTCTAGTGGGGTT
GACGTGTTAAACATCGATGGGTCATACCGTTGCCCAGGTGATGTTTGTTTTTACCTTTCA
TCCTTGAAGAAAGTTACGGGTGAGAGGTGTTACCCTCTGGGGGTGAAGAAATTGAATGGT
GAGAGGGGGAATAGAAGTTTGTCAAGCACTCCTATCTTGTCTGTTGATGATGTTCCGACG
TCGGGTTTCGACGTTTATGTCACTTACACACAGATGGAGAAGAACATGTTGCAAGCCTCT
CTCATCCGCAGAAAATGCGCAAAAACCGTGTTGACGGTTCATCAGGTTCAAGGAAAGACC
TATGGTAATGTGGCAGTGGTAAGAATCAAGCCGGCAGATGATCAAGTTTTCAATTCTTTG
GGTCATCATATTGTTGCTATCAGCCGGCATACAGAATCCATGAAATACTTCTGTCTATCT
AGGAAGTTAGATGACAGGTTGGGCAAAGCTATTAGCGCCATGGGTACTGTGAAGGATGAG
TTATTGCGTGGTGTAGAATGTTCCAATGGCCCACGCAATTTATATTACAGCGCCTAACGT
CAAGTCCGCTATGATTGCGCCACACTCCGCTGTCAGTCGGAGTCATTTGAATATTGTGAA
TCTCTTTCTCGAGGAAGTAGTCAAGGGGAGCACGAGTCTAGAATTCTTTCACAGGGAAGA
CTGTGTTGAATTCGAAGACTTTGATGTGAACCTTGACAATGTACTTATTAGAGAGAGTGA
ACGTAAGGTGGCAATTGCAAGCAATCCCGATGTTGTTCCAGTTATTCGCTCTCAAATTGG
GAGCAAGAAGCGTAATTCTTTAAGGAGCAACATCCTGACGTTTGAGGCGAGAAATTTTAA
TGCGGACAGAGGTGTAGATATCTCGTGCGATGAGTACGTTTCTGATATACTCGTGGAAAA
CTTTTTCTCGAAATTGATCGATGAATCTAAGTTAGCACAAGTACTCGTCGACTCGACTAG
TGTGTCGGTTCCTAAATTGGGTGATTGGATTGATTCGCGTGATGGCGGTAGATTCAAAGG
GCTTGTCAACGACCTTAGTGTCCCACGGGACATCGAAGACAACCTGACGAATTTCCGCCT
GATGGTCAAATCTGATGCTAAGCCCAAATTAGATGACTCCATAATATCCAAAGTTTCATC
GGGTCAGAATATCGTCTACCACAAGAAGAAAATTAATGCCGTTTTCAGTAACGTATTTTT
GCAGGTGGTAGAAGCTTTGAGGTTCTGTCTGGTCCCGAACGTCATCTTGTATACGGGTAT
GAATACAGATGACTTTGCTAGTGAAGTCCAATCTCGTATAGGTCCGGATATCGATAATTA
TTTTTGTGGGGAGTTGGACATTTCGAAGTATGATAAGTCTCAAGGCCCTCTTTTTAAGCA
AATCGAGGAGAAAATTCTCCGTCGTTTTGGGGTTGAGGCATCTGTTTTAGACAAGTGGTA
CGCAAGTGAATATGAATCATGCGTGACCACCGAGGATCGTGCTTTTCAAGCAGACATCGG
CGCTCAACGGAGATCTGGTGCATCCAATACATGGCTGGGTAATACTCTGATTAATATGTG
CTTGCAGGCTGCTTGCTCTAATTTTGAAGATTTCTCATGTATTGCGTTTGCAGGCGATGA
TTCTTTGATTTTATCTCGCCTTCCCGTCGCCAATGTCTATTCTGAGATTCAAGATATGTA
CGGTTTCGATGTGAAATTTATCCAACACGCGGCGCCGTATTTTTGTTCTAAATATCTTGT
GAACAACGGCGCCAATCTCGTTTTTGTCCCGGATCCGTACAAAGTGCTCGTCAAGCTCGG
TAGGCTAGTCTCAGATAAAGAGAAGCTCTGCCATGAAATTTTTATTAGTTTCTGTGATGC
CGTTAAATATTTAAACAACGAAGTAGTAGTAAGTAAACTTGTTTATTATCATAGCATTAA
GTATGGTCCTGCTGCTTTCGCGTACGGTGCTTTTGCTAGCATCCATTGCATTTCTGCAAA
TTTCGCGCAGTTTAAGCGTCTGTTTTACAGCCGCTCAGGACACGGTTTTTGTTTATCCCT
TAATGATTGATTTTATTGAGTTTGTTGTGCGTTTGTTTGTTTTGGGTTTTCTTTTTCTTT
TGTTTTTCCGGTTTTACATTTCTGGACTGGTACGTTGTCGACGTCGTCGGCCTCCACCTC
TTTTTTGAGGGAGAAAAGGGACAATACCCGGTTGAGATACTCGTGATATCTCCGAGCTGC
CACAACGTTAATGTGGTTCTGTTCAGTCGAGCTGCCCCAACGTCAAAGGGGTGTTTTCGG
TCCGACGGCCGCCTTTATTGTAAAGGGAGAAAAGCGTCATCGTTTAACAATTTCGTGAAT
TGTTCGAGCTGCCTCAACGTCAATGAGGTTTTGGGGAAACGTTAAGTGTTAACGTGAAAC
ACTCATTTGTGTACATAAACTAGTTTTGTAGATATTAGATTTTTTGAGCGTCATGGTTCT
TTTCCATGCGTGGTGGTGTAGCATCGATGTAAGTGTCGCTTTCCCGACCGTTGTAAGTCG
TCGTTTTGAACCACGACGCGGTACGTTGTTCGCTGCCGCGTGACGTCGCGGGGCGTCGTG
GTTCTTGGTAGGGCGGGTTGACGTCGCGCTCTTTTGTACATAGTTGTATATATTTTCTTT
TCTTTTTGTTGTAAATAGTAGTTTAGGGTAATGTACATTAAAACGTAGTTATGTACGGGT
ACTATGCGTCGATAGATATAAAGTCGTAAAAATAAAATGTTTAAGGGTTTAGTAACCGTT
CTATTTTTGTATATACTCGCCAGGGGAGACTGTAAGATAACACTACACAATTCATTAGCT
GTGGATATGGTTTGTAGTGGTGGAATAATCGCTCGTAGAGGATCTTCTGTCTTTTTGTCC
GGCAACGGCAGGTGTGCTGATGTCGTCAATGATGGGAATAGGACGTTGTTTGAATACAAT
GAACTTCCTATCAAGACATATGTTGATCTTTCTTATGTCGATGCGTGTACTTTTGCCGCT
GAAATAGTAATCAACGGTGTCGTCATAGCAAAAAGCGATTGTCAATGCACCTATGATCGA
CCTATCTTAAGTCCATGCACAATTCACAGGACGAACAATTTCTGTTGTTTAGAGAATTTT
GGTACGGACACTACTTGCGATATCGATACGGAGTATTATAAATTTATCAACTCGTGTAGT
ACCAGAGTTTACAAGTACGCGTACGACGATAAACTTGGATTGGTAATCGCAAATACGACT
GATGATATTGTGGCTAATATAGGCGGTGCTGAAAGCCCTGCAAATAACCATGAACACGAA
CCAGTTCACCTCGGCCATTCTAACGCTAACGTATGTTTGCGTTTGTGTTTTAATATTTAT
TTGCTTCTCTTACTTTGTCATATTGCGTATAGTTAATAATTTGAGACTTAAAGATAATAT
ACCACTAAGAGGGGGATTGTGATATGGAGGTAGGCATTGACTTCGGCACGACGTATTCTA
CTATATGTTACGATTCAAGTGGTATAAACGGATGTCTACCAATAGCCGGTTCAGTATTCG
TCCCGACTGTCGTTTTTATACCAGAGGGTAAGACTGAATATTACATCGGTAACGTAGCAC
ACGAGAGGGCTACTTCGTTAAAGGGGCGGTTGTACGTAAATCTTAAGCGTTGGGTAGGAG
CTACGAAGCAAAACATAAATGTATTTCGTAGGAAATTAAAGAACGAACATGACGTGCAAG
TTCACGGTGACTATGATGTACGCATCGGAGGTATAGGTGAAGGTACAGATCGATGTATTA
GGGTGACGACTCTAATCTTTCTTTTTCTTAAAGCGCTAATTATAGAAGTGGAATCAGCTG
TGAACAAAAGAGTTGATGGGTTCGTATGTTCGGTACCGGCAGATTACAACTCGTTCAAAC
GTGGCTATTTAGCTGTAGCCGCAGAAAAATTACAACGAAATATACGGGCGCTAGTGAACG
AGCCGACGTCCGCCGCACTTTTCTCGATGGCGCGAAGTGATCTTAAGGGAGATGTTGTCA
GTGTCTTTGACTTTGGTGGTGGTACTTTTGATGTGTCGATTCTAGTACGCGTGGCTGATA
TCTATTGTGTGATGTATTCGATCGGCGACAACTACTTAGGAGGCAGGGACGTTGATCGAG
CGATAATAGAAGTCGTTTATAATAAATTGAACGGAATGGTAGACAGAACGGATCTTCTTA
CCTCCATTCAAGGAATTAAAGAGGATATTTCATCCAGACCGGAATTGGAAGATCATCTTG
TACAAAGCGGTGGAAGAATATATAGTTTCAAACTCACTCACGAGGAACTCGCAGAGATCT
CACTGCCGTTTATTCAGCGTGCGATCTCCTTATTTACATGTGGTTTAAAAACTCTAGGTA
ATCCTTCGACTGTGGTAGTACTTACAGGAGGTAGCAGTTCATTGCCCGGCGTCGATGGAT
TACTGAGGCAAATACCTTGCGTAACGGACATTTATTTTAGCAACAGAGATTATCGTATTT
CTGTCGCCGCAGGAGCGAAAGTTTACAGTGACATTCTTTGCGGGGGAAGTAGTATGAGGT
TGATCGACACATTAACACACAGTCTTTCTGACGAGTTAAGTCATTTCACACCAAAGTTGA
TTTTTCCTAAAGGTTGCGTGGTCCCTAACAAAATTTCTATAGATTTTGGTGTGTCGGGAT
CATCTATTCCCTACGGCGTCATGGAAGGCGAAAGTAATGTCTCTTGGCTAAATGAAATGA
CGTTTAAAGGGATACATTCGCGAAGAAGTTCCGCGAGAAAATCGGATAAAGCTACATACG
CGATAAGTATTGATGGTAGATTGTCTTTATCTGTCGATGGTGACACAGTGGAAAACATTA
TGAAAGCTTCCGAAGTAGAGGATGAGTACGAGAGCTTCCAGTATCAAGACGGTCTTCAGG
AAAGTTACGACAGGTATCTTAAAGATTACACATCTGATATAAGTGAGTTATACGATATTA
AGCTAACACTAGAAGATTTAGAACAGAAAATCGATTCAGGGACTTTTAACGATCCGAAAG
ATTTGTTGCAAAAATAACCATGCTGATCGAATATGAGTCGAGACTTGATGATACTTTGGA
TTATTTTTATGCAACAAAGAACAGGAGGAAAGTGTTCGAAGATATAATAGACGTCGTAGG
TTACGCCTTAATGAATGAAAACCGAACAGGTGGTGAGTTATCATTACAAGCTGGGATGTT
AGGTACGGTTCGCGTACAAAAGGCTGATATAAGAGGTATAACGGTCGAAACGATACAGGA
CAAAAACACAGCGCTAGCGATTATAATATTAGAGGTATGTGGCGCCACCTCGAATTCAAT
ATATTCGAGTGGTATGTGTTATAACTATTATATGAACAGACATACCGTCTTAACAGAAAG
GAAAGGTAGTTTGGATGAACCAATAGATCACGGTAGTGACAAGTATTTTAACTTGACACC
AACCGATCGTTTGTCATGCGCAGATATAATGAAACATAGGGGAGAAATTTATTCTGAATT
TTGTGTGCTTGTCGGTTGTTACCTCGGAAGGGCGGTAACATATGATGACATCGGCGGAAT
TCACCGACTTCCGGTTGTAGAGACGACGTTAAGTGTTGTCGATAATGCCCAGAAACTTGG
AAAAACAATACCCAGGTGTATAAAAACATATTGCGAAGATAGGTTGAAATACGATCGAAA
AATCAATGATAAATCGGTAAATAGTAAATATATACCAATGCGTGTGTTCGCTTCAGACAT
AACGAAGTTATTATCGAAACGCTTCGAGACGGTATCGAACAGTAGTCTGTATAACCAACT
ATTAGACCTTTGTCACACGAGTCGTCCAAAAATTTATGACTATGAGCGCAGGTACCAATG
GTATTTAAGGGTGATGCACGAATTGTCGAATTCCTTTAAAGCTTATTACGATTTGTCGTT
CAGATCCGATAGGAAAAGGATTCGAAGCGACATGACGTTGCTTGATGGAGATAATTTGCA
CGATTTAGAGAGTTACTTCGAAAGTAATATACAGACCAAAGACCTACGAACAATCGAAGA
GAAAGAAGTCGATTTACTTTACAAGGTCGAACAAACTTTGTTGCGTTATCATGATAAAAT
TGATTCGGCCGAATTGCCGATTGTATATGTCATATCCGCATATCTAATATATTTTTCAAT
ATATTCGACCTGTATGAAGAGAGTAGAACGTCACAAACGGAAGTTTGTTGTGGATTTTGA
GGGGAGAATAGTGATCATAAAACCTCTGGAGGCTATAACGTATGCGAGTATGGTGTCAAG
GACGACCAACTGCATTAGGTTGTGGGCTAGAGGTTATGCCGCTCTAACTTTTTGGTTACG
GAAAACAAACAACATTCAAACGAACGTATGGAATAGATTTCGCGATGTACCACAATATTT
GTGTTTCGATACAGTCAACTTCGTTCCCACGGAAATGATGGACTTAAGGGAGAATATCGC
CGTTAGTGTCATCTCCAAGTGGATTAAATGTAACAACAATCCTAGAAGAGGAAAGTTTCT
TTTCGAATTCAGTGATGCGAAATAATAGACGCATTGAGAAAAACATCGTACGATAGACGC
AAATATTATTCAAAATGGGCATTGTTAAAAATAGAGTTGTAAGGTTGAATACTCAACCAG
AATCATTATTTAAGACGCCACGTGATGTGGACGTTATACTCAATAGTGGTTGTGAAGACG
TTAGAGCCGTATCTGGAAGTTCAGACGAGGCACTGGGGATAGTAGCGAAAGTAGCGTACA
GGACACCTTTGGATGTTTTTACAAACCAAGTGGTACACTTGACGAGCGACCCAAAAACTG
AATATCGGACGCCCGAGGGCGTACCCGTTGTTTTAAAGGATAATGTGGTAGTGGTAAGAC
CAGCAGTTAGCACTGACTCGACTCTACCCGTATTAAGCACGAGTGCGTATACGGTTTCTA
CGGCAAAAACGAGAGAGCATGGAAAGGATGGAAATGATTATACAAACGTAAGCAGACAAA
GTCAAGAGAATTTAGCGCGGGGATTCAAGACTACAACAGACATAACCGAAATATTTAACA
ATCCGAATATGTCTATAGCTTTGGACTTAAATGCTTTGCAAGCGGGAGCGCCCAAAATCA
ATAGTCAACCCGGTGTGGTATCCACGGATCATGCTATTGAAGCATCTAACGCTTTGAGAG
AGCTATGTCGACAGGTTACAAAAAGTAATGGATCCGATAAACTGACCCCTTTCTTATTGG
GATCATTGCAGTTAGCTCTCACATATTCAACAGTCAGAGAGGCGAGTTACAATGATGCTA
GCGCCGTTACGTTAGCGACACCGGAAGCAGAGGTGCTTAAGTACGGCGATCTAAAGACCA
CTCTGTACAACGTGTTGGAAATCAAGGGTTATGAAAACTCGATGAGGCAATACTTACGTT
TGTTTTCACTGACGACAAGTCATGCGATAGCTAATGGTAAGTTGCAACCTAACGAAAAAG
TATCCATGCAACATGGTGTTACGAAGAAATGGTTGCCATACACATTCGACTTCATGAGAC
CAAACTACTCGTATGTGAACAATAACGCTGTGTATGCATGGCAGTTGGCTCAAGAAACAG
CGTTCAAAAGGAAGCAGAAAAGCAATCAGCAGGAGGTACACAATACGACTGAATTGAGTA
GAGCGATCGAGTAATGGGTTCAAGATTTAAAATACCCGATCTTCAAGTGAGTTCGGATCT
AGTAAACGATGGTAAAATATACGCGGAATTATATGACGATCCGAAAGCACTCGAGAGGTA
CTTGTCTCTCGACAGTAATGATGGAACGGTCTTTATTGGTAAAGCGCAATCACAAAATAT
GATAAGCCGAAATCTTTCGTTAACTATCGTAGTTTCGGATCTCATCTCGGAAGGTACGGG
TTACATCGAGATAAAATTCGTTAACGTCAAAAATAACTATTCGTTTAGTTTTATAATCAT
GTGTGGTGGTGCGTATAAAGGTAATTATTACGTAGGTTTAGTAAGAAAAAGGGGAGTAGC
GCGAGAGATCAACCAACTCGATAAAATGAATGGTCAATGGTCAACGATTCGACTGAATAC
ATTGATAACGATAGAGAAAGGCATCGCCAATCTTATAGTAAACAACAACAACGTGTTGAC
AATCAAAGACGAAGAAATTGAAGATATCGCGTACGATTGTCAAATATATAGAGGAAGATT
ATGTGAGCGAAAATTGGCACTAGAAAAATATTATGATCATGCATCCAGTGTGAAAGAGTA
TAAATTCTCATATACAAATACGAGATCTCTTATGTTTGCGGTGAGATTCGCTGACGCTAT
CGTGAAACCAGTCAATGCCTGTTTGGATGATGACGAGACACGTATAAGAAAGCATTACGC
GGATTATTTTGTCTTCGACCGACCGCCGGTCATCACTAAACCAGTGAGGAAAACAAACAC
GGAGAACCAAGAGGACGGAGGAAAAATTTTTGAAGAAGAGAAGAAAAACCTTACTTCGTC
AAAAATAAGCGCACGAAGAGAACGCGAAGAGATCGTTCATCTAGAGGACGCAGCGGTTGA
GATCGCTAACTTCGATGAGTTGGTCGACAGTAGCGAGTTACCGAGAGTGTTAGTAAAGAC
CAAACCGGTTGATTTCGAAATATTAGATTTCGAACCACCGCAATTGGTGTCCGTGAGCGA
CGCGAAGAAGATAAATAGACGACTATCACAATTTATGGCTGATAAACAATTAAGCATCGG
TAGTGAAGCGATAAAATATTTTTCTATAATATTGATACAGGCATGTCTCACGTATAGTAC
TTGTAAGAGTAAGCCAAGTCGTCGTTGTCGATCTGTGACAGGAAAGATGTTAGACAAAAA
CAACATATTAATATCGTTCACTCTCGATTATGACGAAGTCATAGAGAGATGTATGTCCTC
GGGCGATTTAGATTATGATAACGTGTTGCGAAAATACATGCGATATTATTCAGCAACCAC
AATAGCATTGCTCAAAAATGGAGTGTGTAAACCGAATTATTACACTGCAGCTAGGCACGG
TGTCATTAAAGCTTATATAAATTATTGTTTCGATTTTTCTTTGTACGACGCTCGATACGG
GACTAGAGATATAGGGTTAGCACAGTATTTGAGCAGGAAGACAGCGGTAGCTTTGAAGAA
GGAGGAAAGAGAAACACGCGAGTTGTATAACACAAGTCAACTAGGATGGCAGTGACTCCG
GATAGGGGAGTAACTTCTCATCGCGACGACCCTATTACCATGGGAAAATTGGTGATGATA
ACAAATGTAGTTAACATATTGTTAACGATACTTAAAATCATGGCTGTATTAATGTCAGCG
TCTACCGCGATGATGGTAGCGTTATTTGATAGCGTCATGGATATACTGAGTGGTTTTTCG
AGTCAGATATTGGTTGGTAAGTTCGGTAATCCTTCACAAAAATATTACGACGTGTTTGGA
ATAGATCACGTATGTGCGGTGAACTATCTAATAACCGCCTCGATATTCATTACTGGAAAC
GCGTTTCTCATTTTCGAGAATGTTTCTAGCATAATAAACAAAACGGGACTAAGTGAAATT
AAAGGGAGGTATACAGTAAATTGGTATACGTGCTTAGCCGTATCACTAATCACCGTAGTA
TCAAAATTTTTCTTATTTTTAATTATGTATTCTTCGAAGCGTGCCGACGAAAGAATGTTG
GCACAAGATCATATCGTAGACGTTATCGTAAACAGTTCAACAGTAATATTAATAGCCACA
TATGGTAAATTATCAAGTATTATGGATGGCGTGGTGGGGTTACAACTGTGCGTGTTTACC
GGTAGCATTTGGATATACTTATTATACGAAAACATTAAACCAAGTTTACTGATAGGCAAA
TTGGTAACTCAAGAAGGCCCGGATAGAGTAATTCATCTAACGCGTGATCATCGAGTCGTA
GTCTCGAGGAATAATAGTCCATTAGTTCTGTTGAGACATTTGTATGGATCTCCAACCGAT
AGCATTACAACTGACCCCGACGGCGAACAAGCCGACGGTGCGCGTAATATATAGGTTTGA
CACCGCTTGTACTTTAGCGTATGAAGATATTAACAGCAAGAAAAAGCCATTTGGGTTAGT
AGATCACTTAATAACTATACCGCGGTATTACTTCTCGGATATATTTGTATGTAATAGTGA
AAGATTTCTGAAAACATTAGTAAACATGATGATCGAGAGCGAACAGTATAGAGGTTACAT
AGCTAATCTCATGGATGGGACGGATTGCATGATCTATGGTGTCGCTCTGGTCGATGGTAT
TAGTCAGAACGATAGATTGATTTTTCTTAAGGAGCCCAACTACAAAGATCTATTGAAGGG
CGCTGAGGCCAACTTCATAAACGTGAATTTGAGCAGATTAAATAGTTTATATGGACCATG
CCACGATGTAGAAGACAAAGTCCGACGAAAGAATCACGTATTAGGATTACTAAAAGAAAA
TTTTAGGAAAGATAAAGAGCCTCTTGTGCGTGATCATCATTTGTACACTACTATTACCAA
GAGATTGGGTGAATCGGATTTGGTTGATGACAAGTATCTTCTCGTTGAAAACGAAATAGA
TAAAAATTTTACGAAAGTCTTAAAGGACCTGTACATAAACGTATCGGATAACATAAGCAA
TATTAAAGATAAAGACGTGTTCACCTCATTAATGGAACCAGATCTTATATAATGGGAAAT
ATTCTTTCATATGACTACGCTGGCGATCGCGAGATGAATTGGTATCACGAACGCGAGATA
CCGCAAGAATTTTACGTGAATTACCAACGATGTGCTATGGATTATCCTCACGACTCGATA
AAAGCCTTGTCGGAAATTAATTATAAATTGATACGGAATGAAGGCGCGCTATGTGATTAT
GGTAATAGACGAAACTCATTTATAGTGCAACGTTATGACAATTACGCGAACGAATTGGTT
GATAAACATCAACGAACCTTAGAGGAAACGTATAAGAAACATAAACGTCGTAAAGACAAA
TTGTGTAGTTTATACAGATGTTTTTACGCTTAACTCCCAGTGGAGATAGGCAATTACAAA
GCAATCAACATCGAAACAATTTACGTTAACTTTAATATCATCGATCAGCGAATTAAATTA
CAAAGCAATCAACATCGAAACAATTTACGTTAACTTTAATATCATCGATCAGCGAATTAA
ATTCAAACGAGAAAATGTATCATTTATCAGCTACGGTTGTACCGAGCCAATCTGTTACGA
CCTATGATGTAAAATTTATGGATAGGAGTGTGAAAGCGGTAGTTACTGCGGAGCCTGGAG
CTGTTAACAAGTGGCTAGCTAATAGCAAATACGGCAAGGCAAAAGCCAATGAGGATATGA
TATATGGAATAGATGCGGAGTGGGTAACGACCAATTGTGGTCGTAGCAAAGTCTGCGTAC
TACAAATAGCCAACGAGACAGGATGTCTTATCTACCAGATAGGGAACGCGGAAATAATAC
CGCGATCTCTTTATAAATTCTTCTTACATCCTAACAACATTTACGCGGGCGTCGCGGTCG
CTGAAGATTTCAGCAAACTTTACACCGACTACAATATAGTCAACAATGGTATGGTGGTGG
ATTTACGTGATTTGGCTGTGTCTCGTATGATGAGTACCAAATATAAGTGGTATGGTCTGA
AAAGATTAACCGAAGATTTTTGCGGTTACACTCTTCCAAAGGATAAGAGAGTAACGCTAT
CGAACTGGGCGGCATTTGTCCTAAATGCGGAACAGGTGACGTATGCGACATTAGACGCGC
TGGCGTCTTTTGAAAATTACGTGGAGATAGAGTATAACGCTAAATTAATGCGTGAGTACG
CTATTCCAGGGGATGCACACATGTGCGATGACGTGTGTGGAATCGGTATATGCGATAATA
ACAAAAATTGCGATGCGGCCGCATTAAGCCGTATTTAAAAGAGACGATAAAATCGTCATA
AATTAAATATTAAAAATTTTTATGATAATTAAGGAATGTTTTAATATGATTATAATAATA
TAAAAATCGGGG
>Citrus_associated_ampelovirus_1_isolate_YS31-2
ACCGGACTAGTAGGGATCGAAGCCCCGGTGAACACCACAACCCCCACCCGCACAACTCTG
CAATTCATTTTGCTCCCTGACGTTTTGCTGGTTTTCTCAAAACCTGCTCCCTAACAATTG
CTTTTGCAATTATTTTCCTTGCAGTTTTTCTCTTTTTTATCTCTCTTTGTTTATTTTTCT
TTAAATTCTCTTCTTCTATCACCTCTATCTAGATTATCGCTTTTGTGATTTTCTTTCCTA
TTATTTCTTTTTCTTTTAATATTTTATTATTACTCCTTTCTAATAGATATTTATCCAATC
TCTCTATCCCAGACGAATACCTACGTAATCGTGTTTCCTTATCATTTGTTTATAAATCTT
TAGAATTTTAAACTATATTCTTAAAATATTTTTATTTTTATTCTATTTAAAATTTTTTAT
TTTAGCTATCTTCTTTCCATAAGTTTATTATCATTAATATTTTTGTATTTTGTTTGTATT
CTTATAATATTTTGTATTTTGTCCCTTTTATTTAATTGAGATCATTTGTATTATTTCCAA
AATTTTATACCTTTATTTATATTATATTTATGATGTGTTGTTTATTCGATTTTATTTTAG
TTACTATCGCTATAGTTATTCTTAAATTCGTGTTTTCCTAATTGTTTTTATTTTTAAATA
ATCCTTCTTTTATTTATATGTTTTCTTTAAATTTGTATCGTACCTCCCTTTCTTATTTAT
ATAGTTTAACAGTTTTCCTAGTTGTTTATGTTTTATTTTAAGTACTGAGATCATTGTCCC
CCTTTTTTATATCTTAGTATTCGTATCTGTAAGGGGATTTCGTAACCCCATATTCCCCTT
TTCTCCCTTTCTTATTTCTTAGTATTCTGTTCTGTCAGGGGATTTCGTAACCCCATATTC
CCTTTCTCTCCTTTTATATAATCACCTTCTTAAGGCAAGACTAAGCCTTCTCCCTCCCAG
GAAGTCTCCGTGATCTGGGTCCTAATCTATTATTCTTCTTTTCTCTTTCTTTCGGCAAGA
CTAAGCCTTCTCCCCCCCAGGAAGTCTCCGTGATCTGGGTTTTTCTTTTCTTTTCTTATG
GCACCTCTTACCGCTCATGATGTTGCCAACTCGCTGTCGAAGGAGGCTTTGTTGGCGGAG
CCGCTGAAGAACTACCTTAATCGCTGCACTTTCAACGTTGGAAGTGAGCTTGCTGGCCAT
GTCGATGGCGAACTCCGACAAATGTTGTTGGAGAAGGATGCGACGCTTAAATCTAAGCGT
CAGGTTTCGATCACTGCTTCCCTGTCTACGGAGCAGAAGTCACGACTGGAGGAATATTTC
CCTGAATTATACCTCAAATTTAAAGACTCCAGTCACTCGGATCACCCTTTTGCAAACGCG
ATGCGTACGTGCCTCAACGCTCATTTTGTTAATTTGCTTAGAGGCGATAGCATCATTGAT
GTGGGTGGTTCGCTTTCCGCACACTTGAGTTGTTGCAATAAAAATATTCATATCTGCAAC
CCTATACTCAACGGGAAGGATGTCGCACGTCGGTTTTCTGAGGCGTCGACCGTTAAGAAT
CTGGCCGCTGATCCTGAGCGCGCCGCGGATCTGGCTTTCCGCGTTTCTCTCGAGTCTTGC
ACCACTTGTGAGAAACCCATGCACAAATGCAGGTTCTCTGCTACGAACGCTATGTGCGTG
GATGTTTATGACATGTCTCTTAGGTATATCGTCGATGCGATGCACGACCGCGATATACAT
AGACTTGTCTTTGCTGCGATGTTGCCTGTCGAGCTCCTGGAGCCTCGAGGGGAGGTTATG
TTACGCGACACGAACACTGTTGTTCGTTGGTCGGAGCGCACTTTTGGCGCGAGTACAGCT
GAATTCTTTATTCAGGGTACTGGTGAGTGTTACTCGCACTCGCTCGACGATCTGCGCGGT
TTTCTGAGCGCAGGTAAGGTTGTTTCGAAAAATGGTGGCATTTTTCATATTATGTTCGAT
GGTAATCGTGGAGACTATAAGTTATTCACGATTATTCGTGTCGGCACTGATAAGCCCCTT
TTTTCATCTTTGCGGAGGTATCCGTCCACTCTGAATGGGATGTATAAAGTTTCTATCCCA
GTGGACTTGAGGAGCAGTTATGAGATCAAAGATCTCTATTTGGATGAAGACTTCGTGGCG
CGCGTGAAGTCTTACTTGGTGAACACGACGTCTAGCACGAATGATCGCAATTATGAATAC
ACGATGTCGTGTCTGAGATCGCAAAAGACGCATTTGATCGTCGGTTCGAGGGTTGTTCAC
TCAAAGGTCGAATTAGACCCGAACGAACTTCCCATTGTAGCCGCGACTTTCTTGCGTGAT
GCTGTTGGGTCGCGTCGTAGAGCTATCGAGGTGGCAAATATTGCGGGCCTCGATGATTGG
AGCTTCTGGAGATGGATCAAATTCATTGTAAGTAAATTTTTATCCATTTTTTCAGGTTGT
ATCAAGACCTTTATCTTCTTTTTATTGAGGGTCTTTAATTCTGATTACTATAACTTTTTG
GCGGCTTTGAGGAAACCGCTCGAGCGCGTTGAGGAACAGGTGGAGGTGAAGCTTACCCAA
TCCACCATCTTCATGACTGAGGATGACGACCTCGTAGACCACGAGGGATCTTATAGGCGG
GTCGTCGAAACGGCAAAGAAGGATGCCGTTTTAAAAAGTGTGGCCAAGTTAGAAGAGCTC
TTCCGCGACGCCGTTGCGTCGCAGATTTCGGTCGAAAAACTTATTGAAGGGCTCAAGGAT
GAGGAGAATGTTGTTGATTCATTAAAGCATATGTGGCGTAATATCGCCAAGAACAACAAC
AAAGTTACGGCTGAGGAGATCAATGCCGTTGAGATTGATAACATCATCAAGGATCCCATC
TGCCGGGACAAGATGATAAAGGAAAGGACCATCGCTGAAGGTTTCTCTTTAGAAGATCTA
GCAGAAATCGAAAGACTTCTCGATGGGAACAACTGTGTGCCTAAAGTTAAACCCGTTCAG
CGTTCTCCCGTGGAATTGGGGAAAGACGCTCTTGAAATTGAAGGGGATGTGTTGGTCGGC
GCTGATAAACGCAAGAAAAAGAGCATTCGTGATGGAAAGCGCGTTGCGGAGATTTCTACC
AACCCGAACGCCAGCTTATTGTCTGAGATCAAGAGACGCTCTAAGTCTCTAGTTGTCAAA
GATGACGGAGCTGGCTGTTCGTCTGGTGTTTTTGATGACGCTAAGAATAAGAAGATATGC
GCCTTCAACGATACTCGCGCCGGCGACAAGAGCCATTCGGATATTGTAGCGTGTGCCGAC
GCTGCTTTGGCTGGTCGTACTGCCGTTACTCGTAAGTTATGCGAGGCTGCATCTGTTGCA
GTGCCCGCCGTTGTTGCCGCACCTGTTGTTGAAGCGGCCGGTGACGTTACTTCTGCTGTA
GCGCTCGCCCGTGTTGATGTACCGGATTCTACGTCGACTCGTCTCACCGATGAAGATTTC
GATGATGACACTAATTGTGTTATTGATGAATTCTTTCGTCAGTGTTCCGCGAGTTCAGTT
GAAGGTACCGCTAGTGGCTCTGTCGCCGCTGTTTCACCCTCTGTGGGTGATTCTCCGGGA
TCTCGAGATGATTCTCTCCCGGTGTCTGCTACGGATGAGTCTCCAAAGGTTATTCAACCT
TCTGCCGCTATTAGGATTGTGCCTGCGACTTGCAAGCCGCCTTTAGCCGCTCTGACTCGC
GATGATGGACGCGATGATGACGGTCATGCTTCTGTGGCTAGACCTGTGAGCGTCCCTGCT
GCTGTGAACGCTACCGTAGGTTCACTTGGTTGTTCTCCTGTCGCTTTCGATAGCGCTTCT
TGCGACGGAGATGTTAGTGAGGCTGTCACCTCTGACGATTGCTCAAGTGACGCGTTGGTG
GAGTCATCCTCTAGTTCCGATGCTTCGGACAGTGACTGTGACTCGTTCCGGTTGCCTCGT
GCAACGGAAGGTTTGATTTCGGGAGGTTATGAGAAGGCTGCCGACAAAAAGATTTTGAAA
TATTTGCGGCCTGAACATAAATTGGACACTCTAACGATTTTTAAAAAGTGTCTTCTCTCG
AACTGTGACTGGGCAGTGGCGCGTGATCCGATTTTTGCCATGCGTAGGATGTCTGCTTGT
CCCAGTCGGAGTGTACCCGCCGAGTTTCGTGATAAGGCGGGGGTCGAGTATATGTTACAC
GCGGCCGTTTCATGTTATGACCTCTATGCTAAATACCTGAAGCTTTGTGGTCAAGTCAAA
CGCGTGTTTCGCACAGGTGATATATGTCAGGAAACGAAGGACTCTTTCCGAAGTCTCAAC
GTCTTTCGTAAGTTTCAGGAAAAGATCTTCATTGATGGTGAGCCTGTGTCTCCGCAATGT
GCCTACGCGGTCTTTGATATAGAAGAACAACGGTTTGTGACTGCGGCGGATATGAAGAAT
TCGAGCACCAAAGGGAAATATTATGCCTGTTGTGATGACCTTTTTAAGGGAATCAACTTC
AGAATTTTGGGTGCTCTGGTGAAGTTTGCTGGGACCTGTGATGTCGATCTAGTTTTCGAC
GAGAAAAAGATCACATTGGAGAACACACCTCCTGGAGGTGGTAAAACGACGAGGTTGGTA
ACGGAATATCTTAAGAACCCCGTCGGGTGTTTGATTGTCACGGCGAATTCTGGAAGTGCC
GATGACATTAACTCTGAGTTAGCCAAAAAGAAGAAAAAGCAGAAGGAAAGAATCGCAAGA
ACTGCTGACAGTAGGCTAATAAATTGGGTTTCGCAGCATAAAATGAACGTTTTAAGGGTC
GATGAATGTTTTCTGATGCATTACGGCCAGTTGAAATTTATTGCTGCTATAAGTATGTGC
CCCAACGTCGTTCTGTACGGCGATGAGAATCAAATCCCGTTTATCAACAGGATAAAGTGC
TTCAGTTGCAACAATGAGGTTCTCAAGTCCGATGGGGTCGATGTGAAAAACATTGATGGG
TCGTACCGTTGCCCAGGTGATGTTTGTTTCTACTTGTCATCTTTGAAGAAAGTGACAGGT
GAGAGGTGTTACCCTCTGGGGGTAAAGAAGTTGAACGGTGAGAGGGGCAACCGAAGCTTA
TCAAGCTCCCCCATCTTGTCTGTGGATGACGTTCCCACGTCGGGGTTTGACGTTTACGTT
ACCTACACTCAGATGGAGAAGAATATGTTGCAAGCCTCTCTTATCCGAAGAAAATGCGCA
AAAACCGTGCTAACGGTTCATCAAGTTCAAGGAAAGACTTATGGGAATGTGGCAGTGGTA
AGAATCAAACCGGCTGATGACCAGGTTTTTAATTCTTTGGGTCATCATATCGTAGCTATA
AGCCGGCACACCGAATCTATGAAATACTTCTGTTTATCCAGGAAATTGGATGACAGATTG
AGCAAAGCGATTAACGCCATGGGTACGGTGAAGGATGAGTTATTGCGAGGTGTCGATTGT
ATCAATGGACCTCGCAATTTATATTACAGCGCCTAACGTCAAGTCCGCTATGATTGCGCC
ACACTCCGCAGTTAGTCGGAGCCATTTGAATATCGTAAATCTCTTTCTCGAGGAAGTAGT
CAAGGGTAGCACTAGTCTAGAGTTCTTTCACAGGGAAGACTGTGTGGAATTCGAAGATTT
TGATGTGAACCTTGACAATGTGCTTATTAGAGAAAGTGAACGTAAGGTGGCAATTGCGAG
CAATCCCGATGTTGTTCCAGTTATCCGCTCTCAGATTGGGAGCAAGAAGAAAAACTCTTT
AAGGAGCAACATCCTGACGTTTGAGGCGAGAAATTTTAACGCGGACAGGGGTGTAGATAT
TTCTTGCGATGAGTACGTATCAGATATACTTGTGGAAAACTTTTTCTCGAAATTGATCGA
TGAATCTAAGTTAGCACAAGTACTCGTCGATAGAATAGGTGTGAGTGTTCCTAGAATGGG
CGATTGGATTGATTCGCGTGACGGCGGGAGGTTCAAGGGGCTTGTCAACGACCTTAGCGT
CCCCATGGACGTCGAAGACAACCTGATTAACTTTCGCCTGATGGTCAAGTCTGATGCCAA
GCCCAAGCTAGATGACTCCATAATATCCAAAGTTTCTTCGGGTCAGAATATCGTCTACCA
CAAAAAGAAAATTAATGCCGTTTTCAGTAACGTGTTTTTGCAGGTGGTAGAAGCTTTGAG
GTTCTGTCTGGTCCCGAATGTGATCTTATATACCGGTATGAATACCGATGATTTTGCGAG
TGAAGTCCAATCTCGTATCGGTCCTGATATTGATAATTACTTCTGTGGCGAGTTGGACAT
TTCTAAGTATGATAAGTCTCAAGGCCCACTTTTTAAGCAAATCGAGGAGAAAATTCTCCG
GCGTTTTGGGGTTGAGGCGTCAGTTTTGGATAAGTGGTACGCAAGTGAGTATGAATCGTG
CGTAGCCACGCAGGATCGAACTTTTCAAGCAGACATTGGTGCTCAACGGAGGTCCGGCGC
TTCGAATACATGGTTGGGTAATACTTTGATTAATATGTGCTTGCAAGCCGCTTGCACTAA
TTTCGAAGAGTTATCGTGTATTGCGTTCGCGGGCGACGATTCATTAATTCTATCTCGTCT
TCCCGTTCCCAATGTCTATTCTGAGATCCAGGATATGTATGGGTTTGATGTGAAGTTCAT
TCAACACGCAGCACCTTATTTTTGTTCTAAATATCTTGTGAACAATGGTGCGAATCTGGT
TTTTGTCCCAGACCCATACAAGGTACTCGTTAAGTTAGGCAGGATCGTCTCAGATAAGGA
GAAACTCTGCCATGAAGTTTTTATAAGTTTTTGTGATTCTGTTAAATATTTAAATAATGA
AACTGTTGTTAGTAAGCTCGTATATTATCATAGTATTAAGTATGGTCCTGCTGCTTTTGC
GTATGGTGCCTTTGCTAGCATCCATTGCATTTCTGCTAATTTCGCGCAGTTTAAGCGTCT
ATTCTACAGTCGCTCAGGACACGGTTTTTGTTTATCTCTTAATGATTGATTTTTGTTGTT
TCATTATGTTTTCGTTTGTTTTTGGGTTTTTCCTTGTTTTCTTTCTTCGTTTCTACTTTC
CCGGACTGGTACGTTGTCGACATTGTCGGCCTCCACCTCGTTTTCGAGGGAGAAAAGGGA
CAATACCCGGTTGAGATACGCGTGATATCTCCGAGCTGCCACAACGTCAACGTGGACTGG
TTTTTCGAGCTGCCCCAACGTCAAAGGGGTATTATCGGTCCGACGGCCGCCTTTATTGTA
AAGGGAGAAAAGCGTCATCGTTTAACAATTTCGTGAATTGTTCGAGCTGCCTCAACGTTA
ATGAGGTTTTGGGGAAACGTTAAGTGTTAACGTGAAACACTCATTTGTGTACATAAACTA
GTTTTGTAGATATTAGATTTTTTGAGCGTCATGGTTCTTTTCCATGCGTGGTGGTGTAGC
TTCGATGTAAGTGTCGCTTTCCCGACCGTTGTAAGTCGTCGTTTTGAATCACGACGCGGT
ACGTTGTTCGCTGCCGCGTGACGTCGCGGGGCGTCGTGGTTCTTGGTAGGGCGGGTTGAC
GTCGCGCTCTTTTGTACATAGTTGTATATATTTTCTTTTCTTTTTGTTGTAAATAGTAGT
TTAGGGTAGTGTACATTTAAACGTAGTTATGTACGGGTACTATGCGTCGATAGATATAAA
GTCGTAAAAATAAAATGTTTAAGGGTTTAATAACCGTTCTATTTTTGTATATACTCGCCA
GGGGAGACTGTAAGATAACACTACGCAATTCATTAGCTGTGGATATGGTTTGTAGTGGTG
GAATAATCGCTCGTAGAGGATCTTCTGTCTTTTTGTCCGGCAACGGCAGGTGTGCTGATG
TCGTCAATGATGGGAATAGGACGTTGTTTGAATACAATGAACTTCCTATCAAGACATATG
TTGATCTTTCTTATGTCGATGCGTGTACTTTTGCCGCTGAAATAGTAATCAACGGTGTCG
TCATAGCAAAAAGCGATTGTCAATGCACCTATGATCGACCTATCTTAAGTCCATGCACAA
TTCACAGGACGAACAATTTCTGTTGTTTAGAGAATTTTGGTACGGACACTACTTGCGATA
TCGATACGGAGTATTATAAATTTATCAACTCGTGTAGTACCAGAGTTTACAAGTACGCGT
ACGACGATAAACTTGGATTGGTAATCGCAAATACGACGGATGATATTGTGGCTAATATAG
GCGGTGCTGAAAGCCCTGCAAATAACCATGAACACGAACCAGTTCACCTCGGCCATTCTA
ACGCTAACGTATGTTTGCGTTTGTGTTTTAATATTTATTTGCTTCTCTTATTTTGTCATA
TTGCGTATAGTTAATAATTTAAGACTTAAAGATAACATATCACGAAGAGGGGGATTGTGA
CATGGAAGTGGGTATTGATTTCGGTACGACATATTCGACCGTATGTTACGATTCAAATGG
TGTAAGCGGATGTTTGCCGATAGCCGGTTCGGTTTTTGTCCCGACCGTTGTTTTCATACC
AGAGGGTAAGACTGAATATTACATCGGTAACGTAGCACACGAGAGGGCTACTTCGTTAAA
GGGGCGGTTGTACGTAAATCTTAAGCGTTGGGTAGGAGCTACGAAGCAAAACATAAATGT
ATTTCGTAGGAAATTAAAGAACGAACATGACGTGCAAGTTCATGGTGACTATGATGTACG
CATCGGAGGTATAGGTGAAGGTACAGATCGATGTATTAGGGTGACGACTCTAATCTTTCT
TTTTCTTAAAGCGCTAATTATAGAAGTGGAATCAGCTGTGAACAAAAGAGTTGATGGGTT
CGTATGTTCGGTACCGGCAGATTACAACTCGTTCAAACGTGGCTATTTAGCTGTAGCCGC
AGAAAAATTACAACGAAATATACGGGCGCTAGTGAACGAGCCGACGTCCGCCGCACTTTT
TTCGATGGCGCGAAGTGATCTTAAGGGAGATGTTGTCAGTGTCTTTGACTTTGGTGGTGG
TACTTTTGATGTGTCGATTCTAGTACGCGTGGCTGATATCTATTGTGTGATGTATTCGAT
CGGCGACAACTACTTAGGAGGCAGGGACGTTGATCGAGCGATAATAGAAGTCGTTTATAA
TAAATTGAACGGAATGGTAGACAGAACGGATCTTCTTACCTCCATTCAAGGAATTAAAGA
GGATATTTCATCCAGACCGGAATTAGAAGATCATCTTGTACAAAGCGGTGGAAGAATATA
TAGTTTCAAACTCACTCACGAGGAACTCGCAGAGATCTCACTGCCGTTTATTCAGCGTGC
GATCTCCTTATTTACATGCGGTTTAAAAACTCTAGGTAATCCCTCGACCGTGGTAGTACT
TACGGGAGGTAGCAGTTCATTGCCCGGCGTCGATGGATTACTGAGGCAAATACCTTGCGT
AACGGACATTTATTTTAGCAACAGAGATTATCGTATTTCTGTCGCCGCAGGAGCGAAAGT
TTACAGCGACATTCTTTGCGGGGGAAGTAGTATGAGATTGATCGACACATTAACACACAG
TCTTTCTGACGAGTTAAGTCATTTCACACCAAAGTTGATTTTTCCTAAAGGTTGCGTGGT
CCCTAACAAAATTTCAATAGATTTTGGCGTGTCAGGATCATCTATTCCCTACGGCGTCAT
GGAAGGCGAAAGTAATGTCTCTTGGCTAAATGAAATGACGTTTAAAGGGATACATTCGCG
AAGAAGTTCCGCGAAAAAATCGGATAAAGCTACATACGCGATAAGTATTGATGGTAGATT
GTCTTTATCTGTCGATGGTGACACAGTGGAAAACATTATGAAAGCTTCCGAAGTAGAGGA
TGAGTACGAGAGCTTCCAGTATCAAGACGGTCTTCAGGAAAGTTACGACAGGTATCTTAA
AGACTACGCATCTGATATAAGTGAGTTATACGATATTAAGCTAACACTAGAAGATTTAGA
ACAGAAAATCGATTCAGGGACTTTTAACGATCCGAAAGATTTGTTGCAAAAATAACCATG
CTCATCGAATATGAGTCGAGGCTTGATGATACTTTGGATTATTTTTATGCAACAAAGAAC
AGGAGGAAAGTGTTCGAAGACATAATAGACGTCGTGGGTTACGCCTTAATGAATGGAAAC
CGAACAGGTGGTGAGTTATCATTACAAGCTGGGATGTTAGGTACGGTTCGCGTACAAAAG
GCTGATATAAGAGGTATAACGGTCGAAACGATACAGGACAAAAACACAGCGCTAGCGATT
ATAATATTAGAGGTATGTGGCGCCACCTCGAATTCAATATATTCGAGTGGTATGTGTTAT
AACTATTATATGAACAGACATACCGTCTTAACAGAAAGGAAAGGTAGTTTGGATGAACCA
ATAGATCACGGTAGTGACAAGTATTTTAACTTGACGCCAACCGATCGTTTGTCATGCGCG
GATATAATGAAACATAGGGGAGAAATTTATTCTGAATTTTGTGTACTTGTCGGTTGTTAC
CTCGGAAGGGCGGTAACATATGATGACATCGGCGGAATTCACCGACTTCCGGTTGTAGAG
ACGACGTTAAGTGTTGTCGATAATGCCCAGAAACTTGGAAAAACAATACCCAGGTGTATA
AAAACATATTGCGAAGATAGGTTGAAATACGATCGAAAAATCAATGATAAGTCGGTAAAC
AGTAAATATATACCTATGCGTGTGTTCGCTTCAGACATAACGAAGTTATTATCGAAACGC
TTCGAGACGGTGTCGAACAGTAGTCTGTATAACCAACTATTAGACCTTTGTCACACGAGT
CGTCCCAAAATTTATGACTATGAGCGCAGGTACCAATGGTATTTAAAGGTGATGCACGAA
TTGTCGAATTCCTTTAAAGCTTATTACGATTTGTCGTTCAGATCCGATAGGAAAAGGATT
CGAAGCGACATGACGTTGCTTGATGGAGATAATTTGCACGATTTAGAGAGTTACTTCGAA
AGTAATATACAGACCAAAGACCTACGAACAATCGAAGAGAAAGAAGCCGATTTACTTTAC
AAGGTCGAACAAACTTTGTTGCGTTATCATGATAAAATTGATTCGGCCGAATTGCCGATT
GTATATGTCGTATCCGCATATCTAATATATTTTTCAATATATTCGACCTGTATGAAAAGA
GTAGAACGTCACAAACGGAAGTTTGTTGTGGATTTTGAGGGGAGAATAGTGATCATAAAA
CCTCTGGAGGCTATAACGTATGCGAGTATGGTGTCAAGGACGACCAACTGCATTAGGTTG
TGGGCCAGAAATTATGCCGCTCTAACGTTTTGGTTAAGAAAAACCAACAATCTTCAAACG
AATGTATGGAACAAATTTCGCGACGTGCCACAATATTTGTGTTTCGATACAGTCAACTTC
GTTCCTACGGAGATGCTGGACTTAAGGGAGAATATCGCCGTTAGTGTCATCTCCAAGTGG
ATTAAATGTAACAACAATCCTAGAAGAGGAAAGTTTCTTTTCGAATTCGGTGATGCGAAA
TAATAGACGCATTGAGAAAAACATCGTACGGTAGACGCAAAATATTATTCAAAATGGGCA
TTGTTAAAAATAGAGTTGTAAGGTTGAATACTCAACCAGAATCATTATTTAAGACACCAC
GTGATGTGGACGTTATACTCAATAGTGGTTGTGAAGACGTTAGAGCCGTATCTGGAAGTT
CAGACGAGGCACTGGGGATAGTAGCGAAAGTAGCGTACAGGACACCTTTGGATGTTTTTA
CAAACCAAGTGGTACACTTGACGAGCGACCCTAAAACTCAATATCGGACGCCCGAGGGCG
TACCCGTTGTTTTAAAGGACAATGTGGTAGTGGTAAGACCAGCAGTTAGCACTGACTCGA
CTCTACCCGTATTAAGCACGAGTGCGTATACGGTTTCTACGGCAAAAACGAGAGAGCATG
GAAAGGATGGAAATGATTATACAAACGTAAGCAGACAAAATCAAGAGAATTTAGGGCGGG
GATTCAAGACTACAACAGACATAACCGAAATATTTAACAATCCGAATATGTCTATAGCTT
TGGACTTAAATGCTTTGCAAGCGGGAGCGCCCAAAATCAATAGTCAACCCGGTGTGGTAT
CCACGGATCATGCTATTGAAGCATCTAACGCTTTGAGAGAGCTATGTCGACAGATTACAA
AAAGTAATGGATCTGATAAACTGACCCCTTTCTTATTGGGATCATTACAGTTAGCTCTCA
CATATTCAACAGTCAGAGAGGCGAGTTACAATGATGCTAGCGCCGTCACGTTAGCGACAG
CGGAAGCAGAGGTGCTTAAGTACGGCGATCTAAAGACCACTCTGTACAACGTGTTGGAAG
TCAAGGGTTACGAAAACTCGATGAGGCAATACTTACGTTTGTTTTCACTGACGACAAGTC
ATGCGATAGCTAATGGTAAGTTGCAACCTAACGAAAAAGTATCCATGCAACATGGTGTTA
CGAAGAAATGGTTGCCATACACATTCGACTTCATGAGACCAAACTACTCGTATGTGAACA
ATAACGCTGTGTATGCATGGCAGTTGGCTCAAGAAACAGCGTTCAAAAGGAAGCAGAAAA
GCAATCAGCAGGAGGTACACAATACGACTGAATTGAGTAGAGCGATCGAGTAATGGACTC
AAGATTAAAAATACCCGATCTTCAAATAAGTTCGGATCTAGTAAACGATGGTAAAATATA
CGCGGAACTATATGACGATCCGAAAGCACTCGAGAGGTACTTGTCTCTCGACAGTAATGA
TGGAACGGTCTTTATTGGTAAAGCGCAATCACAAAATATGATAAGCCGAAATCTTTCGTT
AACTATCGTAGTTTCGAATCTCATCTCGGAAGGTACGGGTTACATCGAGATAAAATTCGT
TAACGTAAAAAATAACTATTCGTTTAGTTTTATAATCATGTGTGGTGGTGCGTATAAAGG
TAATTATTACGTAGGTTTAGTAAGAAAAAGGGGAGTAGCGCGAGAGATCAACCAACTCGA
TAATATGAATGGTCAATGGTCAACAATTCGACTGAATACATTGATAACGATAGAGAAAGG
CATCGCCAATCTTATAGTAAACAACAACAACGTGTTGACGATCAAAGACGAAGAAATTGA
AGATATCGCGTACGATTGTCAAATATATAGAGGAAGATTATGTGAGCGAAAATTGGCACT
AGAAAAATATTATGATCATGCATCCAGTGTGAAAGAGTATAAATTCTCATATACAAATAC
GAGATCTCTTATGTTTGCGGTGAGATTCGCTGACGCTATCGTGAAACCAGTCAATGCCTG
TTTGGACGATGACGAGACACGTATAAGAAAGCATTACGCGGATCATTTTGTCTTCGACCG
ACCGCCGGTCGTCACTAAACCAGTGAGGAAAACAAACACGGAGAACCAAGAGGACAGAGG
AAAAATTTTTGAAGAAGAGAAGAAAAACCTTACTTCGTCAAAAATAAGCGCACGAAGAGA
ACGCGAAGAGATCGTTCATCTAGAGGACGCAGCGGTTGAGATCGCTAACTTCGATGAGTT
GGTCGACAGTAGCGAGTTACCGAGAGTGTTATTAAAGACCAAACCGGTTGGTTTCGAAAT
ATTCGATTTCGAACCACCGCAATTGGTGTCCGTGAGCGACGCGAAGAAGATAAATAGACA
ACTATCACAATTTATGGCTGATAAACAATTAAGCATCGGTAGTGAAGCGATAAAATATTT
TACTATATTATTGATACAGGCATGTCTCACGTATAGTACTTGTAAGAGTAAGCCAAGTCG
TCGTTGTCGATCTGTGACAGGAAAGATGTTAGACAAGAACAACATATTAATATCGTTCAC
TCTCGATTATGACGAAGTCATAGAGAGATGTATGTCCTTGGGCGATTTAGATTATGATAA
TGTGTTGCGAAAATACATGCGATATTATTCAGCAACTACAATAGCATTACTCAAAAACGG
AGTATGTAAACCGAATTATTACACTGCTGCTAGGCACGGTGTCATTAAAGCTTATATAAA
TTATTGTTTCGATTTTTCTTTGTACGACGCTCGATACGGGACTAGAGATATAGGGTTAGC
ACAGTATTTGAGCAGAAAGACGGCGGTAGCTTTGAAGAAGGAGGAAAGAGAGACACGCGA
GTTGTACAATACGAGTCAACTGAGATGGCAGTGACTCCAGATAGGGGAGTAACTTCTCAT
CGCGACGACCCTATTACCATGGGAAAAATGGTGATGATAACAAATGTAGTTAACATATTG
TTAACGATACTTAAAATCATGGCTGTATTAATGTCAGCGTCTACCGCGATGATGGTAGCG
TTATTTGATAGCGTCATGGATATACTGAGTGGTTTTTCGAGTCAGATATTGGTTGGTAAG
TTCGGTAATCCTTCACAAAAATATTACGACGTGTTTGGAATAGATCACGTATGTGCGGTG
AACTATCTAATAACCGCCTCGATATTCATTACTGGAAACGCGTTTCTCATTTTCGAGAAT
GTTTCTAGCATAATAAACAAAACGGGACTAAGTGAGATTAAAGGGAGGTATACAGTAAAT
TGGTATACGTGCTTAGCTGTATCACTAATCACCGTAGTATCAAAATTTTTTCTATTTTTA
ATTATGTATTCTTCGAAGCATGCCGACGAAAGAATGTTGGCACAAGATCATATCGTAGAC
GTTATCGTGAACAGTTCAACAGTAATATTAATAGCCACATATGGTAAATTATCAAGTATC
ATGGATGGCGTGGTGGGGTTACAACTGTGCGTGTTTACCGGTAGCATTTGGATATACTTA
TTATACGAAAACATTAAACCAAGTTTACTGATAGGCAAATTGGTAACTCAAGAAGGCCCG
GATAGAGTAATTCATCTAACGCGTGATCATCGAGTCGTAGTCTCGAGGAATAATAGTCCA
TTAGTTCTGTTGAGACATTTGTATGGATCTCCAACCGATAGCATTACAACTGACCCCGAC
GGCGAACAAGCCGACGGTGCGCGTAATATATAGGTTTGACACCGCTTGTACTTTAGCGTA
TGAAGATATTAACAGCAAGAAAAAGCCATTTGGGTTAGTAGATCACTTAATAACTATACC
GCGGTATTTCTTCTCGGATATATTTGTATGTAATAGTGAAAGATTTCTGAAAACATTAGT
AAACATGATGATCGAGAGCGAACAGTATAGAGGTTACATAGCTAATCTCATGGATGGGAC
GGATTGCATGATCTATGGTGTCGCTCTGGTCGATGGTATTAGTCAGAACGATAGATTGAT
TTTTCTTAAGGAGCCCAACTACAAAGATCTATTGAAGGGCGCTGAGGCCAACTTCATAAA
CGTGAATTTGAGCAGATTAAATAGTTTATATGGACCATGCCGCGATGTAGAGGACAAAGT
CCGACGAAAGAATCACGTATTAGGATTACTAAAAGAAAATTTTAGGAAAGATAAAGAGCC
TCTTGTGCGTGATCATCACTTGTACACTACTATTACCAAGAGATTGGGTGAATCGGATTT
GGTCGATGACAAGTATCTTCTCGTTGAAAACGAAATAGATAAAAATTTTACGAAAGTCTT
AAAGGACCTGTACATAAACGTATCGGATAATATAAGCAATATTAAAGATAAAGACGTGTT
CACCTCATTAATGGAACCAGATCTCATATAATGGGAAATATTCTTTCATATGACTACGCT
GGCGATCGCGAGATGAATTGGTATCACGAACGCGAGATACCGCAAGAATTTTACGTGAAT
TACCAACGATGTGCTATGGATTATCCTCACGACTCGATAAAAGCCTTGTCGGAAATTAAT
TATAAATTGATACGGAATGAAGGCGCGCTATGTGATTATGGTAATAGACGAAACTCATTT
ATAGTGCAACGTTATGACAATTACGCGAACGAATTGGTTGATAAACATCAACGAACCTTA
GAGGAAACGTATAAGAAACATAAACGTCGTAAAGACAAATTGTGTAGTTTATACAGATGT
TTTTACGCTTAACTCCCAGTGGAGATAGGCAATTACAAAGCAATCAACATCGAAACAATT
TACGTTAACTTTAATATTATCGATCAGCGAATTAAATTCAAACGAGAAAATGTATCATTT
ATCAGCTACGGTTGTACCGAGCCAATCTGTTACGACCTATGATGTAAAATTTATGAATAG
GAGTGTGAAAGCGGTAGTTACCGCGGAGCCTGGAGCTGTTAACAAGTGGCTAGCTAATAG
CAAATACGGCAAGGCAAAAGCCAATGAGGATATGATATATGGAATAGATGCGGAGTGGGT
AACGACCAATTGTGGTCGTAGCAAAGTCTGCGTACTACAAATAGCCAACGAGACAGGATG
TCTTATCTACCAGATAGGGAACGCGGAAATAATACCGCGATCTCTTTATAAATTCTTCTT
GCATCCCAACAACATTTACGCGGGCGTCGCGGTCGCTGAAGATTTCAGCAAACTTTATAC
CGACTACAATATAGTCAACAATGGTATGGTGGTGGATTTACGTGATTTGGCTGTGTCTCG
TATGATGAGTACCAAATATAAGTGGTATGGTCTGAAAAGATTAACCGAAGATTTTTGCGG
TTACACTCTTCCAAAGGATAAGAGAGTAACGCTATCGAACTGGGCGGCACTTGTCCTAAA
TGCGGAACAGGTGACGTATGCGACATTAGACGCGCTGGCGTCTTTTGAAAATTACGTGGA
AATAGAGTATAACGCTAAGTTAATGCGTGAGTACGCTATTCCAGGGGATGCACACATGTG
CGATGACGTGTGTGGAATCGGTATATGCGATAATAACAAAAATTGCGATGCGGCCGCATT
AAGCCGTATTTAAAAGAGACGATAAAATCGTCATAAATTAAATATTAAACGTTTTTATAA
TTTTATAATAATTAAGGAATGTTTTAATATGAATATAATAATATAAAAATCGGGG
>Citrus_tristeza_virus_isolate_YN1-22
AATTTCTCAAATTCACCCGTACCCTCCGGAAATCACGTCCGGACGCTGCGGGAATCGGTG
TAAATCCCGGCAAATTGCCTCACTACGCCCATACAAACAATCATAATATGTCGAAACTCG
GAGCTCGCTTCAAGTCCTCGACTTTCGCTGTACGCAGCGATTACATCATCTCGCGCATCT
GGCGCGCCTTTAACACCGTTGGAGTCCTGCACTTCTTCGGTACTGAAACAACCACCAAGG
TGGTTAAGGAGTTTTCGGCTCCTAAGCCGATAGTCCCTTTACGGAAATCCTGTTTTCCGT
TTTCTGTTCGCGCTGCTGTTCGCGCGATTAAAGCTGCCGGACGTCCTATTGACGCTCCGC
GCTCCGGATGCCTCTGTGGCCTCCCTGTTATCGACACATCTGGTGTCGTACGTCCCCGCT
CTGTCGCGGGCATTTGGAGGTATTCTCTGTGTAAACCTCCCCTCTCTGCCGCCGCCAAGA
AGTCCATTCGCAAGGCGAAGAAAGATTCTGCTTTCTTTCTAAGCCGGGCTTCTTCTCTCT
TTTCACGGGAGGTCCCTTGCGGCACGCGTCACAGACTTCGCAGGCGCGTTATGAAACGAG
TAGACACCACCATGCATGAGAGTCCCCAAGACGAGATCAAATGTAAGGGACGCCGTCATG
GCAAAAATTCTGACCTCCCGTATATGGGGGAAGCAGCGTTGGATGATATCCTTCGCTGGA
TTGAGGGGGTAAATCCCCCGCCGTCGATGGTCGCCATTCCGGTGCCCATCACTTTTGGCG
TTTTGCCCACGACGGCTTGGTGCTCCCCTGACGATGCTGCTGTTTTGCGGTGTCGCCTGG
ACTACCATGCTGCTGAGACTTCCTTTCGTGACGAAGGGAAGCATGTGAGGTACGTCTATA
ATGACGTATCTTCTGCTGCTAACCGTCCTCGTACGGTTTCTCCCCGCAAGTGCGGGCGTG
TTTTCCCCAGCGGTTCTGCGCTGGGTGTTGAGGTCCCGAGCGTTAGGGATCGCCACACCG
CTTTTGTGAGATCTACTCACGCTAGCGTTTTCTTTTCTGACGCGGTTCGCCGCGTTCGTA
TGTTCCGTCCTGGGCGGAACAATTTCTTTACTAGCGTCGTCAGTGGGCGGCGCGTTTGCT
ACTTCAGACCCGGACCTAATGGTACGGTGTCTGTCTTAATGTCCGATGGCGTTAATACGG
CCCGTCTTGACGTCGTCGCACCCGCGTACTATGCGTACGCTAAATCGTTAGGCGCCAGAG
TGCGCTGTTTGTGGGAGTCGTCTGATTTGGACGACGCTAAGGTACGTGACGGTCAATGCT
ATATTCGTCACGTGTATGACGTGGCCCTTTACTTTGGGAGGCGCGTCGATCTTTCTGTGC
GCCGCACTTTAGGCATGTATCCCACAGTGGGTGCATTAAAGGCTTACCTTGTTCGCGAGT
ATGGTCGCGAATCTTTGAAGGTTCCGATGCGCGGGACTTACACTTTTGGCAGTGTATTTC
ATTGCCTGTCGACTAAATCTTTTGTCGACTTGAGATCTATTCCTAACCATCACTTGGTTG
GTGGTGCGTCTGCTCACGTGTTTATTGGGCAGATTCGTGTTGATGTTCCTGGTGGTGTCT
CTAAACCATCACGAGCAGCTGTTCGCAGGCGTAATAGGCGTTTGCGTGAAGACGGGTTTT
TAGGTAGTACCGATTCGTCTTCTTCAGGAGGGTCGAGATACTGTTCGGATTGTTCAACTC
CTCGCAGTCCGCCCTCTCCGTCGATTGTTGGACCAACTCTTGGCCGGATACCAAGTATAA
ACCGGAAGTTCCGGTTTCCAGCAGGCACTCAGTTGAGTGTTTCTATCCCTAAACGCGATG
ACGATCGCGTGTACGTGTCGGTCGGCCAAGACTTTGATGAGTTGTGCCATGCCGTATGTA
CCTACGTTAAGAGGTACAACTCGAGAAAAGCGTTTTACACGCGGTTTGAAAATGGTGATG
ATTTCGCCGTCATTCGGCGTGCCTCCGTCGGAGGTCTTCACGTGTTCGTGAAACGCGGTA
ACTTTACGGCTCGGTTCCCTATGTCGGCTTCAAGGTATGAGCATCATTATGATGCAAGTA
TGAAAGGCGCCGGTTTGTCGTGGGTGCGGAAGAGTCGGTTTCCGAATGTTGAAGTTATAC
GCCGTCGAAGGAGTCGGACGGGCGGTTCTTTGGCTAGCTTTCCGGACGCGAATTTACGGA
TTAATTCTGACCAACCGTCGGATTCTGTTCAAGCGGTTCCGGTGTCGGGTGAGAATTCTC
CATCGTCTCGAGGAGCGTCTTCGCCCCGACGTGATCTTGTTGAAGGGTCGGGCTGGTATA
AGGTGGGTTCTCCCAGTCATCACTCGAGTGCCGCTCGTGGGCAACGTTCCACTGAACGTG
GGAAGATTGGGGATTTCAGTTTTCCGAGTAGCACCGTGTACAATGCACGTGTAGACGAGC
GTGCTTATAAACGTGTCTTGAAATTGCGGGACACGTCGGCGTCCTCTTTTCTTCGTATAG
TTTTGGCTCGTTTGTCGAGTTATCGGCCTCTTAGTGACGAGTTTTTTAACAAGTGCGTTA
CTTCTCGGTTTGTAGCTTGTATCGAGGCGGTTGAATCCGGTCTCGTTACGGTACACTTTC
GATCCGACGTGTTTCGCGCCTCGTTCCCGTTTGGCGTTTATTTGTATACTCGTCACGCAT
TTGATATTTACAGTGGTAAGCTCCTGCAACTAGATAGCTACGGGTTTTCGGAAGACCTGA
AGGACGGCTACTGTTATATTCGTCATATTGCTGAGGTCTGTTTGAGTATGGGAAAAATTT
TCTTTAGGAGGGACGTTAACTTAGGGGCGTTTCCTCATGTTTTTGAGGTACAACACCGTC
TTGAGCGGTTGTATGGTAAGCGGGCTGTTGAATACGGCGTTAGAGGGTATTTTTCAGCAA
CGCGTCTTTTCCACTGTTGCTTTACTGATTCACCGAGACCCTTCAAATCTTTAAATAAGT
ATCATAAGATGGGTGGTGAAGAAGGTTCGTTATTAATCACTGACACCGATAGATTACGTG
CCGTGGGGAGTGCTTACGAGAAGGTGAAGGGGCGTTTGCCTGATTCTTTACTCGTTCGAT
CAGTGGAGAAAGATTTGATAGAATTCAATCAAACTCTGGTTGATACGCAACGGGCTAGAC
CCGGTGTTGCGGTGCCTTTTCAGATGAGTGAGAACCAACAGGTGATGCTCACTAGAGCTT
ATCCTGAGTTTAATATAAACTTTACTCATTCCGTACACTCCGATCACCCCGTCGCTGCGG
GTTCTAGAATGTTAGAGAATCACCTTGTTCGTAAATACGCAGGTAGCGATTATTCGGACG
TAGGTGGTTGCCCATTATTTCATTTACGTGCGGGTCATACAGGAGTTCATGTTTGCAGAC
CAGTGTACGATATTAAAGACGCCCACCGTAGAGTCGTTCGTCATCATCAACTTAGTAAAG
TAGCTTTTGATCATACTGACGGGTCTAAGCAAGTTGGTGCTGTCAATACGAACACCGTGT
GCGGCAACGTTTTAGGGGAGTGTTTCCATGCGTCTGATGCGATTGTTATGGTGCAAGTTT
ATGACGTGCCATTGCGAGAATTGTGTAGAGCTATGGTGAACAAGAAAGCTTCGGTGTGTT
ATATGACCGTGGTTACGCCTGGTGAGTTGTTGGACGCCCGCGAGTCCTTCTTCATCAAAG
AGTTAGACTGTTCGGTGGAGTTGGACGCTGTCGCCGATAGGGTTGTTTACTGCTTTAACA
ATTCAGCGTATACGCATACCTATTCTACGATATGCGAATACATGCGTACTCCTTGTGTGG
TGGTGGATGGTTTTCTGTTTACCATAGAGATGGTTTCACTCAGATGTAGCGTTAACTATT
ATTGTATCACCAAATCGCGGGTTTGTCCGAGAATCAGCGAGATTAAACGGTTACGCTATC
GTCGGTGTGACAGTGACTTGATTAGAATTAAGATTCCTCGGTACTCTAGTAAGACTCGTA
GTTGTTTACCAGGGTGTTACTACTTGTATTTGGACGCTAAGTTTGTGAGTCGTGTGTACG
AATACGTGGTTAATAATTGTGTTGTGGTGAATGCTAAGACTTTTGAATGGACTTGGAACT
ACATCAAGTCCTGTAAGTCGAGAGTGGTCATCAGTGGGAAGATCATCCATAGGGACGTTC
CTATCGCATTGGAGTACTTGGATGGGTTTTCCGCAGTTATGCTGTCCGCGGGCGTGAAAG
GTAGGCAGAACGCAGAAGCGTTTTCTAGGCGTCTAGCGGCCTTTTCAGGAGACACTTCTC
TTTTCGAATTGGTGAGGTTCGCCATTTCAGAGAAGTGTCGCGATTTATTTGTGGGCATTC
AGGAGGCTGTGGAGAGATGCGTGAAGTCATACCTCAGAAACTCGTTTAATATGAGTTTCG
TGGACTTGTCTGATCCTCTGCTCACAATCAGTGAGTACTCGGAGTTAGATGTTCCTATTG
ATTTACCGGGTTTCGGCTGCATAGCGGAGGAGGACGAGGCTAAACTCATAGAAGATGGAG
TTAAGTCAGCTCTACTGCGAAAAGCAGTTCGTGACGAAGCACAACTCATTCTCGAAAGGG
GCGGCACGTCAGAGATCGTTCCCTGCGGGGATGAAGATAGTTTAGGCGGCGACGGTTCTG
ACAGTTTACTCGGGTCCGGTAGTGATTCGCCTTCTAATGCTAGTTCTGGTGGTTTGCGGG
CCGGAGCTGCCCCTTCACTGTTTAGAAGTTTGTTGAAGAAGTTGGGTGGGGGTTTTTGCA
TGGCCAAAAGGTTGTTGGACTTGTTGTGCGAGCGATTAGTTGCTTCGTTATCGCGCCTAA
AGTTCGGTACAACTCATTTAACCTCATTCTTTAGCGTGTTAGGTGTTAAGCTTTCGCGTA
ATTTCTTCGACGACTCGATTTTCGCCGCTGTTTGGGACACAGTAATGAACTTGATTAGAA
TCGTCAATGGGGTGACCAAGACGAAGTTGGAGTGTTTTCGCAACGTACTTCGGTTAATTC
CTAAGCTGTGTTCTGGTTGTAAGGACCTCGCGAAAGACTTTGCGGACATGTGTAGGTTAG
TTTTTCTGCTTTCTACGGAGTTTTTCAGTAAAAGCTACGCTAAACTATGCCGGTTTAGTT
TGGAAATATTCGATATCGGACTCATTGAAGTTTCAGCCCGTAATATGGGACTAGAGACTT
GTGTTTCGATGGCTTCGGCTATTTTTGATGTTATACTTACCTATCCTCTGGGAAGTATTA
GCTTTCCTATCGTTTGCGCGAGGGTTTTCGGCGCCCTCGCTATGGAAGTAGGATCGAACT
ATTGTTTTAAGAAAACTTTCGGCAAACCTGAAATTTTAGGAGAGGATGCTTTCCGTAGAA
CGGTGAGTATGGTGTTGAGCGCTAAGGCTTTCGACAAACTTTCGGTCGACGGTAAGGGTT
TAGTTAGGTGTTCCGGTGTTATACCTGGAGTACTGAGGATAGTGTTTTCGTCTCTGTTTT
CCGATGTCGACGCATGGGTAGGTTATAGTAAACACGAAGTTTCCTCGCTTCCCATGATTA
CGTATAGCGCGAAAAGGTTGTCTTTCGTGTTAGAGCAGACTAAGGAAGCGTGCATCGCTT
TCATAGTCGATTCGTCTAAGAAGATTTTAGCATCTTTGACCTCAGAGATTCACGAGTCTT
TCCAAAACTCGGAATTAACTAGTGGTGCTAAATCCTTGTATGGACATGTGAGTTCTATAC
TCTCAGCGTCCAATGGTGTAGTTAACAAGGCAGGGAACGCCGTTGCAGCGGTTAAAGCGG
CGGGGAGTGGTCTTAGCAAACGTATGAGGCGCATTCGGCCTTCCTTTCGCCTTGCTCGGT
GTGTTAATGAACAGACCAGCGAATACTACTCTGCTAGTGACGAGTCTGAGTTGGATGAGT
CGTCGCTTAGTGACACACCCGGTCTTCGTGGTAACGGGAAGTGTAGCGATTTGTTTCGTG
TCGTTTCTGGACGTGTCTCAGTATGTTGTAGGCACGCTGTGGAAGCCTTGAGGCGTTTAG
CCCTACACTTCGGTGACTACTTGTACTCGTGCATTATGGACTCTTTTGTGAGGTTGTTCG
TAAGAACCAACACTGCAGTCGGGAAGTGTGAATCCTTCGCTGTCGATTGTGCCACTAAGA
TTTCTGATTTGGTAGTCGGATATATTGCTTGGCGCAATCTTCATTCCGGTGCGTATTCGA
CAACTCCAGGATTATCCGGCGGCAGTAGAAATTCTCTTTCCAGGTTCTTGGACGGCGGTC
TCATGTGTGTAATTCAAAACTTTGGTACCGCGTGGCAGACGGTTTTCAATGAGACCTTTT
ACTCGAGCCTGGCTCATCGGATGAGGACTGCTTCGATAAATGTGTTGTTAGAGTTCCTGA
AGAACCTCCCGGTTTGTTTAGTTTCGATATACACTTTCATAGAGTGTAGATCTAGGATTT
TTCCTTTGAAGGAGTTCCTTTGGGGCTTTTGCGTTTTTGTTTGGAACATTGTTAAGGATC
TTTCCATATGCGTTTACGGAAGTCTCCCCGTTTGCGTTACGAGGTTGTGTAATAGGGCGT
TCCGTCGTAGTTCCAACGAAGGTGACGTGCGTACGCTTCAAGTGATCACCGAAGCCGAAA
ACCGAATCGAGTTTTTGCGAGAAGTTCTCGCCGAAATGGCACGGTATCGTGCTTCTCTCG
AGATACCCGTACCGGGGTCGCCTGATAGTCCTTTGTTTCCACCGACGTACGGTGAGATTG
AGGAGTTAGGTAACGATTCCTCTGACAGTGCCCGATTGATAGGTGTGGACAATGGTTCAG
ATTCAGTGCCCACTGAAGGCGAAGCGGAACTAGATTCGGATGGTGATAGCGATGATTCAA
TACCTTTGGATCGCGACTTTGAGCAAATCGGAGGTCTTGGCGGGAGCGGTAACGTTGACG
TCTTTCGTTTAGGGCTGAGGTTCGCGTGGAGAATGTTGCGTAATTTGTTTAACTTAAGAA
CCGTTAAATTTTCCTATGGGTTAGCTCTTCAGTGTATATTTAACGGCGGTTCAATGGGCC
AGTTTACGTCGCGACTGTTATTCAGTTTCGGCAACTGCTTACCGTTTGAGTTCTTTAGAC
ACGTTTGTAGTGTGAGGTGGCTGTCAAAGAGCTTAGCACTACGTGTTCGTAACGCTAGTA
TTTGTGACGAGGAAACGGTTGAACGTTTCTTCAGTTTTTCGCGATTTTTGTACGATTCGC
GTTACTTATCGGACGTGTTTTCGGTGTTGGAGAGGGTCGATTTTTACTTAAGTTATCTAT
TCTCGTTGCCGAAGAGGTGTCTTACGCGTAACCGTAGTGTCCGAGTTTGCGCTAGAGCTC
CAGTTCGTGTGATTAGGGACGTGGGACTTGTAGAAGACGGCAAGAAGTCTTTAACCGAAG
TGTTGAACTCTTTGGACTCATTGAAAGTGTCCGACCGTAAAGGGAAGTCAGCACTTATTG
AAAGTGATAATTCCGACTCCGAAAGCGGTCATTCGTTCGGTTCCATTTCATTCGGATCGG
TTAATGAGGAAGTTCTAGAAGCAGTGAACGGTGGTGTTGTATCCGAAAAAGCTCCACTGA
TGAAGCATGCGGCTGCATTAAGCAGATTGGAGCCAGATCTTAGTGGTAATAAGGATCTTC
CTATTGTCAGGAGAAGTTTTACCCGCGGTGAATCTTCAGGTACGAAACCGGCAGGAAGCT
TGTGCGTGTACTTAACGACGTTGAATTCTTCATTCGGTTCGGTGCCTGACCTGTATCCCG
TCGCACGTGACATAACGTACAAGAAGATGACCAACGCCATGCGCGAGTTTTATTACTCGC
AAAAGGTAACGTTGTACGAACTTCATGGAAAATTGAGCTCGTACTGGGATGAATTAAAGA
CGGTAGGTTTTGATAGGAAGTTGACGAAGATGGATTTAGACGATGACGTTAGTGTCGTCG
ATTTTAACTTGAAGGTAATAGTGGGGAGGCATGGTACCCGTCCTTTCAGAAATACTGTGA
ACTCTCACGAGTTCATGTTTTGTGACGACGGGTTGGTGCTTTGCCCGGGTCCGAAAAAAC
GTGATTTTGCTCTGATCTCTAGTCAAACGCAATTTGTTGCTGCGAACTCATTCCTGCGTG
CCGTGGACGGTAAAGATTTGACGTTCACTAATTCGGAACATAGTCTCATAGTTTATGAGG
CTCCTCCCGGTGGTGGAAAGACGCATTCTTTGGTGAAGTATTTCGCCGATTATTGTACCA
AAGTGTCTTGCTTGGTGGTGACCGCTAACAAAAATTCGCAAGCGGAGATTTCTCAAAGAA
TCTCTAGAGAGTTAATGGATAGAAAGATGCTTGCTAAACACGTTATTAAAACCGCCGGTA
GAGTGTTCACTGTGGACTCTTATCTGATGAACCATATTCGACTCAAGACCGATTTGTTGT
TTGTCGACGAGTGTTTTATGGTTCATGCTGGAGCAATCGGAGCGGTTGTCGAGTTTACTT
CATGTAAGGCTGTGGTTTTCTTCGGTGATAGTAGACAAATTCATTATATTCACCGGAACG
ATTTTGGTGTTTCATTGTTGCATGACATAGACGCATTTATAGAACCACAGCACCGCATTT
ACGGTGAGGTGTCCTACAGGTGTCCTTGGGACATCTGTGAGTGGTTGTCTAAATTCTATC
CGAGACATGTGGCCACTGCTAACACTGGTAGTATCGGGAAATCGAGTGTGTCTATAGAGA
TAATTAATGGCTGTGACGATGTTCCTTACGATAGTAGCGCGAAGTACATCGTTTACACAC
AAGCAGAAAAGAACGAACTGCAAAAGCACCTTGGTCGTTTAACCGTAGGCCGAACTAAAG
CGGTGCCTATTGTGAACACAGTGCATGAAGTTCAAGGTGAAACATATAAGAAGGTTCGTT
TGGTAAGATGCAAATACCAAGAGGACACTCCTTTCTGTTCAGATAATCATGTTGTTGTGG
CTTTAACCAGGCACGTCGACTCCTTAACTTACTCCGTTTTGAATAGCAGGAGATACGACA
AGACCGCTTCCAGTATAGATGAAGCGAGGGAGATTTTTGACAAATTTCGTTCGACGAACC
ATTCTCACGGTTCTTCGACGTTGGAATGGTACCTTGAGAAATACCCTACTGAATATAAGG
GTAGTAAAGCATCTTCGGCGCCGTTAAGTTGTATTAACGAGTTTCTTAACGAGGTCGTTG
TCGGTTCTTCAGTCGTGCAGTTGGGAGATACTTCAGAAGAATTAAGTTCTCGTCCTTTTG
AGTCTGGATGTGACAATATTACCGTAAGGGACACTGCACCCCCTGATTCAGGTAATCTAC
ACGAACCGGCTCGCGTTCGGCGTGGTAAGGTCGCAAGCAATTCCGCCAAGAAAAGCGTCC
CTACAAGAAAATCTTCTGTCGTACGAAAGTCGTAATTACAACTTTATAAAGACGGAGCGA
TTTGTGGGGCCCGAAAATTTTGGTAGAGCCATGGCTGCGGCTGTTATTGAGAGGTGTTTT
AAGATGGACGAAGTGGCCAAGATAAGAAGCGATATTATTGCTTTGACTGAAGCCAATATT
CAAAAATGGCTCGATAAACGTACTCCGTGTCAGGTAAAATCTGTGCAGGCCGAATTGAAG
TTACCGTTTGATGTGGAAGAGCAAATCACCAACTACAAACTAATGGTTAAGCGTGATGCT
AAAGTAAAGCTCGATGATTCGAGTCTGTCCAAGCACCCTGCCGCACAGAATATTATGTTT
CATAAGAAGTTTGTTAATGCTATTTATTCTCCATGCTTCGACGAATTTAAGAATAGGGTG
TTATCGTCACTAAACGGTAATATAGTGTTCTTTACCGAAATGACGAACGCTGGGTTGGCG
GAAGTCATTAGAAGGATTATAGGTGATGACGATAATCTTTTTGTTGGGGAAGTGGACTTC
AGTAAGTTCGATAAGTCTCAAGATTTGTTTGTCAAGGAGTACGAGCGTGCGTTATACTCT
GAGTTCGGATTTGATGACGAACTTCTCGACGTGTGGATGGAAGGCGAGTACCGCGCTAGG
GCTACCACGTTAGACGGTCAGCTGAGTTTTTCGGTCGACGGTCAACGTCGTTCGGGAGGT
TCGAACACATGGATTGGGAACTCTTTGGTTACCCTGGGTATCCTATCCTTGTATTATGAC
GTCTCAAAGTTCGAGCTACTGCTTATATCTGGTGACGACTCTCTGATCTATTCAAAAGAA
AAGATTAGTAACTTTTCTTCGGAAATTTGTCTGGAGACAGGTTTTGAAACCAAGTTTATG
TCTCCTAGCGTACCGTACTTTTGTTCGAAGTTTGTGGTTCAGACAGGGAACAAAACGTGT
TTTGTACCGGACCCTTACAAGTTGTTGGTTAAACTGGGGGCTCCCCAATACAAATTGACT
GATGACGAACTCTTCGAACTGTTCACTTCCTTTAAAGACATCACTCAGGACTTTGGTGAT
CAGGTGGTCCTAGAGAAATTGAAGTTGTTAGTAGAGACTAAGTACGGCTTTACTAGCGGA
ACTACTATGCCCGCTCTATGTGCTATACATTGTGTACGGTCTAATTATTTGTCTTTTGAA
AGGTTGTTTCCCTTTATTAGAGGTTGGTATGTTGTCGACGCTTTGAAGCTTAGACAACTG
AGGAAATTCGCCAATTTGATCTGTGAACGTGTGGTTTACGATAATCGCGTGGGTTATTTT
TCGTACTTTGACAATCCGTTTGATAAACCCGACGCTAGCGATGGTCAAGCGGATGACTTA
GCGACAGGTTGATAGTTTGTTCAGTTCTCGCTGAGAGCCAACACGGGTAGTTGAGTCGAG
ATGTTTGCCTTCGCGAGCGAAAACCAAGACATATTAGAAGAAAAGATTTTTCGCCGTAGA
ACCTGCCATCGTAAGTATTTGGATGACGTGGTTAGGGACTTTACCATTGATATTGGTTAT
GATACTGTCGATCGTGATCCTACAGTATTGGCCGATTATTTCTCGTTGTATTTCTTTTTG
CTTAACAATGATAACATTGGGCCTTTAGCAGCTTCGATTATAGTAAGCCCGCCAGTAAAC
GGGACTCATAAAATTCGAGCGCACGTCGATAATCAACCGAATCGTGAAGGAAACGTTGCT
TACGTTAAGACTGTCGATAAGAGTCGTTTTGTGATTCGCATAAAAGCGATGCCAGCTTCT
ATGAGAGGCTACTACTCCTTTCGGGCGTTTGTTAGTGGTGACGTCGCTAGCGAACGTAGT
GAGTTTATATGCAGTTTTGTTGGTAGTAGGTTTCTTTGTTGTTGCACACAAACGATATCC
GAAAATTTGAACAATGTTTGTTCATCTTCCTTCTTCTTTAGAGCTGTTTCGGAAACCGCT
ACTAATGAGTTTTCTGTTGTGACTGATGATGTAGAAGACGTTAAGTACGTAAGAAAGCGA
GTCGAGGGTTTTTCACACTGCGCTGACCCGTATCCACCTAGGTGTTATCGTAACGCTAAT
TTAGGTGACTCTTCAGGGGTCCAAAGTCGCACGATTGAAGAGGAAGGTTATAGGACAGAC
ACTGTAGGTAACGTCGCAGTTACCGTCCCGAACACTCCACTCGTTAATGCCGTCTCTCCG
TATGTCGCGGAGTACAACGAAAATGCGCGTTCGCGTATCTCGTTAATACGGCGAGTCTGC
TGTTACGCCGTTTGTGTTTTAGTGGTTTCTCTTCTTGTAATGAGCGGTTTGTTGGCCATC
ATATTTATATGACTTGGTGTAGTAACTTATGGGGCATGGTTAGCTAAAACTCGCCGTTTG
ACTCTGTTTAAACGGGGTTCAATGGACTGTGTAATTCAAGGATTTTTGACTTTTCTAGTT
GGTATAGCTGTGTTTTCGGCTTTTGCCGGACTAATTATCATTGTTATAACGATTTATCGG
TGCACGACTAAGCCCGTTAGAAACGCCTCTCCTTACGGCACTCACGCCACTGTTTAAGCG
GTATGGTGCTTCTGGGTTTAGACTTTGGTACCACGTTTTCGACGGTGGCTATGGCTACGT
CTTCTGAGTTAGTAATACTTAAACAATCCAATTCGTCGTACATACCTACGTGTTTGTTTC
TGCATGCAGATCCTAACAGCGTGTCTTATGGTTACGATGCGGAGTACTTGGCGGCTTCGG
GGGAACCTGGCTCGTTTTACAAAGATTTGAAGCGGTGGGTCGGTTGTACTGAGAAGAACT
ACCAAAGTTATTTGCACAAGTTATCACCTTCCTATAAGGTGATAGTAAAAGAGTTCGGAA
TTAAGAGTATGCCAGTTCCGTATTTGTCACCTCTGAATAATGATCTTGGGCTCAGTGTCG
CTTTGCCTTCGTTGATCGCTTCATATGCCAAATCGATTTTATCGGATGCGGAGAGAGTGT
TCAACGTGAGTTGCACTGGAGTTATATGTTCGGTACCTGCTGGTTATAACACGTTACAAC
GAGCTTTTACACAACAAAGTGTGTCCTTGTCGGGTTATACTTGCGTGTACATTATTAATG
AACCTTCTGCTGCCGCTTACTCCACTTTACCTAAGTTGAGTTCGGCGGATAAGTACTTGG
CCGTTTACGACTTCGGCGGTGGGACCTTTGATGTTTCTATAGTTAGTGTTAGGTTACCCA
CGTTCGCCGTTAGAAGTTCGGGTGGTGATATGAACTTAGGCGGTAGAGACATCGATAGAA
AGTTATCTGATAAAATATATGAGTTGGCTGATTTTTTACCGCAAAAAGAACTGAACGTTT
CCAGTTTAAAGGAAGCTTTATCTCTTCAAACAGATCCAGTCAAGTATACTGTAACTCATT
ACGGGATGAGTGAAACCGTATCAATCGATCAAACAACGTTGAGGGAGATAGCTTCGGTAT
TCATAACTCGAACGATAGACATACTTACTCAAGTTAAAGCTAAGTCTAGTATGCCCGAGT
CGCAAAGTTTGAAGCTAGTGGTAGTCGGTGGAAGCTCGTACCTACCAGGGTTGTTGGATA
CTTTGGAAACTGTACCTTTTGTGTCTGGGATAGTACCAGTGGAAGACGCAAGAACCGCCG
TTGCTAGGGGGTGCGCTTTATATAGCGAGTGTTTGGATGGTAGGTCCAAGGCCTTACTAA
TAGATTGCATTACGCATCATTTGTCGGTTACGACATTTAGTGCAGACTCGGTTGTTGTTG
CTGCGGCCGGAAGTCCAATTCCTTTTGAAGGAGAACGAAAACTCACGTTGCGTAAGTGTG
TTAGTACATCGAATTATCAGGCAAGGATGTTCGAAGGAGATTACGAAAAAGTTTTCCGAA
ACGAACGTATATACGCAGCTTCGGTGTCATTGTTTACTTTAGGAGTTAACTGGCGCGTGC
CTAACGACGTTGAGATGACTCTCGTGACCAAAGTGGACTCAATGGGTAAAGTGGAATTCT
ACCTTAAAGGTCCATCTGGTGAATTAGTTAACGTGCAAGGTACTTCACATTATGATTATG
TTGGTATGCCTCATCCCACTAGAAAGTTGTTGAGGCTTAGCGATTACAATGTAAACTCCG
CCGCTTTAGTTTTAGCTTTGACATTGACTCGCGAAAAACGAGAAAAATTTCTTTTGCGAA
CTTTATTTGATACTTTACTAGCGGACTTGCGAAAGACCGCAAGTTTAAGCGAATATTCTA
AGAAATATCCGATTACTCGAAACGACATTGATGTCGTCTCATCACGTATGGGGATCGTTG
TTTCGAAAGTTTTACGGGGAAGCGATTTGGAAAGAGTACCTCTCTGAATCAACTCAAAAT
TTCGATGAGAGAAACGTATCGTTGGACCACACTTTAAGCTCAGGTGTGGTCGTCCGTAGG
CAAAATCTTTTGAACGCGCCTCAAGGAACTTTCGAGAATGAGTTAGCGCTATTATACAAT
TCAGTAGTAATTAACGATTTTGTTGAATTGACTGGTATGCCGTTGAAGTCTTTGATGACA
GGTGTTGAGGACCGTAAAATACCTGACGAGTTAATATCCGTTGACCCGCATGAAGTTGGA
TGTAGATTCACGTTGAATGATGTAGAATCATATCTAATAAGCAGGGGTGAGGATTCCGCT
GATGTAACGGCGGTTGAGCACTCGTGGTGTTTGAGCAATTCTTGTGGTAGATTGTTAAGT
TCGACTGAAATAGATACTTACAAAACTATGGTGTTTACTAAGACTTTTGATAGTGGTGTA
TTTGGGGTGACCACTAAATTAGAGACATATCTATCATACTGCATATCGTTGTACAAGAAA
CATTGTATGAAAGACGATGATTACTTTAACCTTATATTACCTATGTTTAATTGTTTGATG
AAGGTGCTGGCGTCGCTTGGTTTGTTTTACGAAAAATATACTGACAATCCGCTGCTGACC
GGCATGCTTATAGAGTTTTGCCTAGAAAATAAGGTGTATTACTCTACTTTTAAAGTAAAT
TTGGACAACGTTAGGCTGTTTAAGTCTAAAGTGTTGCCTGTGGTGTTAACGGTCTGGGAT
ATATCTGAGCCTGATGACCCGGTGGACGAGAGAACACTAGTTCCTTTCGATCCTACGGAT
TTCGTGCTTGATATACCCAAACTGAATATACACGACACGATGGTGGTGGTGGGTAATCAA
ATCAGACATTTAGAGCACGTGGTTGAGAGCGATGCATTAGACGACTTGTCTCAACATGTT
GACTTGAATTTAGCAGCGGACAATCCCGATCTACGTGTTGATTTGCGTTGGGCAGGGATG
TTTGTGTATTACGGCGTATACCGGTGCGCTGTAGATAGAGTGGTAGAACGACCGGCATTA
TTTAATTTGCCGCGGAAGTTGTTAAATCAGGACGACGGTGAGTCATGCTTGTTACGTATG
AGTTCCGTTGAAACCTTATTTAATCTGGTGCAGAAGGTAAATAAGGACATAAACATTAGG
CGTCAATTCATGGGACGTCATAGTAAAGTGGCTTTGCGGTTGTATCGCAATTTAGGTTTG
AAGTTTCCTCCAATTTCCTCAGTTAGGTTACCAGCTCATCACGGCTACTTGTACGTCGAC
TTTTACAAAAGAATACCTGATAATGCTGTTGACGCCGACGAACTGGAGAGTTTACGTCAA
TTACGTTCATCCGTGGACGTTATGTGTAAGGACAGAGTGTCAATCACGCCTCCACCGTTT
AATCGACATAGAAGAGGTTCTTCTAGAATACTTAGAGGTCGAGGCGCACGCGGTGCAAGC
TCGCGTTATATGAGCAGAGACGTGGCAACATCCGGTTTTAATTTACCCTTTCATCATGGC
GGGTTACACGATGCTTCCCAAAACTGATGACAAAGAAATAGACCCGGTGAGTGCCGCTGT
GCCCGGTAAATACCCGGACGTTATCGAAAAGTTTGTGACCAATAGGTCAGTAGATGCGTT
AATAGAAGGTGTTATTAGCAAGTTGGATACTAATTCAATATACGAAGATTCCACTGAAAA
ATTTACTGGTGAGCAATTGAAGTACGTCATGGTTACTATGGACACTTTCTTACTAGAAAA
TTACAAAACGAAAACGGAAGATCTGCTGGTTCACTTGGCAATGATTCAAAAGAGGTTGTG
CACTATATCTACGAGTACTAAAACCAAATTTCGTGATAAAGGTTGTATCAGTTACGTGCA
AGGGGGTTTACGATATAAGTTAATGGATAAAGTAGTTTTTCCTTTTATTATATCTAAGTT
TACTGACAGGGAGACTCCAAACGCTCTACGTAAGTATGCTTGTACTTTTGAGGAGTTACA
CTTGTGCATGGCTAGGCTTAGACCCGACTTATACGAAAACAAAAGGACGACCAAAGCTGG
GACTCCGCATTTAAAAGGCTACTTATCAGCTGACTTTCTTACGGGTTCACTCCCAGGATA
CTCCGAACATGAACGAGGTATCATTCTTCGAGCGTCTGAATCCATGTTAGCTAGACGTCA
AGGTTACGAGGAGGCAACCGAGCTTCTTAACTTACGCGATTTGGGAAAGTATTTGTAGTT
AGTTTGCGGACGGTGGTATTACGCCATCCCATGAGCACTGCTTTAAGGGTCGTTAATTGA
CGACTCTTGATATTTACTAAGTTTGAGTTATGGACGACGAGACAAAGAAATTGAAGAACA
AAAACAAGGAAACGAAAGAAGGCGACGATGTTGTTGCAGCGGAGTCTTCTTTCGGTTCCT
TAAACTTACACATCGATCCGACTCTGATAGCGATGAACGATGTGCGTCAGTTAGGTACCC
AACAGAACGCCGCTTTGAACAGAGATTTGTTCCTAACTTTGAAAGGGAAGTATCCTAATT
TGTCTGATAAAGATAAGGACTTTCACTTAGCTATGATGTTGTATCGTTTAGCGGTTAAGA
GTTCATCATTGCAAAGTGACGACGACACCACGGGCATAACGTACACTCGGGAGGGCGTCG
AAGTGGATTTGTCTGACAAACTTTGGACTGACGTCGTGTTTAATTCTAAGGGTATTGGTA
ACCGTACTAACGCCCTTCGAGTCTGGGGTAGAAGTAACGATGCCCTTTATTTAGCGTTTT
GTAGACAGAATCGCAATTTGAGTTATGGTGGACGTCCGCTAGATGCAGGGATTCCGGCCG
GGTATCATTACCTGTGTGCAGATTTCTTGACCGGAGCTGGCTTGACTGATTTAGAATGTG
CTGTGTACATACAAGCTAAAGAACAATTGTTGAAGAAGCGAGGGGCTGATGAAGTCGTAG
TTACCAATGTCAGGCAGCTTGGGAAATTTAACACACGTTGATCTATTACGTTCTGATTCT
CGATTTCTATCGGGATGGTGGAGTTTCATCGTGAACGTGGGTGATATAATCGTTCGGTTT
GCGTTGCATGTTCCTAGTGAAGATATGCTGAATAGATTTTCAGCTATATCGAATTGTACG
ATCATAGCAGACGGTAGTGCTTTACTAAAGGACAACACTGTGGTTGACCGTTTAGAGAGC
ATGAATCCTTTGGCTTATTTGTTAAAATTAGCGAAAATGACTACTACTATTTGTTTTACT
ATGTCTAATAAGGTTCTTTTTGGTACTACTAAATCCGAACCGCTTAGTTGTTTAGCTATC
ACGTCGGATCGAGTTTTATTCAAAGTTATTATGGGTACTAACGTTGATGATTCTCGATGT
GGCTGCAGTATTTGGTTTTACAACAATGGGACGTTTCAAAACGGGTTGACCCGTTGTAAC
AATCTCGTCGCTTTGTTTAGCGCGACTTAGACACGAAGTGACCATTCGGGTTTAATTGCT
GCAATGGGTATTCGACGCGTGTGGTTAAAGATTATGGCTGTAATTACGGTATTGTGGTAT
GGTAAGGAACCTTCCATTAGCGAAGGTTACAATGCTCTTATGAATGATGATTTTAAGTTC
ATCGATACGCACTTTTCAAACGTTTCTTATGCTAAGAAATGTTACGAGTTGGCTAACTTC
GACTTGGACTTTCTACGCATCGTCATCATTCCCTTGAGCGGTGGTGCGGTGAATGAATCG
CGTGCTGATCGCGCTAACGTTTCAGAGATTGTCGAATCGCATATGAGCGACCGAGACAGA
ATGAAAATCTTGTTGCGTAATAAGCGGATCCAGATTCCTTCGCTCTTACCTTGCGATAAC
TAGAGTCTACTCAGTAGTACGTCTACTAGTATAACGTATTAAACACTTTAGTGAGGAGTT
TTGTTTATACCAAACAATATGCGAGCTTACTTTAGTGTTAACGATTACATAAGCCTTTTG
GCTAAGGTCGGCGCAGTTGTGGAACGTTTGTGCGATCCCAGCGTAACTCTCACGGAAGTG
ATGGACGAAATCAATGATTTTAACTCGTTTCTCGCTTTGGTACACTCTATGAAGTCGGAC
ATGAACGGCGATCATCAGGATGGTCACCATGAGATGGGTGAACACAAGTCTCGATTGTTG
TGCAATATAGAGGCGAAATTGCGAATACTTCTCGACGTCATAAGACGTCGGTTTACTCGC
GACAAGCTGCTCTGTACCAGCGCAACAGATGTCATGGGCTTCTTCGTTATGAGGTACATG
AGTTCTAGTCACACCAGTTTCGAGTCCGTAATGCGAACGGAGCTGAAATTAGTGGTTAAA
GCGGTACTGTCGGATTTATCCCGCGCGCATAAACTAGATTTTAGCGAGCGAGCCTTTGCG
GCTTACGGTATCCTTTTACAAAAGGGTACTGTAGCGACCGTTTGCGGTCAGTTTGACATT
AATTTAGTTTCTCCTTCATGCGTGTAGGTTAATACGCTTCTCAGAACGTGTGGTTGTATT
AACTAACTTCAATTCGAACAAATTTATTGTTAAAAGTCTGTGAGTTACGATGGACGATAC
TAGCGGACAAACTTTTATTTCTGTGAACCTTTCTGACGAAAGCAACACAGCTAGTACTGA
AATCAAAACCGTAAGTTCAGAAGCGGATCGCTTGGAATTTTTACGGAAAATGAATCCCTT
CATTATCGACGCTTTGATACGGAAAAATAGTTATCAAGGCGCTCGCTTTCGCGCGAGAAT
AATAGGAGTGTGCGTGGATTGTGGTAGAAAACACGATAAGGCATCGAGGACTGAACGTAA
GTGTAAGGTCAACAATACGCAGTCTCAGAACGAGGTAGCGCATATGTTAATGCACGATCC
CGTAAAATATTTAAATAAAAGAAAAGCTAGAGCCTTTTCTAACGCAGAGATGTTTGCGAT
CGATTTGGTTATGCACACCAAAGAAAGGCAATTAGCGGTTGATTTGGCTGCTGAAAGGGA
GAAGACGAGATTGGCTCGTAGACACCCGATGCGTTCTCCGGAAGAGACTCCGGAACATTA
TAAATTCGGTATGACTGCTAAGGCAATGTTACCGGACATCAACGCTGTAGACGTTGGTGA
TAACGAAGACACCTCGTCGGAGTACCCAGTAAGTCTGAGTGTTTCCGGCGGAGTTCTCCG
TGAACACCACTTCATCTGATTGAAGTGGACGGAATAAGTTCCTCGCGGAACTATATGTCG
GGTTGGTAAAAACCCTTATGATGGTGATATATCACTAGACAATAACCGGATGGGTAAAGT
CTTTAAAATGATCGAGGGGAAAATTAACCATATCCTCTCGTTGGTCTAAGCTCCCACAGA
GTGGTAGTGGTCTCAAGTGAGGCTTAACGTATGCGTGAACCAAAGAAGTTCTCCTTAGAG
TGTGTGTTGTTTACCCAACACACTGTCCCTATGGGGGGCCAACATAGGTCCA
>Citrus_tristeza_virus_isolate_YNL8-71
AATTTCTCAAATTCACCTGTACCCTCCGGAAAATACGTCCGGACGCTGCAGGATTTGGTG
TAGGTCCAGCCTTAGGCTCAGCTACCCCCATACAAACCTAATTATACATGTCGAAACTCG
GAGCTAGCTTCAGGTCCTCGGCTTTCGCTGTACGCAGCGATTATACTATTTCGCGCATCT
GGCGCGCTTTTAATGCCATTGGAGTCCTGCACTTCTTTGGCGATGGTAAAATCACTAAGG
TGATTAAGGAGTTTTCGGCTGCTGGGCCGATTGTCCCATTACGGAAATCCTGTTTTCCGT
TTACTGTTCGCGCTGCTGTTCGCGCGATTCGTGCCGCCGGACGTCCCATTGACGCTCCGC
GCTCTGGGTGCCTCTGTGGTCTCCCTGTTTTCGACGCATCTGGCGTCGTGCGTCCCCGCT
CTGTTGCGGGCGTTTGGAGGTTTTCTCTGTGCAAGCCTCCCCTAACTACTGCCGCTAAGA
GGTCCCTCCGTAAGGCAAAGAAGGATTCTGTTTCCTTTTCTAGCCGGGCTTCTTCACTCT
TCTCTCGAAGAGTCCCTCGCGGCATGCGTCGTAGACTTCGCCGACGCGTGATGAACCGAG
TGAACCCAACCGTGCATGAAAGTCCCCAAGACAAGAACAAAAACAAGGGACGCCAGCATG
GCAAGGCTTCTGCCCTCCCGTACATGGGAGAAGCGGCGTTGGAGGACATCCTTCGCTGGA
TTGAGGAGGTTAACCCTCCTGCTTCGATGGTCGCCGTCCCGGTGCCCATCCTTTTTGGAG
CATTGCCCACTACGGCTTGGTGCTCCCCTTCTGATGCAGCGGTTTTACAGTGCCGTCTAG
ACTACCACGCTGCGGAGACTTCTTTTCATTCTGAGGAGAAGCATGTGAGGTACGTCTACA
ATGACGTTTCTTCGGCCGCTCACCGTCTTCGTACGGTTTCTCCCCGCAAATGCGGGCGTG
TCTTTCCCAGCAATTCTGTGCTGGGCGTTGAGATCCCGACCGGTAGGGATGTTCACACCG
CCTTTGTGAGATCTACTCACGTTGGGGTGTTTTTCTCTGACGCGGTTCGCCGCGTTCGTA
TGTTCCGTCCTGGACGGAATAATTTTTTCACTAGCGTCGTCAGTGGGCGGCGAGTTTGTT
ACTATAGACCCGGGCCCAATGGCACGGTGTCTGTCTTTATGTCCGACGGCGCCAATACGG
CGCGTCTCGACGTTGTTGCTCCTGCGTATCACGCGTACGCTAAAGCTTTGGGTGCCAAAG
CTCGTTGCTTGTGGGAGTCGTCCGACTTGGACGACGCTAAAGTGCGTGACGGTCAATGTT
ACGTTCGTCACGTGTACGACGTGGCTCTCTATTATGGGAGGCGCGTTGACCTTTCTATGT
GCCGCACTTTGGGTATGTATCCCACGGTGGGTGCTTTAAAAGTTTTTCTCACTCGCGAGT
[truncated: 390,524 more chars]
